# Supplementary material for: Genomic analysis reveals the biotechnological and industrial potential of levan producing halophilic extremophile, Halomonas smyrnensis AAD6T
Source: Springerplus. 2015 Aug 4;4:393. doi: 10.1186/s40064-015-1184-3 (PMC4523562; doi:10.1186/s40064-015-1184-3)
Supplement: Additional file 1: — Table S1. The coding sequences, their genomic positions, and function annotation results. [file 40064_2015_1184_MOESM1_ESM.xls]

## Sheet: Sayfa1
SpringerPlus
Genomic analysis reveals the biotechnological and industrial potential of levan producing halophilic extremophile, Halomonas smyrnensis AAD6T
Elif Sogutcu1, Tugba Ozer1, Muzaffer Arikan2, Zeliha Emrence2, Ebru Toksoy Oner1, Duran Ustek3, Kazim Yalcin Arga1,§
1 Department of Bioengineering, Marmara University, Goztepe 34722, Istanbul, Turkey
2 Department of Genetics, Institute for Experimental Medicine, Istanbul University, Capa 34093, Istanbul, Turkey
3 Department of Medical Genetics, School of Medicine, REMER, Medipol University, 34810, Istanbul, Turkey
§Corresponding author:
Assoc. Prof. Dr. Kazim Yalcin Arga
E-mail: kazim.arga@marmara.edu.tr

## Sheet: Table S1
Feature ID	Type	Start	Stop	Frame	Strand	Length (bp)	Function	Subsystem
peg.1	CDS	2866	662	-1	-	2205	Tyrosine-protein kinase Wzc (EC 2.7.10.2)	Capsular Polysaccharides Biosynthesis and Assembly
peg.2	CDS	3328	2954	-1	-	375	Low molecular weight protein-tyrosine-phosphatase Wzb (EC 3.1.3.48)	Capsular Polysaccharides Biosynthesis and Assembly
peg.3	CDS	4521	3391	-3	-	1131	Polysaccharide export lipoprotein Wza	Capsular Polysaccharides Biosynthesis and Assembly
peg.4	CDS	5391	5996	3	+	606	hypothetical protein	- none -
peg.5	CDS	6136	6825	1	+	690	hypothetical protein	- none -
peg.6	CDS	6813	8924	3	+	2112	Putative outer membrane lipoprotein	- none -
peg.7	CDS	10141	10257	1	+	117	hypothetical protein	- none -
peg.8	CDS	13067	12648	-2	-	420	Cobalamin biosynthesis protein CobG	Coenzyme B12 biosynthesis
peg.9	CDS	17119	13145	-1	-	3975	CobN component of cobalt chelatase involved in B12 biosynthesis	COG0523; <br>Coenzyme B12 biosynthesis
peg.10	CDS	18219	17119	-3	-	1101	CobW GTPase involved in cobalt insertion for B12 biosynthesis	COG0523; <br>Coenzyme B12 biosynthesis; <br>G3E family of P-loop GTPases (metallocenter biosynthesis)
peg.11	CDS	19607	18216	-2	-	1392	Cobyrinic acid A,C-diamide synthase	Cobalamin synthesis; <br>Coenzyme B12 biosynthesis
peg.12	CDS	21454	19628	-1	-	1827	ChlI component of cobalt chelatase involved in B12 biosynthesis	Coenzyme B12 biosynthesis
peg.13	CDS	22148	23074	2	+	927	ABC transporter (iron.B12.siderophore.hemin) , periplasmic substrate-binding component	ABC transporter [iron.B12.siderophore.hemin]
peg.14	CDS	23071	24159	1	+	1089	ABC transporter (iron.B12.siderophore.hemin) , permease component	ABC transporter [iron.B12.siderophore.hemin]
peg.15	CDS	24156	24920	3	+	765	ABC transporter (iron.B12.siderophore.hemin) , ATP-binding component	ABC transporter [iron.B12.siderophore.hemin]
peg.16	CDS	24960	25322	3	+	363	hypothetical protein	- none -
peg.17	CDS	25322	25498	2	+	177	protein of unknown function DUF1289	- none -
peg.18	CDS	26279	25500	-2	-	780	ABC transporter related	- none -
peg.19	CDS	27226	26279	-1	-	948	Iron(III) dicitrate transport system permease protein FecD (TC 3.A.1.14.1)	- none -
peg.20	CDS	28187	27276	-2	-	912	Vitamin B12 ABC transporter, B12-binding component BtuF	Coenzyme B12 biosynthesis
peg.21	CDS	30019	28184	-1	-	1836	Outer membrane vitamin B12 receptor BtuB	Coenzyme B12 biosynthesis
peg.22	CDS	31002	30580	-3	-	423	hypothetical protein	- none -
peg.23	CDS	31574	30954	-2	-	621	phosphoglycerate mutase, putative	- none -
peg.24	CDS	32468	31710	-2	-	759	Cobalamin synthase	Cobalamin synthesis; <br>Coenzyme B12 biosynthesis
peg.25	CDS	33013	32465	-1	-	549	Adenosylcobinamide-phosphate guanylyltransferase (EC 2.7.7.62)	Cobalamin synthesis; <br>Coenzyme B12 biosynthesis
peg.26	CDS	34122	32998	-3	-	1125	L-threonine 3-O-phosphate decarboxylase (EC 4.1.1.81)	Cobalamin synthesis; <br>Coenzyme B12 biosynthesis
peg.27	CDS	35099	34119	-2	-	981	Adenosylcobinamide-phosphate synthase	Cobalamin synthesis; <br>Coenzyme B12 biosynthesis; <br>YgfZ
peg.28	CDS	36199	35096	-1	-	1104	Nicotinate-nucleotide--dimethylbenzimidazole phosphoribosyltransferase (EC 2.4.2.21)	Cobalamin synthesis; <br>Coenzyme B12 biosynthesis
peg.29	CDS	37921	36317	-1	-	1605	Glucans biosynthesis protein D precursor	Synthesis of osmoregulated periplasmic glucans
peg.30	CDS	38317	38141	-1	-	177	hypothetical protein	- none -
peg.31	CDS	38342	39931	2	+	1590	ABC transporter ATP-binding protein uup	- none -
peg.32	CDS	40148	41218	2	+	1071	Radical SAM domain protein	- none -
peg.33	CDS	42720	41293	-3	-	1428	Aspartyl-tRNA(Asn) amidotransferase subunit A (EC 6.3.5.6) @ Glutamyl-tRNA(Gln) amidotransferase subunit A (EC 6.3.5.7)	At3g21300; <br>At3g21300; <br>tRNA aminoacylation, Asp and Asn; <br>tRNA aminoacylation, Glu and Gln
peg.34	CDS	43996	42722	-1	-	1275	Beta-ureidopropionase (EC 3.5.1.6)	Hydantoin metabolism
peg.35	CDS	44859	44041	-3	-	819	Transcriptional regulator, GntR family	- none -
peg.36	CDS	46436	44910	-2	-	1527	Na+/solute symporter	- none -
peg.37	CDS	46690	46433	-1	-	258	hypothetical protein	- none -
peg.38	CDS	47940	47020	-3	-	921	LysR family transcriptional regulator PA0133	DNA-binding regulatory proteins, strays
peg.39	CDS	48122	49465	2	+	1344	Omega-amino acid--pyruvate aminotransferase (EC 2.6.1.18)	Pyruvate Alanine Serine Interconversions
peg.40	CDS	49500	50990	3	+	1491	Methylmalonate-semialdehyde dehydrogenase (EC 1.2.1.27)	Inositol utilization; <br>Valine degradation
peg.41	CDS	52080	51049	-3	-	1032	Alcohol dehydrogenase (EC 1.1.1.1)	5-FCL-like protein; <br>Butanol Biosynthesis; <br>Glycerolipid and Glycerophospholipid Metabolism in Bacteria
peg.42	CDS	53107	52277	-1	-	831	hypothetical protein	- none -
peg.43	CDS	53375	53100	-2	-	276	hypothetical protein	- none -
peg.44	CDS	54433	53570	-1	-	864	GlpG protein (membrane protein of glp regulon)	Glycerol and Glycerol-3-phosphate Uptake and Utilization
peg.45	CDS	55612	54611	-1	-	1002	serine/threonine protein phosphatase	- none -
peg.46	CDS	56525	55614	-2	-	912	NAD kinase (EC 2.7.1.23)	NAD and NADP cofactor biosynthesis global; <br>NAD experimental
peg.47	CDS	57459	56590	-3	-	870	MadN protein	- none -
peg.48	CDS	58093	57527	-1	-	567	hypothetical protein	- none -
peg.49	CDS	58345	58752	1	+	408	CBS domain containing membrane protein	- none -
peg.50	CDS	59608	59393	-1	-	216	transposase and inactivated derivatives	- none -
peg.51	CDS	60185	59691	-2	-	495	Transposase	- none -
peg.52	CDS	60705	60836	3	+	132	hypothetical protein	- none -
peg.53	CDS	61933	61631	-1	-	303	hypothetical protein	- none -
peg.54	CDS	66263	62256	-2	-	4008	diguanylate cyclase/phosphodiesterase (GGDEF & EAL domains) with PAS/PAC sensor(s)	Bacterial hemoglobins
peg.55	CDS	66785	66459	-2	-	327	Transposase and inactivated derivatives	- none -
peg.56	CDS	67194	67075	-3	-	120	hypothetical protein	- none -
peg.57	CDS	67956	67687	-3	-	270	hypothetical protein	- none -
peg.58	CDS	68124	68495	3	+	372	hypothetical protein	- none -
peg.59	CDS	68556	69356	3	+	801	transcriptional regulator, AraC family	- none -
peg.60	CDS	69542	72733	2	+	3192	Proline dehydrogenase (EC 1.5.99.8) (Proline oxidase) / Delta-1-pyrroline-5-carboxylate dehydrogenase (EC 1.5.1.12)	Arginine and Ornithine Degradation; <br>Proline, 4-hydroxyproline uptake and utilization; <br>Proline, 4-hydroxyproline uptake and utilization; <br>Respiratory dehydrogenases 1
peg.61	CDS	72777	72896	3	+	120	hypothetical protein	- none -
peg.62	CDS	72914	74404	2	+	1491	Pantothenate:Na+ symporter (TC 2.A.21.1.1)	Coenzyme A Biosynthesis
peg.63	CDS	74640	74476	-3	-	165	hypothetical protein	- none -
peg.64	CDS	75070	75678	1	+	609	Outer membrane protein W precursor	- none -
peg.65	CDS	75843	76457	3	+	615	OmpW	- none -
peg.66	CDS	77042	76542	-2	-	501	hypothetical protein	- none -
peg.67	CDS	77382	77050	-3	-	333	hypothetical protein	- none -
peg.68	CDS	78195	77449	-3	-	747	ABC-type polar amino acid transport system, ATPase component	CBSS-326442.4.peg.1852
peg.69	CDS	78866	78192	-2	-	675	Amino acid ABC transporter, permease protein	- none -
peg.70	CDS	79640	78882	-2	-	759	extracellular solute-binding protein, family 3	- none -
peg.71	CDS	79964	80992	2	+	1029	FIG00508553: hypothetical protein	- none -
peg.72	CDS	81030	81467	3	+	438	protein of unknown function DUF785	- none -
peg.73	CDS	81496	82404	1	+	909	Ribosomal protein S6 glutaminyl transferase	A predicted deacylase that co-occurs with Ribosomal protein S6 glutaminyl transferase; <br>Ribosome biogenesis bacterial
peg.74	CDS	83579	82860	-2	-	720	SanA protein	- none -
peg.75	CDS	84203	83628	-2	-	576	PaaD-like protein (DUF59) involved in Fe-S cluster assembly	Fe-S cluster assembly; <br>Iron-sulfur cluster assembly; <br>Scaffold proteins for [4Fe-4S] cluster assembly (MRP family)
peg.76	CDS	85525	84284	-1	-	1242	Cysteine desulfurase (EC 2.8.1.7), SufS subfamily	Alanine biosynthesis; <br>At5g37530; <br>COG2363; <br>Fe-S cluster assembly; <br>Iron-sulfur cluster assembly; <br>YgfZ; <br>mnm5U34 biosynthesis bacteria; <br>tRNA modification Bacteria
peg.77	CDS	86878	85529	-1	-	1350	Iron-sulfur cluster assembly protein SufB	Fe-S cluster assembly; <br>Iron-sulfur cluster assembly; <br>tRNA modification Bacteria
peg.78	CDS	87627	86875	-3	-	753	Iron-sulfur cluster assembly ATPase protein SufC	Fe-S cluster assembly; <br>Iron-sulfur cluster assembly; <br>YgfZ; <br>tRNA modification Bacteria
peg.79	CDS	89177	87735	-2	-	1443	Iron-sulfur cluster assembly protein SufB	Fe-S cluster assembly; <br>Iron-sulfur cluster assembly; <br>tRNA modification Bacteria
peg.80	CDS	89709	89248	-3	-	462	Iron-sulfur cluster regulator IscR	Alanine biosynthesis; <br>At5g37530; <br>Fe-S cluster assembly; <br>Iron-sulfur cluster assembly; <br>Rrf2 family transcriptional regulators
peg.81	CDS	90102	90767	3	+	666	L-proline glycine betaine ABC transport system permease protein ProW (TC 3.A.1.12.1)	Choline and Betaine Uptake and Betaine Biosynthesis
peg.82	CDS	90814	91971	1	+	1158	L-proline glycine betaine ABC transport system permease protein ProV (TC 3.A.1.12.1)	Choline and Betaine Uptake and Betaine Biosynthesis
peg.83	CDS	91976	92707	2	+	732	L-proline glycine betaine ABC transport system permease protein ProW (TC 3.A.1.12.1)	Choline and Betaine Uptake and Betaine Biosynthesis
peg.84	CDS	92771	93652	2	+	882	Glycine betaine/L-proline ABC transporter, periplasmic substrate- binding protein	- none -
peg.85	CDS	93768	94655	3	+	888	Substrate-binding region of ABC-type glycine betaine transport system	- none -
peg.86	CDS	94744	96054	1	+	1311	Immune-responsive protein 1	- none -
peg.87	CDS	96101	96943	2	+	843	Glutamine amidotransferase chain of NAD synthetase	NAD and NADP cofactor biosynthesis global; <br>NAD experimental
peg.88	CDS	97074	97565	3	+	492	Gluconokinase (EC 2.7.1.12)	D-gluconate and ketogluconates metabolism; <br>Entner-Doudoroff Pathway
peg.89	CDS	99121	97820	-1	-	1302	Predicted gluconate TRAP family transporter, DctM subunit	D-gluconate and ketogluconates metabolism
peg.90	CDS	99717	99121	-3	-	597	Predicted gluconate TRAP family transporter, DctQ subunit	D-gluconate and ketogluconates metabolism
peg.91	CDS	100819	99800	-1	-	1020	TRAP-type mannitol/chloroaromatic compound transport system, periplasmic component	- none -
peg.92	CDS	101583	100816	-3	-	768	Transcriptional regulator, GntR family	- none -
peg.93	CDS	101803	102708	1	+	906	NAD-dependent epimerase/dehydratase	- none -
peg.94	CDS	103069	102740	-1	-	330	Alkylphosphonate utilization operon protein PhnA	- none -
peg.95	CDS	103926	103378	-3	-	549	Cytosine deaminase (EC 3.5.4.1)	CBSS-326442.4.peg.1852; <br>Creatine and Creatinine Degradation; <br>pyrimidine conversions
peg.96	CDS	103961	104131	2	+	171	hypothetical protein	- none -
peg.97	CDS	104539	104150	-1	-	390	hypothetical protein	- none -
peg.98	CDS	105156	104548	-3	-	609	O-methyltransferase	- none -
peg.99	CDS	105787	105212	-1	-	576	hypothetical protein	- none -
peg.100	CDS	106067	107005	2	+	939	peptidase M48, Ste24p	- none -
peg.101	CDS	107307	107023	-3	-	285	hypothetical protein	- none -
peg.102	CDS	107928	107674	-3	-	255	Methylmalonate-semialdehyde dehydrogenase (EC 1.2.1.27)	Inositol utilization; <br>Valine degradation
peg.103	CDS	109165	107915	-1	-	1251	Methylmalonate-semialdehyde dehydrogenase (EC 1.2.1.27)	Inositol utilization; <br>Valine degradation
peg.104	CDS	110652	109369	-3	-	1284	Aminopeptidase YpdF (MP-, MA-, MS-, AP-, NP- specific)	Protein degradation
peg.105	CDS	111620	110742	-2	-	879	hypothetical protein	- none -
peg.106	CDS	111730	112629	1	+	900	Transcriptional regulator, LysR family	- none -
peg.107	CDS	113160	112684	-3	-	477	YbhB and YbcL	- none -
peg.108	CDS	113284	113745	1	+	462	Multimeric flavodoxin WrbA	- none -
peg.109	CDS	114541	113780	-1	-	762	Malonate transporter, MadM subunit	- none -
peg.110	CDS	114985	114554	-1	-	432	Malonate transporter, MadL subunit	- none -
peg.111	CDS	116658	115108	-3	-	1551	Long-chain-fatty-acid--CoA ligase (EC 6.2.1.3)	Biotin biosynthesis; <br>Biotin synthesis cluster; <br>Fatty acid metabolism cluster
peg.112	CDS	118069	116696	-1	-	1374	hypothetical protein	- none -
peg.113	CDS	118199	118870	2	+	672	Predicted regulator PutR for proline utilization, GntR family	Proline, 4-hydroxyproline uptake and utilization
peg.114	CDS	120314	119136	-2	-	1179	3-ketoacyl-CoA thiolase (EC 2.3.1.16) @ Acetyl-CoA acetyltransferase (EC 2.3.1.9)	Acetyl-CoA fermentation to Butyrate; <br>Biotin biosynthesis; <br>Biotin synthesis cluster; <br>Butanol Biosynthesis; <br>Butyrate metabolism cluster; <br>Fatty acid metabolism cluster; <br>Isoleucine degradation; <br>Isoprenoid Biosynthesis; <br>Polyhydroxybutyrate metabolism; <br>Polyhydroxybutyrate metabolism; <br>Serine-glyoxylate cycle; <br>Serine-glyoxylate cycle; <br>Serine-glyoxylate cycl…
peg.115	CDS	122500	120335	-1	-	2166	Enoyl-CoA hydratase (EC 4.2.1.17) / Delta(3)-cis-delta(2)-trans-enoyl-CoA isomerase (EC 5.3.3.8) / 3-hydroxyacyl-CoA dehydrogenase (EC 1.1.1.35) / 3-hydroxybutyryl-CoA epimerase (EC 5.1.2.3)	Acetyl-CoA fermentation to Butyrate; <br>Acetyl-CoA fermentation to Butyrate; <br>Acetyl-CoA fermentation to Butyrate; <br>Butanol Biosynthesis; <br>Butyrate metabolism cluster; <br>Butyrate metabolism cluster; <br>Fatty acid metabolism cluster; <br>Fatty acid metabolism cluster; <br>Fatty acid metabolism cluster; <br>Isoleucine degradation; <br>Isoleucine degradation; <br>Polyhydroxybutyrate met…
peg.116	CDS	122513	122692	2	+	180	hypothetical protein	- none -
peg.117	CDS	122689	123849	1	+	1161	hypothetical protein	- none -
peg.118	CDS	123910	124362	1	+	453	transcriptional regulator, MarR family	- none -
peg.119	CDS	124958	124428	-2	-	531	hypothetical protein	- none -
peg.120	CDS	125064	125516	3	+	453	Universal stress protein family COG0589	- none -
peg.121	CDS	127737	125800	-3	-	1938	COG0488: ATPase components of ABC transporters with duplicated ATPase domains	- none -
peg.122	CDS	127874	128755	2	+	882	Deoxyribonuclease TatD	Twin-arginine translocation system; <br>YcfH
peg.123	CDS	128748	129230	3	+	483	hypothetical protein	- none -
peg.124	CDS	129830	129240	-2	-	591	Putative transporting ATPase	- none -
peg.125	CDS	129994	131442	1	+	1449	Multi antimicrobial extrusion protein (Na(+)/drug antiporter), MATE family of MDR efflux pumps	Multidrug Resistance Efflux Pumps
peg.126	CDS	131414	132457	2	+	1044	hypothetical protein	- none -
peg.127	CDS	132575	133291	2	+	717	FIG00487064: hypothetical protein	- none -
peg.128	CDS	133571	133320	-2	-	252	tRNA 5-methylaminomethyl-2-thiouridine synthase TusA	mnm5U34 biosynthesis bacteria; <br>tRNA modification Bacteria
peg.129	CDS	133622	133909	2	+	288	hypothetical protein	- none -
peg.130	CDS	134981	133914	-2	-	1068	Putative RNA 2&#39;-O-ribose methyltransferase mtfA (EC 2.1.1.-)	- none -
peg.131	CDS	135481	135029	-1	-	453	FIG00949658: hypothetical protein	- none -
peg.132	CDS	137127	135619	-3	-	1509	High-affinity choline uptake protein BetT	Choline and Betaine Uptake and Betaine Biosynthesis; <br>Choline uptake and conversion to betaine clusters
peg.133	CDS	144668	143469	-2	-	1200	Tyrosyl-tRNA synthetase (EC 6.1.1.1) ## cluster 1	tRNA aminoacylation, Tyr
peg.134	CDS	144780	145910	3	+	1131	Anhydro-N-acetylmuramic acid kinase (EC 2.7.1.-)	Recycling of Peptidoglycan Amino Sugars
peg.135	CDS	147217	146075	-1	-	1143	Twitching motility protein PilT	Bacterial motility:Gliding; <br>Type IV pilus
peg.136	CDS	148278	147244	-3	-	1035	Twitching motility protein PilT	Bacterial motility:Gliding; <br>Type IV pilus
peg.137	CDS	148333	149040	1	+	708	Hypothetical protein YggS, proline synthase co-transcribed bacterial homolog PROSC	A Hypothetical Protein Related to Proline Metabolism; <br>CBSS-630.2.peg.3360
peg.138	CDS	149106	149930	3	+	825	Pyrroline-5-carboxylate reductase (EC 1.5.1.2)	A Hypothetical Protein Related to Proline Metabolism; <br>CBSS-630.2.peg.3360; <br>Proline Synthesis
peg.139	CDS	149977	150570	1	+	594	Integral membrane protein YggT, involved in response to extracytoplasmic stress (osmotic shock)	CBSS-630.2.peg.3360
peg.140	CDS	150837	151994	3	+	1158	Homoserine O-acetyltransferase (EC 2.3.1.31)	Methionine Biosynthesis
peg.141	CDS	151991	152587	2	+	597	Methionine biosynthesis protein MetW	- none -
peg.142	CDS	153381	152623	-3	-	759	Sugar/maltose fermentation stimulation protein homolog	- none -
peg.143	CDS	154550	153381	-2	-	1170	Aspartate aminotransferase (EC 2.6.1.1)	CBSS-216591.1.peg.168; <br>Glutamine, Glutamate, Aspartate and Asparagine Biosynthesis; <br>Threonine and Homoserine Biosynthesis
peg.144	CDS	154771	155208	1	+	438	C4-type zinc finger protein, DksA/TraR family	COG0523; <br>Zinc regulated enzymes
peg.145	CDS	155285	156181	2	+	897	glutamyl-Q-tRNA synthetase	Queuosine-Archaeosine Biosynthesis; <br>tRNA modification Bacteria; <br>tRNAmodification position 34
peg.146	CDS	156191	156385	2	+	195	hypothetical protein	- none -
peg.147	CDS	156382	159336	1	+	2955	Two-component sensor CbrA: intrcellular carbon:nitrogen balance	- none -
peg.148	CDS	159299	160717	2	+	1419	Two-component sensor CbrB: intrcellular carbon:nitrogen balance	- none -
peg.149	CDS	161568	162968	3	+	1401	Poly(A) polymerase (EC 2.7.7.19)	Polyadenylation bacterial
peg.150	CDS	162965	163468	2	+	504	2-amino-4-hydroxy-6-hydroxymethyldihydropteridine pyrophosphokinase (EC 2.7.6.3)	COG3146 experimental; <br>Experimental-PTPS; <br>Folate Biosynthesis; <br>YgfZ
peg.151	CDS	163577	164368	2	+	792	3-methyl-2-oxobutanoate hydroxymethyltransferase (EC 2.1.2.11)	Coenzyme A Biosynthesis; <br>Coenzyme A Biosynthesis cluster
peg.152	CDS	164368	165216	1	+	849	Pantoate--beta-alanine ligase (EC 6.3.2.1)	Coenzyme A Biosynthesis; <br>Coenzyme A Biosynthesis cluster
peg.153	CDS	165420	166595	3	+	1176	3-ketoacyl-CoA thiolase (EC 2.3.1.16) @ Acetyl-CoA acetyltransferase (EC 2.3.1.9)	Acetyl-CoA fermentation to Butyrate; <br>Biotin biosynthesis; <br>Biotin synthesis cluster; <br>Butanol Biosynthesis; <br>Butyrate metabolism cluster; <br>Fatty acid metabolism cluster; <br>Isoleucine degradation; <br>Isoprenoid Biosynthesis; <br>Polyhydroxybutyrate metabolism; <br>Polyhydroxybutyrate metabolism; <br>Serine-glyoxylate cycle; <br>Serine-glyoxylate cycle; <br>Serine-glyoxylate cycl…
peg.154	CDS	167888	166680	-2	-	1209	integral membrane transport protein	- none -
peg.155	CDS	170116	167981	-1	-	2136	Polyribonucleotide nucleotidyltransferase (EC 2.7.7.8)	Polyadenylation bacterial
peg.156	CDS	170585	170316	-2	-	270	SSU ribosomal protein S15p (S13e)	- none -
peg.157	CDS	171603	170677	-3	-	927	tRNA pseudouridine synthase B (EC 4.2.1.70)	CBSS-138119.3.peg.2719; <br>RNA pseudouridine syntheses; <br>tRNA modification Bacteria; <br>tRNA processing
peg.158	CDS	172022	171603	-2	-	420	Ribosome-binding factor A	CBSS-138119.3.peg.2719; <br>NusA-TFII Cluster; <br>Translation initiation factors bacterial
peg.159	CDS	174555	172039	-3	-	2517	Translation initiation factor 2	CBSS-138119.3.peg.2719; <br>NusA-TFII Cluster; <br>Translation initiation factors bacterial
peg.160	CDS	176076	174583	-3	-	1494	Transcription termination protein NusA	NusA-TFII Cluster; <br>Transcription factors bacterial
peg.161	CDS	176578	176117	-1	-	462	COG0779: clustered with transcription termination protein NusA	- none -
peg.162	CDS	177480	177112	-3	-	369	Preprotein translocase subunit SecG (TC 3.A.5.1.1)	CBSS-331978.3.peg.2915; <br>Murein hydrolase regulation and cell death
peg.163	CDS	178235	177486	-2	-	750	Triosephosphate isomerase (EC 5.3.1.1)	CBSS-331978.3.peg.2915; <br>Glycolysis and Gluconeogenesis
peg.164	CDS	179648	178299	-2	-	1350	Phosphoglucosamine mutase (EC 5.4.2.10)	Sialic Acid Metabolism; <br>UDP-N-acetylmuramate from Fructose-6-phosphate Biosynthesis
peg.165	CDS	180504	179641	-3	-	864	Dihydropteroate synthase (EC 2.5.1.15)	Experimental-PTPS; <br>Folate Biosynthesis; <br>YgfZ
peg.166	CDS	182568	180601	-3	-	1968	Cell division protein FtsH (EC 3.4.24.-)	Bacterial Cell Division; <br>Cell division-ribosomal stress proteins cluster
peg.167	CDS	183414	182755	-3	-	660	Cell division protein FtsJ / Ribosomal RNA large subunit methyltransferase E (EC 2.1.1.-)	Bacterial Cell Division; <br>RNA methylation
peg.168	CDS	183592	183918	1	+	327	FIG004454: RNA binding protein	- none -
peg.169	CDS	184562	184086	-2	-	477	Transcription elongation factor GreA	Transcription factors bacterial
peg.170	CDS	187789	184559	-1	-	3231	Carbamoyl-phosphate synthase large chain (EC 6.3.5.5)	De Novo Pyrimidine Synthesis
peg.171	CDS	188983	187838	-1	-	1146	Carbamoyl-phosphate synthase small chain (EC 6.3.5.5)	De Novo Pyrimidine Synthesis
peg.172	CDS	190074	189268	-3	-	807	Dihydrodipicolinate reductase (EC 1.3.1.26)	Lysine Biosynthesis DAP Pathway; <br>Lysine Biosynthesis DAP Pathway, GJO scratch
peg.173	CDS	191039	190146	-2	-	894	hypothetical protein	- none -
peg.174	CDS	191359	191078	-1	-	282	hypothetical protein	- none -
peg.175	CDS	191632	192759	1	+	1128	Putative periplasmic substrate-binding transport protein	- none -
peg.176	CDS	192761	193849	2	+	1089	Iron(III) dicitrate transport system permease protein FecD (TC 3.A.1.14.1)	- none -
peg.177	CDS	193843	194592	1	+	750	ABC-type hemin transport system, ATPase component	Hemin transport system
peg.178	CDS	195463	194570	-1	-	894	integral membrane protein, putative	- none -
peg.179	CDS	196792	195650	-1	-	1143	Chaperone protein DnaJ	Heat shock dnaK gene cluster extended; <br>Protein chaperones
peg.180	CDS	198814	196886	-1	-	1929	Chaperone protein DnaK	Heat shock dnaK gene cluster extended; <br>Protein chaperones
peg.181	CDS	199565	198936	-2	-	630	Heat shock protein GrpE	Heat shock dnaK gene cluster extended; <br>Protein chaperones
peg.182	CDS	199799	201472	2	+	1674	DNA repair protein RecN	DNA-replication; <br>DNA repair, bacterial
peg.183	CDS	202012	201566	-1	-	447	Ferric uptake regulation protein FUR	Oxidative stress; <br>YgfZ
peg.184	CDS	202085	202507	2	+	423	Outer membrane lipoprotein SmpA, a component of the essential YaeT outer-membrane protein assembly complex	Lipopolysaccharide assembly
peg.185	CDS	202819	202520	-1	-	300	UPF0125 protein yfjF	- none -
peg.186	CDS	203216	202821	-2	-	396	Oligoketide cyclase/lipid transport protein, putative	- none -
peg.187	CDS	203394	203885	3	+	492	tmRNA-binding protein SmpB	Heat shock dnaK gene cluster extended; <br>Translation termination factors bacterial
peg.188	CDS	204590	205816	2	+	1227	Integrase	- none -
peg.189	CDS	207280	207912	1	+	633	DNA primase (EC 2.7.7.-), phage-associated	- none -
peg.190	CDS	208349	209833	2	+	1485	DNA primase (EC 2.7.7.-), phage-associated	- none -
peg.191	CDS	210671	211180	2	+	510	hypothetical protein	- none -
peg.192	CDS	211308	213287	3	+	1980	Type I restriction-modification system, DNA-methyltransferase subunit M (EC 2.1.1.72)	Restriction-Modification System; <br>Type I Restriction-Modification
peg.193	CDS	215391	214345	-3	-	1047	transposase for IS1001 element	- none -
peg.194	CDS	217449	216886	-3	-	564	putative transcriptional regulator, Fis family	- none -
peg.195	CDS	217561	217701	1	+	141	hypothetical protein	- none -
peg.196	CDS	218989	220008	1	+	1020	UDP-glucose 4-epimerase (EC 5.1.3.2)	Rhamnose containing glycans
peg.197	CDS	222831	221305	-3	-	1527	FOG: GGDEF domain	- none -
peg.198	CDS	223007	222828	-2	-	180	hypothetical protein	- none -
peg.199	CDS	223669	223463	-1	-	207	hypothetical protein	- none -
peg.200	CDS	224522	224274	-2	-	249	hypothetical protein	- none -
peg.201	CDS	226181	226621	2	+	441	hypothetical protein	- none -
peg.202	CDS	230239	227639	-1	-	2601	hypothetical protein	- none -
peg.203	CDS	232700	230223	-2	-	2478	hypothetical protein	- none -
peg.204	CDS	233942	234178	2	+	237	TIS1021-transposase protein	- none -
peg.205	CDS	234458	234676	2	+	219	TIS1021 transposase	- none -
peg.206	CDS	235863	234934	-3	-	930	Gluconolactonase	- none -
peg.207	CDS	237641	235860	-2	-	1782	TRAP-type uncharacterized transport system, fused permease component	CBSS-49338.1.peg.459; <br>TRAP Transporter unknown substrate 9
peg.208	CDS	238796	237792	-2	-	1005	immunogenic protein	- none -
peg.209	CDS	239688	238843	-3	-	846	Citrate synthase (si) (EC 2.3.3.1)	Glyoxylate bypass; <br>Serine-glyoxylate cycle; <br>Serine-glyoxylate cycle - GJO; <br>TCA Cycle
peg.210	CDS	240860	239685	-2	-	1176	L-carnitine dehydratase/bile acid-inducible protein F	- none -
peg.211	CDS	243285	241765	-3	-	1521	Tricarboxylate transport membrane protein TctA	CBSS-49338.1.peg.459; <br>Tricarboxylate transport cassette; <br>Tricarboxylate transport system
peg.212	CDS	243737	243285	-2	-	453	Tricarboxylate transport protein TctB	Tricarboxylate transport cassette; <br>Tricarboxylate transport system
peg.213	CDS	244720	243734	-1	-	987	Tricarboxylate transport protein TctC	Tricarboxylate transport cassette; <br>Tricarboxylate transport system
peg.214	CDS	248363	249367	2	+	1005	Aldo-keto reductase	- none -
peg.215	CDS	250003	249461	-1	-	543	hypothetical protein	- none -
peg.216	CDS	250248	250397	3	+	150	hypothetical protein	- none -
peg.217	CDS	250397	251131	2	+	735	Zinc ABC transporter, ATP-binding protein ZnuC	COG0523
peg.218	CDS	251115	252008	3	+	894	ABC-3	- none -
peg.219	CDS	252047	253087	2	+	1041	Zinc ABC transporter, periplasmic-binding protein ZnuA	COG0523
peg.220	CDS	253197	254099	3	+	903	Transcriptional regulator, LysR family	- none -
peg.221	CDS	254450	254905	2	+	456	DoxX family membrane protein	- none -
peg.222	CDS	255938	254982	-2	-	957	Substrate-binding region of ABC-type glycine betaine transport system	- none -
peg.223	CDS	256583	256050	-2	-	534	Lactoylglutathione lyase (EC 4.4.1.5)	Glutathione: Non-redox reactions; <br>Methylglyoxal Metabolism
peg.224	CDS	256851	257195	3	+	345	hypothetical protein	- none -
peg.225	CDS	257314	257778	1	+	465	NLP/P60	- none -
peg.226	CDS	257877	258512	3	+	636	Alkyl hydroperoxide reductase subunit C-like protein	Oxidative stress; <br>Rubrerythrin; <br>Thioredoxin-disulfide reductase
peg.227	CDS	258714	259742	3	+	1029	ABC-type nitrate/sulfonate/bicarbonate transport systems periplasmic components-like protein	- none -
peg.228	CDS	259739	260491	2	+	753	Alkanesulfonates transport system permease protein	Alkanesulfonate assimilation
peg.229	CDS	260488	261279	1	+	792	ABC transporter related	- none -
peg.230	CDS	261294	261593	3	+	300	hypothetical protein	- none -
peg.231	CDS	261720	262355	3	+	636	hypothetical protein	- none -
peg.232	CDS	262339	263835	1	+	1497	Long-chain-fatty-acid--CoA ligase (EC 6.2.1.3)	Biotin biosynthesis; <br>Biotin synthesis cluster; <br>Fatty acid metabolism cluster
peg.233	CDS	263832	264524	3	+	693	Long-chain-fatty-acid--CoA ligase (EC 6.2.1.3)	Biotin biosynthesis; <br>Biotin synthesis cluster; <br>Fatty acid metabolism cluster
peg.234	CDS	264511	265329	1	+	819	Oxidoreductase, short-chain dehydrogenase/reductase family	- none -
peg.235	CDS	265401	266075	3	+	675	Two-component system response regulator QseB	Orphan regulatory proteins
peg.236	CDS	266072	267430	2	+	1359	sensor histidine kinase	- none -
peg.237	CDS	267539	267829	2	+	291	hypothetical protein	- none -
peg.238	CDS	268013	268837	2	+	825	Hydroxyethylthiazole kinase (EC 2.7.1.50)	5-FCL-like protein; <br>COG2363; <br>Thiamin biosynthesis
peg.239	CDS	268827	269453	3	+	627	Thiamin-phosphate pyrophosphorylase (EC 2.5.1.3)	5-FCL-like protein; <br>COG2363; <br>Thiamin biosynthesis
peg.240	CDS	270184	269660	-1	-	525	S-ribosylhomocysteine lyase (EC 4.4.1.21) / Autoinducer-2 production protein LuxS	Methionine Biosynthesis; <br>Methionine Degradation
peg.241	CDS	271340	270465	-2	-	876	integral membrane protein	- none -
peg.242	CDS	272875	271466	-1	-	1410	D-alanyl-D-alanine carboxypeptidase (EC 3.4.16.4)	CBSS-84588.1.peg.1247; <br>COG0523; <br>Metallocarboxypeptidases (EC 3.4.17.-); <br>Murein Hydrolases; <br>Peptidoglycan Biosynthesis
peg.243	CDS	275901	272914	-3	-	2988	hypothetical protein	- none -
peg.244	CDS	278830	276200	-1	-	2631	Aconitate hydratase (EC 4.2.1.3)	Glyoxylate bypass; <br>Propionate-CoA to Succinate Module; <br>Serine-glyoxylate cycle; <br>Serine-glyoxylate cycle - GJO; <br>TCA Cycle; <br>YgfZ
peg.245	CDS	278946	278827	-3	-	120	Aconitate hydratase (EC 4.2.1.3)	Glyoxylate bypass; <br>Propionate-CoA to Succinate Module; <br>Serine-glyoxylate cycle; <br>Serine-glyoxylate cycle - GJO; <br>TCA Cycle; <br>YgfZ
peg.246	CDS	280972	279023	-1	-	1950	Tricarboxylate transport membrane protein TctA / Tricarboxylate transport protein TctB	CBSS-49338.1.peg.459; <br>Tricarboxylate transport cassette; <br>Tricarboxylate transport cassette; <br>Tricarboxylate transport system; <br>Tricarboxylate transport system
peg.247	CDS	282169	281051	-1	-	1119	Tricarboxylate transport protein TctC	Tricarboxylate transport cassette; <br>Tricarboxylate transport system
peg.248	CDS	283352	282228	-2	-	1125	protein of unknown function DUF453	- none -
peg.249	CDS	283506	284414	3	+	909	LysR family transcriptional regulator YbhD	LysR-family proteins in Escherichia coli
peg.250	CDS	286731	285481	-3	-	1251	Levansucrase (EC 2.4.1.10)	- none -
peg.251	CDS	289106	287745	-2	-	1362	Putative cytoplasmic protein	- none -
peg.252	CDS	292342	289166	-1	-	3177	Fe-S protein, homolog of lactate dehydrogenase SO1521	- none -
peg.253	CDS	293586	292339	-3	-	1248	Gamma-aminobutyrate:alpha-ketoglutarate aminotransferase (EC 2.6.1.19)	Putrescine utilization pathways
peg.254	CDS	293830	294735	1	+	906	transcriptional regulator, LysR family	- none -
peg.255	CDS	295655	294732	-2	-	924	Transcriptional regulator, LysR family	- none -
peg.256	CDS	295776	297269	3	+	1494	Aldehyde dehydrogenase B (EC 1.2.1.22)	Glycerolipid and Glycerophospholipid Metabolism in Bacteria; <br>Methylglyoxal Metabolism
peg.257	CDS	297351	298802	3	+	1452	Sodium-dependent transporter	- none -
peg.258	CDS	298799	299104	2	+	306	hypothetical protein	- none -
peg.259	CDS	299122	300081	1	+	960	Ornithine cyclodeaminase (EC 4.3.1.12)	Arginine and Ornithine Degradation
peg.260	CDS	300078	301358	3	+	1281	L-pipecolate oxidase (1.5.3.7)	Lysine degradation
peg.261	CDS	302037	301870	-3	-	168	hypothetical protein	- none -
peg.262	CDS	302761	302318	-1	-	444	hypothetical protein	- none -
peg.263	CDS	302983	304152	1	+	1170	Flavohemoprotein (Hemoglobin-like protein) (Flavohemoglobin) (Nitric oxide dioxygenase) (EC 1.14.12.17)	Bacterial hemoglobins; <br>Flavohaemoglobin; <br>Glutaredoxins
peg.264	CDS	304994	304224	-2	-	771	ABC-type polar amino acid transport system, ATPase component	CBSS-326442.4.peg.1852
peg.265	CDS	306165	305056	-3	-	1110	Glutamate Aspartate transport system permease protein GltK (TC 3.A.1.3.4)	- none -
peg.266	CDS	307345	306167	-1	-	1179	Glutamate Aspartate transport system permease protein GltJ (TC 3.A.1.3.4)	- none -
peg.267	CDS	308448	307420	-3	-	1029	Glutamate Aspartate periplasmic binding protein precursor GltI (TC 3.A.1.3.4)	- none -
peg.268	CDS	309408	308671	-3	-	738	Ribonucleotide reductase of class II (coenzyme B12-dependent) (EC 1.17.4.1)	Ribonucleotide reduction
peg.269	CDS	312714	309481	-3	-	3234	Ribonucleotide reductase of class II (coenzyme B12-dependent) (EC 1.17.4.1)	Ribonucleotide reduction
peg.270	CDS	312730	313458	1	+	729	hypothetical protein	- none -
peg.271	CDS	315184	313799	-1	-	1386	Coproporphyrinogen III oxidase, oxygen-independent (EC 1.3.99.22)	Heme and Siroheme Biosynthesis; <br>YgfZ
peg.272	CDS	315410	315886	2	+	477	Nitrite-sensitive transcriptional repressor NsrR	Nitrosative stress; <br>Oxidative stress; <br>Rrf2 family transcriptional regulators
peg.273	CDS	316162	316683	1	+	522	hypothetical protein	- none -
peg.274	CDS	318332	316779	-2	-	1554	Alkyl hydroperoxide reductase protein F (EC 1.6.4.-)	Thioredoxin-disulfide reductase
peg.275	CDS	319147	318584	-1	-	564	Alkyl hydroperoxide reductase protein C (EC 1.6.4.-)	Thioredoxin-disulfide reductase
peg.276	CDS	319765	319337	-1	-	429	hypothetical protein	- none -
peg.277	CDS	319986	320474	3	+	489	hypothetical protein	- none -
peg.278	CDS	321486	320566	-3	-	921	Spermidine synthase (EC 2.5.1.16)	Polyamine Metabolism
peg.279	CDS	321943	321551	-1	-	393	VanZ like protein	- none -
peg.280	CDS	323012	321936	-2	-	1077	Uroporphyrinogen III decarboxylase (EC 4.1.1.37)	Heme and Siroheme Biosynthesis
peg.281	CDS	323134	323021	-1	-	114	hypothetical protein	- none -
peg.282	CDS	323150	323785	2	+	636	GTP cyclohydrolase II (EC 3.5.4.25)	Molybdenum cofactor biosynthesis; <br>YgfZ
peg.283	CDS	323858	324529	2	+	672	COG1272: Predicted membrane protein hemolysin III homolog	- none -
peg.284	CDS	324759	325049	3	+	291	hypothetical protein	- none -
peg.285	CDS	325156	325040	-1	-	117	hypothetical protein	- none -
peg.286	CDS	326757	325171	-3	-	1587	Na+/H+ antiporter	ZZ gjo need homes
peg.287	CDS	327650	326883	-2	-	768	DnaJ-like protein DjlA	- none -
peg.288	CDS	329611	327647	-1	-	1965	1-deoxy-D-xylulose 5-phosphate synthase (EC 2.2.1.7)	Isoprenoid Biosynthesis; <br>Nonmevalonate Branch of Isoprenoid Biosynthesis; <br>Pyridoxin (Vitamin B6) Biosynthesis; <br>Thiamin biosynthesis
peg.289	CDS	330531	329647	-3	-	885	Octaprenyl-diphosphate synthase (EC 2.5.1.-) / Dimethylallyltransferase (EC 2.5.1.1) / Geranyltranstransferase (farnesyldiphosphate synthase) (EC 2.5.1.10) / Geranylgeranyl pyrophosphate synthetase (EC 2.5.1.29)	Isoprenoid Biosynthesis
peg.290	CDS	330823	330521	-1	-	303	Exodeoxyribonuclease VII small subunit (EC 3.1.11.6)	DNA repair, bacterial; <br>Purine salvage cluster
peg.291	CDS	331098	330958	-3	-	141	hypothetical protein	- none -
peg.292	CDS	331120	332370	1	+	1251	D-3-phosphoglycerate dehydrogenase (EC 1.1.1.95)	Glycine and Serine Utilization; <br>Pyridoxin (Vitamin B6) Biosynthesis; <br>Serine Biosynthesis
peg.293	CDS	332523	333503	3	+	981	Rhodanese domain protein UPF0176	Single-Rhodanese-domain proteins
peg.294	CDS	333790	335139	1	+	1350	Guanine deaminase (EC 3.5.4.3); Hydroxydechloroatrazine ethylaminohydrolase (EC 3.5.99.3)	Purine Utilization; <br>Purine conversions
peg.295	CDS	335214	336569	3	+	1356	Uracil-xanthine permease	Purine Utilization; <br>Xanthine dehydrogenase subunits
peg.296	CDS	336638	336760	2	+	123	hypothetical protein	- none -
peg.297	CDS	336753	337589	3	+	837	Transcriptional regulator, IclR family	Homogentisate pathway of aromatic compound degradation
peg.298	CDS	338096	337632	-2	-	465	Transcriptional regulator, MarR family	- none -
peg.299	CDS	338221	339528	1	+	1308	Homogentisate 1,2-dioxygenase (EC 1.13.11.5)	COG3146 experimental; <br>Homogentisate pathway of aromatic compound degradation; <br>Pterin carbinolamine dehydratase
peg.300	CDS	339616	340635	1	+	1020	Fumarylacetoacetate hydrolase family protein	Gentisare degradation; <br>Pterin carbinolamine dehydratase; <br>Salicylate and gentisate catabolism
peg.301	CDS	340647	341291	3	+	645	Maleylacetoacetate isomerase (EC 5.2.1.2) @ Glutathione S-transferase, zeta (EC 2.5.1.18)	COG3146 experimental; <br>Gentisare degradation; <br>Glutathione: Non-redox reactions; <br>Homogentisate pathway of aromatic compound degradation; <br>Pterin carbinolamine dehydratase; <br>Pterin carbinolamine dehydratase; <br>Salicylate and gentisate catabolism
peg.302	CDS	342228	341383	-3	-	846	transcriptional regulator, LysR family protein	- none -
peg.303	CDS	342332	344098	2	+	1767	Sulfate permease	Cysteine Biosynthesis
peg.304	CDS	344159	345187	2	+	1029	Aspartate carbamoyltransferase (EC 2.1.3.2)	CBSS-320372.3.peg.6046; <br>De Novo Pyrimidine Synthesis; <br>YgfZ
peg.305	CDS	345725	345279	-2	-	447	Putative Holliday junction resolvase (EC 3.1.-.-)	- none -
peg.306	CDS	346445	345885	-2	-	561	UPF0301 protein YqgE	CBSS-320372.3.peg.6046
peg.307	CDS	346946	346518	-2	-	429	TonB-like protein	- none -
peg.308	CDS	348427	347459	-1	-	969	Glutathione synthetase (EC 6.3.2.3)	CBSS-320372.3.peg.6046; <br>Glutathione: Biosynthesis and gamma-glutamyl cycle; <br>Heat shock dnaK gene cluster extended; <br>YgfZ
peg.309	CDS	349180	348512	-1	-	669	hypothetical protein	- none -
peg.310	CDS	350058	349327	-3	-	732	Ribosomal RNA small subunit methyltransferase E (EC 2.1.1.-)	Heat shock dnaK gene cluster extended; <br>RNA methylation
peg.311	CDS	350693	350172	-2	-	522	Protein export cytoplasm chaperone protein (SecB, maintains protein to be exported in unfolded state)	Glutaredoxin 3 containing cluster
peg.312	CDS	351158	350736	-2	-	423	FIG136845: Rhodanese-related sulfurtransferase	Glutaredoxin 3 containing cluster
peg.313	CDS	351371	352942	2	+	1572	2,3-bisphosphoglycerate-independent phosphoglycerate mutase (EC 5.4.2.1)	Entner-Doudoroff Pathway; <br>Glycolysis and Gluconeogenesis; <br>Phosphoglycerate mutase protein family
peg.314	CDS	352990	354108	1	+	1119	peptidase M23B	- none -
peg.315	CDS	354279	354112	-3	-	168	hypothetical protein	- none -
peg.316	CDS	354364	355683	1	+	1320	Carboxyl-terminal protease (EC 3.4.21.102)	Phosphoglycerate mutase protein family
peg.317	CDS	357143	355884	-2	-	1260	2-octaprenyl-3-methyl-6-methoxy-1,4-benzoquinol hydroxylase (EC 1.14.13.-)	CBSS-87626.3.peg.3639; <br>Experimental-Ubiquinone BiosynthesisVDC; <br>Ubiquinone Biosynthesis
peg.318	CDS	358396	357173	-1	-	1224	2-octaprenyl-6-methoxyphenol hydroxylase (EC 1.14.13.-)	CBSS-87626.3.peg.3639; <br>Experimental-Ubiquinone BiosynthesisVDC; <br>Ubiquinone Biosynthesis
peg.319	CDS	359875	358538	-1	-	1338	Xaa-Pro aminopeptidase (EC 3.4.11.9)	Aminopeptidases (EC 3.4.11.-); <br>CBSS-87626.3.peg.3639
peg.320	CDS	360544	359957	-1	-	588	FIG001590: Putative conserved exported protein precursor	CBSS-87626.3.peg.3639
peg.321	CDS	360698	360997	2	+	300	protein of unknown function DUF710	- none -
peg.322	CDS	361237	361869	1	+	633	5-formyltetrahydrofolate cyclo-ligase (EC 6.3.3.2)	5-FCL-like protein; <br>Experimental - Histidine Degradation; <br>Folate Biosynthesis; <br>One-carbon metabolism by tetrahydropterines; <br>Serine-glyoxylate cycle; <br>Serine-glyoxylate cycle - GJO
peg.323	CDS	363890	362376	-2	-	1515	Threonine dehydratase biosynthetic (EC 4.3.1.19)	Branched-Chain Amino Acid Biosynthesis
peg.324	CDS	364044	364718	3	+	675	Ribose 5-phosphate isomerase A (EC 5.3.1.6)	D-ribose utilization; <br>Pentose phosphate pathway
peg.325	CDS	364948	365922	1	+	975	UDP-glucose 4-epimerase (EC 5.1.3.2)	Rhamnose containing glycans
peg.326	CDS	365956	368763	1	+	2808	Extracellular Matrix protein PelA	- none -
peg.327	CDS	368792	372481	2	+	3690	conserved hypothetical protein	- none -
peg.328	CDS	372497	373033	2	+	537	Extracellular Matrix protein PelC	- none -
peg.329	CDS	373041	374402	3	+	1362	Extracellular Matrix protein PelD	- none -
peg.330	CDS	374389	375474	1	+	1086	Extracellular Matrix protein PelE	- none -
peg.331	CDS	375471	377048	3	+	1578	Extracellular matrix protein PelF, glycosyltransferase, group 1	- none -
peg.332	CDS	377020	378420	1	+	1401	Extracellular Matrix protein PelG	- none -
peg.333	CDS	379746	378448	-3	-	1299	3-deoxy-D-manno-octulosonic-acid transferase (EC 2.-.-.-)	COG0451; <br>KDO2-Lipid A biosynthesis; <br>LOS core oligosaccharide biosynthesis
peg.334	CDS	381176	379746	-2	-	1431	ADP-heptose synthase (EC 2.7.-.-) / D-glycero-beta-D-manno-heptose 7-phosphate kinase	LOS core oligosaccharide biosynthesis; <br>LOS core oligosaccharide biosynthesis
peg.335	CDS	382263	381166	-3	-	1098	ADP-heptose--lipooligosaccharide heptosyltransferase II (EC 2.4.1.-)	COG0451; <br>LOS core oligosaccharide biosynthesis
peg.336	CDS	382262	382969	2	+	708	3-deoxy-D-manno-octulosonic acid kinase (EC 2.7.1.-)	- none -
peg.337	CDS	384099	382948	-3	-	1152	FIG00508600: hypothetical protein	- none -
peg.338	CDS	384124	385212	1	+	1089	ADP-heptose--lipooligosaccharide heptosyltransferase II (EC 2.4.1.-)	COG0451; <br>LOS core oligosaccharide biosynthesis
peg.339	CDS	385209	385976	3	+	768	glycosyl transferase, family 2	- none -
peg.340	CDS	385990	387636	1	+	1647	Phosphoglycerol transferase I (EC 2.7.8.20)	Synthesis of osmoregulated periplasmic glucans
peg.341	CDS	388755	387742	-3	-	1014	ADP-heptose--lipooligosaccharide heptosyltransferase II (EC 2.4.1.-)	COG0451; <br>LOS core oligosaccharide biosynthesis
peg.342	CDS	389704	388748	-1	-	957	ADP-L-glycero-D-manno-heptose-6-epimerase (EC 5.1.3.20)	LOS core oligosaccharide biosynthesis
peg.343	CDS	389957	390922	2	+	966	Glycyl-tRNA synthetase alpha chain (EC 6.1.1.14)	tRNA aminoacylation, Gly
peg.344	CDS	390924	392990	3	+	2067	Glycyl-tRNA synthetase beta chain (EC 6.1.1.14)	tRNA aminoacylation, Gly
peg.345	CDS	393381	393172	-3	-	210	hypothetical protein	- none -
peg.346	CDS	394179	394898	3	+	720	oxidoreductase, short chain dehydrogenase/reductase family	- none -
peg.347	CDS	394948	396000	1	+	1053	Nucleoside-diphosphate-sugar epimerases	COG0451
peg.348	CDS	396131	396709	2	+	579	D-glycero-D-manno-heptose 1,7-bisphosphate phosphatase (EC 3.1.1.-); Histidinol-phosphatase (EC 3.1.3.15)	Capsular heptose biosynthesis; <br>Histidine Biosynthesis; <br>LOS core oligosaccharide biosynthesis
peg.349	CDS	399248	396828	-2	-	2421	DNA gyrase subunit B (EC 5.99.1.3)	Cell Division Subsystem including YidCD; <br>DNA gyrase subunits; <br>DNA replication cluster 1; <br>DNA topoisomerases, Type II, ATP-dependent; <br>Resistance to fluoroquinolones
peg.350	CDS	400375	399260	-1	-	1116	DNA recombination and repair protein RecF	Cell Division Subsystem including YidCD; <br>DNA repair, bacterial RecFOR pathway; <br>DNA replication cluster 1
peg.351	CDS	401483	400380	-2	-	1104	DNA polymerase III beta subunit (EC 2.7.7.7)	Cell Division Subsystem including YidCD; <br>DNA-replication; <br>DNA replication cluster 1
peg.352	CDS	403020	401554	-3	-	1467	Chromosomal replication initiator protein DnaA	Cell Division Subsystem including YidCD; <br>DNA-replication; <br>DNA replication cluster 1
peg.353	CDS	403536	403670	3	+	135	LSU ribosomal protein L34p	Cell Division Subsystem including YidCD; <br>RNA modification cluster
peg.354	CDS	403684	404079	1	+	396	Ribonuclease P protein component (EC 3.1.26.5)	Cell Division Subsystem including YidCD; <br>RNA modification cluster; <br>tRNA processing
peg.355	CDS	404284	405966	1	+	1683	Inner membrane protein translocase component YidC, long form	CTP synthase (EC 6.3.4.2) cluster; <br>Cell Division Subsystem including YidCD; <br>RNA modification cluster
peg.356	CDS	406078	407448	1	+	1371	GTPase and tRNA-U34 5-formylation enzyme TrmE	Cell Division Subsystem including YidCD; <br>RNA modification and chromosome partitioning cluster; <br>RNA modification cluster; <br>YgfZ; <br>mnm5U34 biosynthesis bacteria; <br>tRNA modification Bacteria; <br>tRNAmodification position 34
peg.357	CDS	408323	407478	-2	-	846	Protein involved in catabolism of external DNA	DNA processing cluster
peg.358	CDS	409071	408400	-3	-	672	Outer membrane protein A precursor	Osmoregulation
peg.359	CDS	410316	409150	-3	-	1167	Radical SAM family enzyme, similar to coproporphyrinogen III oxidase, oxygen-independent, clustered with nucleoside-triphosphatase RdgB	CBSS-630.2.peg.3360; <br>Heat shock dnaK gene cluster extended; <br>Heme and Siroheme Biosynthesis; <br>Queuosine-Archaeosine Biosynthesis
peg.360	CDS	410906	410313	-2	-	594	Nucleoside 5-triphosphatase RdgB (dHAPTP, dITP, XTP-specific) (EC 3.6.1.15)	Heat shock dnaK gene cluster extended; <br>Housecleaning nucleoside triphosphate pyrophosphatases
peg.361	CDS	411306	411986	3	+	681	Transcriptional regulator VpsT	- none -
peg.362	CDS	412112	413542	2	+	1431	Sigma-54 dependent transcriptional regulator	- none -
peg.363	CDS	414295	414834	1	+	540	hypothetical protein	- none -
peg.364	CDS	415387	414902	-1	-	486	hypothetical protein	- none -
peg.365	CDS	416235	415588	-3	-	648	bacteriocin resistance protein, putative	- none -
peg.366	CDS	416647	416378	-1	-	270	hypothetical protein	- none -
peg.367	CDS	418191	416872	-3	-	1320	EBNA-1	- none -
peg.368	CDS	419845	418610	-1	-	1236	hypothetical protein	- none -
peg.369	CDS	421171	419882	-1	-	1290	Glutamate-1-semialdehyde aminotransferase (EC 5.4.3.8)	CBSS-196164.1.peg.461; <br>Heme and Siroheme Biosynthesis
peg.370	CDS	422232	421369	-3	-	864	Phosphomethylpyrimidine kinase (EC 2.7.4.7)	5-FCL-like protein; <br>COG2363; <br>Thiamin biosynthesis
peg.371	CDS	422663	422232	-2	-	432	Hypothetical membrane protein, possible involvement in cytochrome functioning/assembly	- none -
peg.372	CDS	424447	422672	-1	-	1776	Cl- channel, voltage gated	- none -
peg.373	CDS	424576	425610	1	+	1035	N-acetyl-gamma-glutamyl-phosphate reductase (EC 1.2.1.38)	Arginine Biosynthesis -- gjo; <br>Arginine Biosynthesis extended
peg.374	CDS	425875	426228	1	+	354	probable iron binding protein from the HesB_IscA_SufA family	Fe-S cluster assembly; <br>Iron-sulfur cluster assembly
peg.375	CDS	426343	427101	1	+	759	Glutamine ABC transporter, periplasmic glutamine-binding protein (TC 3.A.1.3.2)	- none -
peg.376	CDS	427197	427868	3	+	672	Glutamate transport membrane-spanning protein	- none -
peg.377	CDS	427883	428656	2	+	774	Glutamate transport ATP-binding protein	- none -
peg.378	CDS	429194	431089	2	+	1896	tRNA uridine 5-carboxymethylaminomethyl modification enzyme GidA	Cell Division Subsystem including YidCD; <br>RNA modification and chromosome partitioning cluster; <br>mnm5U34 biosynthesis bacteria; <br>tRNA modification Bacteria; <br>tRNAmodification position 34
peg.379	CDS	431086	431739	1	+	654	rRNA small subunit methyltransferase, glucose inhibited division protein GidB	- none -
peg.380	CDS	431804	432574	2	+	771	Chromosome (plasmid) partitioning protein ParA / Sporulation initiation inhibitor protein Soj	Bacterial Cell Division; <br>Bacterial Cytoskeleton; <br>Bacterial Cytoskeleton; <br>Cell Division Subsystem including YidCD; <br>RNA modification and chromosome partitioning cluster; <br>Ribosome post-transcriptional modification and chromosomal segregation cluster
peg.381	CDS	432612	433538	3	+	927	Chromosome (plasmid) partitioning protein ParB / Stage 0 sporulation protein J	Bacterial Cytoskeleton; <br>Bacterial Cytoskeleton; <br>Cell Division Subsystem including YidCD; <br>RNA modification and chromosome partitioning cluster
peg.382	CDS	433809	434138	3	+	330	ATP synthase I chain	- none -
peg.383	CDS	434153	434977	2	+	825	ATP synthase A chain (EC 3.6.3.14)	F0F1-type ATP synthase
peg.384	CDS	435036	435263	3	+	228	ATP synthase C chain (EC 3.6.3.14)	F0F1-type ATP synthase
peg.385	CDS	435339	435809	3	+	471	ATP synthase B chain (EC 3.6.3.14)	F0F1-type ATP synthase
peg.386	CDS	435824	436363	2	+	540	ATP synthase delta chain (EC 3.6.3.14)	F0F1-type ATP synthase
peg.387	CDS	436380	437924	3	+	1545	ATP synthase alpha chain (EC 3.6.3.14)	F0F1-type ATP synthase
peg.388	CDS	437996	438877	2	+	882	ATP synthase gamma chain (EC 3.6.3.14)	F0F1-type ATP synthase
peg.389	CDS	438944	440320	2	+	1377	ATP synthase beta chain (EC 3.6.3.14)	F0F1-type ATP synthase
peg.390	CDS	440345	440776	2	+	432	ATP synthase epsilon chain (EC 3.6.3.14)	F0F1-type ATP synthase
peg.391	CDS	441104	440940	-2	-	165	hypothetical protein	- none -
peg.392	CDS	441120	442490	3	+	1371	Magnesium transporter	- none -
peg.393	CDS	442571	443368	2	+	798	Undecaprenyl-diphosphatase (EC 3.6.1.27)	COG0451
peg.394	CDS	443549	444655	2	+	1107	Thiamin biosynthesis lipoprotein ApbE	Iron-sulfur cluster assembly
peg.395	CDS	444701	446068	2	+	1368	N-acetylglucosamine-1-phosphate uridyltransferase (EC 2.7.7.23) / Glucosamine-1-phosphate N-acetyltransferase (EC 2.3.1.157)	Peptidoglycan Biosynthesis; <br>Peptidoglycan Biosynthesis; <br>Sialic Acid Metabolism; <br>Sialic Acid Metabolism; <br>Transcription repair cluster; <br>Transcription repair cluster; <br>UDP-N-acetylmuramate from Fructose-6-phosphate Biosynthesis; <br>UDP-N-acetylmuramate from Fructose-6-phosphate Biosynthesis
peg.396	CDS	446079	447911	3	+	1833	Glucosamine--fructose-6-phosphate aminotransferase [isomerizing] (EC 2.6.1.16)	Sialic Acid Metabolism; <br>UDP-N-acetylmuramate from Fructose-6-phosphate Biosynthesis
peg.397	CDS	447908	448798	2	+	891	COG1801: Uncharacterized conserved protein	- none -
peg.398	CDS	449146	450492	1	+	1347	Sodium-dependent transporter family protein	- none -
peg.399	CDS	450801	450592	-3	-	210	hypothetical protein	- none -
peg.400	CDS	451003	451863	1	+	861	transcriptional regulator, RpiR family	- none -
peg.401	CDS	451931	454129	2	+	2199	ATP-dependent DNA helicase UvrD/PcrA	DNA repair, bacterial UvrD and related helicases
peg.402	CDS	454307	455407	2	+	1101	TRAP transporter solute receptor, unknown substrate 6	TRAP Transporter unknown substrate 6
peg.403	CDS	455832	455425	-3	-	408	cytosolic long-chain acyl-CoA thioester hydrolase family protein	Serine-glyoxylate cycle; <br>Serine-glyoxylate cycle - GJO
peg.404	CDS	457792	456683	-1	-	1110	Muconate cycloisomerase (EC 5.5.1.1)	Benzoate catabolism; <br>Catechol branch of beta-ketoadipate pathway; <br>Muconate lactonizing enzyme family
peg.405	CDS	459918	457867	-3	-	2052	High-affinity choline uptake protein BetT	Choline and Betaine Uptake and Betaine Biosynthesis; <br>Choline uptake and conversion to betaine clusters
peg.406	CDS	460987	460040	-1	-	948	Flavodoxin reductases (ferredoxin-NADPH reductases) family 1; Vanillate O-demethylase oxidoreductase (EC 1.14.13.-)	Anaerobic respiratory reductases; <br>Anaerobic respiratory reductases; <br>YgfZ
peg.407	CDS	461922	461050	-3	-	873	Citrate lyase beta chain (EC 4.1.3.6)	- none -
peg.408	CDS	463105	461939	-1	-	1167	MmgE/PrpD family protein	- none -
peg.409	CDS	464020	463328	-1	-	693	COGs COG3777	- none -
peg.410	CDS	465320	464163	-2	-	1158	L-carnitine dehydratase/bile acid-inducible protein F (EC 2.8.3.16)	- none -
peg.411	CDS	467979	466753	-3	-	1227	Aldehyde dehydrogenase (EC 1.2.1.3)	Glycerolipid and Glycerophospholipid Metabolism in Bacteria; <br>Methylglyoxal Metabolism; <br>Methylglyoxal Metabolism; <br>Pyruvate metabolism II: acetyl-CoA, acetogenesis from pyruvate
peg.412	CDS	467968	468084	1	+	117	hypothetical protein	- none -
peg.413	CDS	469324	468236	-1	-	1089	Benzoate 1,2-dioxygenase (EC 1.14.12.10)	Benzoate catabolism
peg.414	CDS	469804	470334	1	+	531	hypothetical protein	- none -
peg.415	CDS	470321	471379	2	+	1059	Alcohol dehydrogenase (EC 1.1.1.1)	5-FCL-like protein; <br>Butanol Biosynthesis; <br>Glycerolipid and Glycerophospholipid Metabolism in Bacteria
peg.416	CDS	472438	471530	-1	-	909	Transcriptional regulator, LysR family	- none -
peg.417	CDS	472831	473847	1	+	1017	Bifunctional protein: zinc-containing alcohol dehydrogenase; quinone oxidoreductase ( NADPH:quinone reductase) (EC 1.1.1.-); Similar to arginate lyase	- none -
peg.418	CDS	474536	473979	-2	-	558	Macrophage infectivity potentiator-related protein	- none -
peg.419	CDS	474741	475361	3	+	621	Transcriptional regulator, TetR family	- none -
peg.420	CDS	476777	475422	-2	-	1356	major facilitator superfamily MFS_1	- none -
peg.421	CDS	477763	476900	-1	-	864	Transcriptional regulator, LysR family	- none -
peg.422	CDS	477927	479108	3	+	1182	Putative drug efflux protein	- none -
peg.423	CDS	479167	480129	1	+	963	Coenzyme F420-dependent N5,N10-methylene tetrahydromethanopterin reductase and related flavin-dependent oxidoreductases	- none -
peg.424	CDS	480212	481099	2	+	888	Zinc-containing alcohol dehydrogenase superfamily	- none -
peg.425	CDS	481128	481442	3	+	315	YgiN protei involved in menadione metabolism	- none -
peg.426	CDS	481836	481537	-3	-	300	hypothetical protein	- none -
peg.427	CDS	482293	483234	1	+	942	Glycine cleavage system transcriptional activator GcvA	Glycine cleavage system; <br>LysR-family proteins in Escherichia coli; <br>Orphan regulatory proteins
peg.428	CDS	483388	483975	1	+	588	Transcriptional regulator, TetR family	- none -
peg.429	CDS	483972	484916	3	+	945	Permease of the drug/metabolite transporter (DMT) superfamily	Queuosine-Archaeosine Biosynthesis
peg.430	CDS	485216	486025	2	+	810	Methylglyoxal reductase, acetol producing (EC 1.1.1.-) / 2,5-diketo-D-gluconic acid reductase B (EC 1.1.1.274)	D-gluconate and ketogluconates metabolism
peg.431	CDS	487336	486488	-1	-	849	alpha/beta hydrolase fold	- none -
peg.432	CDS	487508	488320	2	+	813	putative transcriptional regulator, LysR family protein	- none -
peg.433	CDS	489286	488360	-1	-	927	transcriptional regulator, LysR family	- none -
peg.434	CDS	489410	490444	2	+	1035	hypothetical protein	- none -
peg.435	CDS	490529	491278	2	+	750	ThiJ/PfpI family protein	COG2363
peg.436	CDS	491389	492471	1	+	1083	NADH:flavin oxidoreductases, Old Yellow Enzyme family	- none -
peg.437	CDS	494075	493122	-2	-	954	Transcriptional regulator, LysR family	- none -
peg.438	CDS	494205	495515	3	+	1311	Probable Co/Zn/Cd efflux system membrane fusion protein	Cobalt-zinc-cadmium resistance
peg.439	CDS	495512	498685	2	+	3174	RND efflux system, inner membrane transporter CmeB	Multidrug Resistance Efflux Pumps
peg.440	CDS	498743	499153	2	+	411	hypothetical protein	- none -
peg.441	CDS	499244	500650	2	+	1407	Type I secretion outer membrane protein, TolC precursor	Multidrug Resistance Efflux Pumps; <br>Ton and Tol transport systems
peg.442	CDS	500946	501287	3	+	342	Transcriptional regulator, ArsR family	CBSS-1085.1.peg.1363
peg.443	CDS	501284	501697	2	+	414	Arsenate reductase (EC 1.20.4.1)	Anaerobic respiratory reductases; <br>Arsenic resistance; <br>Transcription repair cluster
peg.444	CDS	501694	502407	1	+	714	Arsenic resistance protein ArsH	Arsenic resistance
peg.445	CDS	502434	503744	3	+	1311	Arsenic efflux pump protein	Arsenic resistance
peg.446	CDS	505066	503876	-1	-	1191	major facilitator superfamily MFS_1	- none -
peg.447	CDS	505470	505063	-3	-	408	protein of unknown function DUF336	- none -
peg.448	CDS	506308	505619	-1	-	690	Transcriptional regulator, IclR family	Homogentisate pathway of aromatic compound degradation
peg.449	CDS	506767	506396	-1	-	372	Transcriptional regulator, HxlR family	- none -
peg.450	CDS	507000	507587	3	+	588	Modulator of drug activity B	- none -
peg.451	CDS	507617	507964	2	+	348	hypothetical protein	- none -
peg.452	CDS	507991	508791	1	+	801	short chain dehydrogenase	- none -
peg.453	CDS	508894	509610	1	+	717	Glutathione S-transferase (EC 2.5.1.18)	COG3146 experimental; <br>Glutathione: Non-redox reactions
peg.454	CDS	509855	510766	2	+	912	Transcriptional regulator, LysR family	- none -
peg.455	CDS	511569	510820	-3	-	750	hypothetical protein	- none -
peg.456	CDS	512302	511667	-1	-	636	Hypothetical protein in cluster with At3g50560-like gene family	- none -
peg.457	CDS	512838	513485	3	+	648	hypothetical protein	- none -
peg.458	CDS	513482	514225	2	+	744	hypothetical protein	- none -
peg.459	CDS	514256	515152	2	+	897	N-acetylmuramoyl-L-alanine amidase (EC 3.5.1.28)	Murein Hydrolases; <br>Recycling of Peptidoglycan Amino Acids; <br>Zinc regulated enzymes
peg.460	CDS	515876	517102	2	+	1227	Benzoate transport protein	Benzoate degradation
peg.461	CDS	517207	517803	1	+	597	Histone acetyltransferase HPA2 and related acetyltransferases	CBSS-216591.1.peg.168
peg.462	CDS	517800	518711	3	+	912	Hydrolase, carbon-nitrogen family	- none -
peg.463	CDS	519414	521126	3	+	1713	Prolyl-tRNA synthetase (EC 6.1.1.15), bacterial type	tRNA aminoacylation, Pro
peg.464	CDS	521266	521817	1	+	552	FIG016425: Soluble lytic murein transglycosylase and related regulatory proteins (some contain LysM/invasin domains)	- none -
peg.465	CDS	522041	521919	-2	-	123	hypothetical protein	- none -
peg.466	CDS	522831	522325	-3	-	507	FKBP-type peptidyl-prolyl cis-trans isomerase SlyD (EC 5.2.1.8)	G3E family of P-loop GTPases (metallocenter biosynthesis); <br>Peptidyl-prolyl cis-trans isomerase; <br>Potassium homeostasis
peg.467	CDS	523417	522875	-1	-	543	Transcriptional activator RfaH	Transcription factors bacterial
peg.468	CDS	523566	524927	3	+	1362	AmpG permease	Recycling of Peptidoglycan Amino Acids
peg.469	CDS	526793	524952	-2	-	1842	SEC-C motif	- none -
peg.470	CDS	528099	526855	-3	-	1245	Ubiquinone biosynthesis monooxygenase UbiB	Experimental-Ubiquinone BiosynthesisVDC; <br>Ubiquinone Biosynthesis
peg.471	CDS	528235	530241	1	+	2007	DNA topoisomerase III (EC 5.99.1.2)	DNA processing cluster; <br>DNA topoisomerases, Type I, ATP-independent
peg.472	CDS	530238	531158	3	+	921	2-dehydropantoate 2-reductase (EC 1.1.1.169)	Coenzyme A Biosynthesis
peg.473	CDS	531244	531828	1	+	585	hypothetical protein	- none -
peg.474	CDS	534592	531944	-1	-	2649	Phosphoenolpyruvate carboxylase (EC 4.1.1.31)	Pyruvate metabolism I: anaplerotic reactions, PEP; <br>Serine-glyoxylate cycle - GJO
peg.475	CDS	535469	534630	-2	-	840	Nucleoside triphosphate pyrophosphohydrolase MazG	- none -
peg.476	CDS	537742	535466	-1	-	2277	GTP pyrophosphokinase (EC 2.7.6.5), (p)ppGpp synthetase I	BarA-UvrY(SirA) two-component regulatory system; <br>CBSS-176299.4.peg.1292; <br>Stringent Response, (p)ppGpp metabolism
peg.477	CDS	539168	537735	-2	-	1434	RNA methyltransferase, TrmA family	At3g21300
peg.478	CDS	540120	539170	-3	-	951	Cysteine synthase B (EC 2.5.1.47)	Cysteine Biosynthesis
peg.479	CDS	540186	542873	3	+	2688	BarA sensory histidine kinase (= VarS = GacS)	BarA-UvrY(SirA) two-component regulatory system
peg.480	CDS	543286	542909	-1	-	378	Holo-[acyl-carrier protein] synthase (EC 2.7.8.7)	CBSS-176299.4.peg.1292; <br>Fatty Acid Biosynthesis FASII
peg.481	CDS	544095	543283	-3	-	813	Pyridoxine 5&#39;-phosphate synthase (EC 2.6.99.2)	Pyridoxin (Vitamin B6) Biosynthesis
peg.482	CDS	544923	544210	-3	-	714	DNA recombination and repair protein RecO	CBSS-176299.4.peg.1292; <br>DNA repair, bacterial RecFOR pathway
peg.483	CDS	544894	545040	1	+	147	Conjugative transfer protein TrbL	- none -
peg.484	CDS	546019	545120	-1	-	900	GTP-binding protein Era	Bacterial Cell Division; <br>CBSS-176299.4.peg.1292; <br>COG1399
peg.485	CDS	546705	546016	-3	-	690	Ribonuclease III (EC 3.1.26.3)	CBSS-176299.4.peg.1292; <br>COG1399; <br>RNA processing and degradation, bacterial
peg.486	CDS	547554	546748	-3	-	807	Signal peptidase I (EC 3.4.21.89)	CBSS-176299.4.peg.1292; <br>Signal peptidase
peg.487	CDS	549540	547570	-3	-	1971	Translation elongation factor LepA	Heat shock dnaK gene cluster extended; <br>Translation elongation factors bacterial
peg.488	CDS	550988	549561	-2	-	1428	HtrA protease/chaperone protein	Lipopolysaccharide assembly; <br>Periplasmic Stress Response; <br>Scaffold proteins for [4Fe-4S] cluster assembly (MRP family)
peg.489	CDS	552145	551120	-1	-	1026	Sigma factor RpoE negative regulatory protein RseB precursor	Periplasmic Stress Response; <br>Transcription initiation, bacterial sigma factors
peg.490	CDS	552915	552169	-3	-	747	Sigma factor RpoE negative regulatory protein RseA	Periplasmic Stress Response; <br>Transcription initiation, bacterial sigma factors
peg.491	CDS	553714	553109	-1	-	606	RNA polymerase sigma factor RpoE	Transcription initiation, bacterial sigma factors
peg.492	CDS	554050	555129	1	+	1080	2-keto-3-deoxy-D-arabino-heptulosonate-7-phosphate synthase I alpha (EC 2.5.1.54)	Chorismate Synthesis; <br>Common Pathway For Synthesis of Aromatic Compounds (DAHP synthase to chorismate)
peg.493	CDS	556069	555203	-1	-	867	hypothetical protein	- none -
peg.494	CDS	556230	557084	3	+	855	membrane protein	- none -
peg.495	CDS	557103	557693	3	+	591	Cytochrome oxidase biogenesis protein Sco1/SenC/PrrC, putative copper metallochaperone	Biogenesis of cytochrome c oxidases
peg.496	CDS	559859	557724	-2	-	2136	ATP-dependent helicase DinG/Rad3	DNA repair, bacterial DinG and relatives
peg.497	CDS	561358	560078	-1	-	1281	ATP-dependent RNA helicase RhlB	ATP-dependent RNA helicases, bacterial
peg.498	CDS	561520	561756	1	+	237	hypothetical protein	- none -
peg.499	CDS	561760	562590	1	+	831	Exodeoxyribonuclease III (EC 3.1.11.2)	DNA repair, bacterial
peg.500	CDS	563743	562598	-1	-	1146	FIG00508034: hypothetical protein	- none -
peg.501	CDS	564498	563740	-3	-	759	Ferric siderophore transport system, periplasmic binding protein TonB	Hemin transport system; <br>Ton and Tol transport systems
peg.502	CDS	564905	564498	-2	-	408	Biopolymer transport protein ExbD/TolR	Ton and Tol transport systems
peg.503	CDS	565428	564898	-3	-	531	Ferric siderophore transport system, biopolymer transport protein ExbB	Ton and Tol transport systems
peg.504	CDS	566797	565415	-1	-	1383	MotA/TolQ/ExbB proton channel family protein	Ton and Tol transport systems
peg.505	CDS	567603	566815	-3	-	789	TonB system biopolymer transport component; Chromosome segregation ATPase	Ton and Tol transport systems
peg.506	CDS	567800	568207	2	+	408	hypothetical protein	- none -
peg.507	CDS	569268	568342	-3	-	927	Electron transfer flavoprotein, alpha subunit	Acetyl-CoA fermentation to Butyrate
peg.508	CDS	570017	569265	-2	-	753	Electron transfer flavoprotein, beta subunit	Acetyl-CoA fermentation to Butyrate
peg.509	CDS	570372	572048	3	+	1677	Electron transfer flavoprotein-ubiquinone oxidoreductase (EC 1.5.5.1)	Acetyl-CoA fermentation to Butyrate; <br>Anaerobic respiratory reductases
peg.510	CDS	573169	572339	-1	-	831	Thiosulfate sulfurtransferase, rhodanese (EC 2.8.1.1)	- none -
peg.511	CDS	575367	573166	-3	-	2202	UvrD/REP helicase	- none -
peg.512	CDS	575903	575364	-2	-	540	FIG003620: Proteophosphoglycan precursor (Fragment)	At2g33980 At1g28960
peg.513	CDS	576768	575926	-3	-	843	Putative deoxyribonuclease YcfH	YcfH
peg.514	CDS	577140	576805	-3	-	336	type IV pilus assembly PilZ	- none -
peg.515	CDS	578155	577166	-1	-	990	DNA polymerase III delta prime subunit (EC 2.7.7.7)	DNA-replication
peg.516	CDS	578802	578152	-3	-	651	Thymidylate kinase (EC 2.7.4.9)	COG1399; <br>pyrimidine conversions
peg.517	CDS	579812	578817	-2	-	996	FIG004453: protein YceG like	CBSS-281090.3.peg.464; <br>CBSS-323097.3.peg.2594; <br>COG1399; <br>tRNA modification Bacteria
peg.518	CDS	580665	579835	-3	-	831	Aminodeoxychorismate lyase (EC 4.1.3.38)	COG1399; <br>Chorismate: Intermediate for synthesis of Tryptophan, PAPA antibiotics, PABA, 3-hydroxyanthranilate and more.; <br>Folate Biosynthesis; <br>Tryptophan synthesis; <br>YgfZ
peg.519	CDS	581906	580668	-2	-	1239	3-oxoacyl-[acyl-carrier-protein] synthase, KASII (EC 2.3.1.41)	COG1399; <br>Fatty Acid Biosynthesis FASII
peg.520	CDS	582332	582099	-2	-	234	Acyl carrier protein	COG1399; <br>Fatty Acid Biosynthesis FASII; <br>Glycerolipid and Glycerophospholipid Metabolism in Bacteria
peg.521	CDS	583201	582458	-1	-	744	3-oxoacyl-[acyl-carrier protein] reductase (EC 1.1.1.100)	COG1399; <br>Fatty Acid Biosynthesis FASII
peg.522	CDS	584203	583232	-1	-	972	Malonyl CoA-acyl carrier protein transacylase (EC 2.3.1.39)	COG1399; <br>Fatty Acid Biosynthesis FASII
peg.523	CDS	585333	584209	-3	-	1125	Phosphate:acyl-ACP acyltransferase PlsX	COG1399; <br>Glycerolipid and Glycerophospholipid Metabolism in Bacteria
peg.524	CDS	585552	585379	-3	-	174	LSU ribosomal protein L32p	COG0523; <br>COG1399
peg.525	CDS	585999	585586	-3	-	414	COG1399 protein, clustered with ribosomal protein L32p	COG1399
peg.526	CDS	585994	586107	1	+	114	hypothetical protein	- none -
peg.527	CDS	586232	586819	2	+	588	FIG146278: Maf/YceF/YhdE family protein	COG1399
peg.528	CDS	588012	586924	-3	-	1089	Periplasmic serine proteases (ClpP class)	- none -
peg.529	CDS	588699	588049	-3	-	651	Similar to phosphoglycolate phosphatase, clustered with ribosomal large subunit pseudouridine synthase C	2-phosphoglycolate salvage
peg.530	CDS	589659	588712	-3	-	948	Ribosomal large subunit pseudouridine synthase C (EC 4.2.1.70) ## LSU Psi955, Psi2504 and Psi2580	COG1399; <br>RNA pseudouridine syntheses; <br>Ribosome biogenesis bacterial
peg.531	CDS	590233	593598	1	+	3366	Ribonuclease E (EC 3.1.26.12)	COG1399; <br>RNA processing and degradation, bacterial; <br>Ribosome biogenesis bacterial
peg.532	CDS	594745	593729	-1	-	1017	UDP-N-acetylenolpyruvoylglucosamine reductase (EC 1.1.1.158)	Peptidoglycan Biosynthesis; <br>UDP-N-acetylmuramate from Fructose-6-phosphate Biosynthesis
peg.533	CDS	595218	594742	-3	-	477	Low molecular weight protein tyrosine phosphatase (EC 3.1.3.48)	LMPTP YfkJ cluster; <br>Protein deglycation
peg.534	CDS	596006	595215	-2	-	792	3-deoxy-manno-octulosonate cytidylyltransferase (EC 2.7.7.38)	KDO2-Lipid A biosynthesis; <br>KDO2-Lipid A biosynthesis cluster 2
peg.535	CDS	596219	596016	-2	-	204	FIG002473: Protein YcaR in KDO2-Lipid A biosynthesis cluster	Broadly distributed proteins not in subsystems; <br>KDO2-Lipid A biosynthesis cluster 2
peg.536	CDS	597274	596276	-1	-	999	Tetraacyldisaccharide 4&#39;-kinase (EC 2.7.1.130)	COG0451; <br>KDO2-Lipid A biosynthesis; <br>KDO2-Lipid A biosynthesis cluster 2
peg.537	CDS	599016	597271	-3	-	1746	Lipid A export ATP-binding/permease protein MsbA (EC 3.6.3.25)	KDO2-Lipid A biosynthesis; <br>KDO2-Lipid A biosynthesis cluster 2
peg.538	CDS	599435	599013	-2	-	423	Biopolymer transport protein ExbD/TolR	Ton and Tol transport systems
peg.539	CDS	600130	599432	-1	-	699	MotA/TolQ/ExbB proton channel family protein	Ton and Tol transport systems
peg.540	CDS	602537	600135	-2	-	2403	DNA internalization-related competence protein ComEC/Rec2	KDO2-Lipid A biosynthesis; <br>KDO2-Lipid A biosynthesis cluster 2
peg.541	CDS	602598	603134	3	+	537	FIG00508410: hypothetical protein	- none -
peg.542	CDS	603886	603164	-1	-	723	Lipoprotein releasing system ATP-binding protein LolD	Lipopolysaccharide assembly; <br>Lipoprotein sorting system
peg.543	CDS	605135	603894	-2	-	1242	Lipoprotein releasing system transmembrane protein LolC	Lipopolysaccharide assembly; <br>Lipoprotein sorting system
peg.544	CDS	605369	606433	2	+	1065	Agmatine deiminase (EC 3.5.3.12)	Arginine and Ornithine Degradation; <br>Polyamine Metabolism
peg.545	CDS	606430	607332	1	+	903	N-carbamoylputrescine amidase (3.5.1.53)	Arginine and Ornithine Degradation; <br>Polyamine Metabolism
peg.546	CDS	608379	607432	-3	-	948	Mutator mutT protein (7,8-dihydro-8-oxoguanine-triphosphatase) (EC 3.6.1.-) / Thiamin-phosphate pyrophosphorylase-like protein	Nudix proteins (nucleoside triphosphate hydrolases); <br>Nudix proteins (nucleoside triphosphate hydrolases)
peg.547	CDS	609703	608474	-1	-	1230	Glutamate N-acetyltransferase (EC 2.3.1.35) / N-acetylglutamate synthase (EC 2.3.1.1)	Arginine Biosynthesis -- gjo; <br>Arginine Biosynthesis -- gjo; <br>Arginine Biosynthesis extended; <br>Arginine Biosynthesis extended
peg.548	CDS	612502	609770	-1	-	2733	Protein export cytoplasm protein SecA ATPase RNA helicase (TC 3.A.5.1.1)	- none -
peg.549	CDS	612834	612559	-3	-	276	hypothetical protein	- none -
peg.550	CDS	613088	613513	2	+	426	Zn-ribbon-containing, possibly RNA-binding protein and truncated derivatives	DNA replication cluster 1
peg.551	CDS	614540	613596	-2	-	945	UDP-3-O-[3-hydroxymyristoyl] N-acetylglucosamine deacetylase (EC 3.5.1.-)	KDO2-Lipid A biosynthesis
peg.552	CDS	615817	614618	-1	-	1200	Cell division protein FtsZ (EC 3.4.24.-)	Bacterial Cell Division; <br>Bacterial Cytoskeleton; <br>cell division cluster containing FtsQ; <br>cell division core of larger cluster
peg.553	CDS	617144	615852	-2	-	1293	Cell division protein FtsA	Bacterial Cell Division; <br>Bacterial Cytoskeleton; <br>cell division cluster containing FtsQ; <br>cell division core of larger cluster
peg.554	CDS	618070	617345	-1	-	726	Cell division protein FtsQ	Bacterial Cell Division; <br>Bacterial Cytoskeleton; <br>cell division cluster containing FtsQ; <br>cell division core of larger cluster
peg.555	CDS	619001	618075	-2	-	927	D-alanine--D-alanine ligase (EC 6.3.2.4)	Peptidoglycan Biosynthesis; <br>Peptidoglycan biosynthesis--gjo; <br>cell division cluster containing FtsQ
peg.556	CDS	620410	618998	-1	-	1413	UDP-N-acetylmuramate--alanine ligase (EC 6.3.2.8)	Peptidoglycan Biosynthesis; <br>Peptidoglycan biosynthesis--gjo; <br>cell division cluster containing FtsQ
peg.557	CDS	621557	620472	-2	-	1086	UDP-N-acetylglucosamine--N-acetylmuramyl-(pentapeptide) pyrophosphoryl-undecaprenol N-acetylglucosamine transferase (EC 2.4.1.227)	Peptidoglycan Biosynthesis; <br>cell division core of larger cluster
peg.558	CDS	622807	621554	-1	-	1254	Cell division protein FtsW	Bacterial Cell Division; <br>Bacterial Cytoskeleton; <br>cell division cluster containing FtsQ
peg.559	CDS	624210	622804	-3	-	1407	UDP-N-acetylmuramoylalanine--D-glutamate ligase (EC 6.3.2.9)	Peptidoglycan Biosynthesis; <br>Peptidoglycan biosynthesis--gjo
peg.560	CDS	625317	624235	-3	-	1083	Phospho-N-acetylmuramoyl-pentapeptide-transferase (EC 2.7.8.13)	Peptidoglycan Biosynthesis
peg.561	CDS	626705	625326	-2	-	1380	UDP-N-acetylmuramoylalanyl-D-glutamyl-2,6-diaminopimelate--D-alanyl-D-alanine ligase (EC 6.3.2.10)	Peptidoglycan Biosynthesis; <br>Peptidoglycan biosynthesis--gjo
peg.562	CDS	628210	626702	-1	-	1509	UDP-N-acetylmuramoylalanyl-D-glutamate--2,6-diaminopimelate ligase (EC 6.3.2.13)	Peptidoglycan Biosynthesis; <br>Peptidoglycan biosynthesis--gjo
peg.563	CDS	630017	628311	-2	-	1707	Cell division protein FtsI [Peptidoglycan synthetase] (EC 2.4.1.129)	16S rRNA modification within P site of ribosome; <br>Bacterial Cell Division; <br>Bacterial Cytoskeleton; <br>Peptidoglycan Biosynthesis
peg.564	CDS	630337	630014	-1	-	324	Cell division protein FtsL	16S rRNA modification within P site of ribosome; <br>Bacterial Cell Division; <br>Bacterial Cytoskeleton
peg.565	CDS	631302	630346	-3	-	957	rRNA small subunit methyltransferase H	16S rRNA modification within P site of ribosome; <br>Bacterial Cell Division
peg.566	CDS	632611	631754	-1	-	858	rRNA small subunit methyltransferase I	16S rRNA modification within P site of ribosome; <br>CBSS-160492.1.peg.550; <br>Heat shock dnaK gene cluster extended
peg.567	CDS	632658	634421	3	+	1764	LppC putative lipoprotein	CBSS-160492.1.peg.550
peg.568	CDS	634405	634773	1	+	369	Predicted endonuclease distantly related to archaeal Holliday junction resolvase	CBSS-160492.1.peg.550
peg.569	CDS	634798	635391	1	+	594	Phosphoheptose isomerase (EC 5.3.1.-)	CBSS-160492.1.peg.550; <br>Capsular heptose biosynthesis; <br>LOS core oligosaccharide biosynthesis
peg.570	CDS	635397	635975	3	+	579	21 kDa hemolysin precursor	CBSS-160492.1.peg.550
peg.571	CDS	636559	636080	-1	-	480	Stringent starvation protein B	Carbon Starvation
peg.572	CDS	637241	636615	-2	-	627	Stringent starvation protein A	Carbon Starvation
peg.573	CDS	638149	637382	-1	-	768	ubiquinol cytochrome C oxidoreductase, cytochrome C1 subunit	Ubiquinone Menaquinone-cytochrome c reductase complexes
peg.574	CDS	639408	638149	-3	-	1260	Ubiquinol--cytochrome c reductase, cytochrome B subunit (EC 1.10.2.2)	Ubiquinone Menaquinone-cytochrome c reductase complexes
peg.575	CDS	639992	639408	-2	-	585	Ubiquinol-cytochrome C reductase iron-sulfur subunit (EC 1.10.2.2)	Ubiquinone Menaquinone-cytochrome c reductase complexes
peg.576	CDS	640618	640229	-1	-	390	SSU ribosomal protein S9p (S16e)	- none -
peg.577	CDS	641060	640632	-2	-	429	LSU ribosomal protein L13p (L13Ae)	- none -
peg.578	CDS	642608	641427	-2	-	1182	ATPase, AFG1 family	Proteolysis in bacteria, ATP-dependent
peg.579	CDS	642791	643228	2	+	438	protein of unknown function DUF1043	- none -
peg.580	CDS	644074	643313	-1	-	762	FIG137478: Hypothetical protein YbgI	EC699-706
peg.581	CDS	644171	645415	2	+	1245	Outer membrane stress sensor protease DegQ, serine protease	Periplasmic Stress Response; <br>Proteolysis in bacteria, ATP-dependent
peg.582	CDS	646823	645501	-2	-	1323	Histidinol dehydrogenase (EC 1.1.1.23)	Histidine Biosynthesis
peg.583	CDS	647511	646858	-3	-	654	ATP phosphoribosyltransferase catalytic subunit (EC 2.4.2.17)	- none -
peg.584	CDS	648793	647531	-1	-	1263	UDP-N-acetylglucosamine 1-carboxyvinyltransferase (EC 2.5.1.7)	CBSS-12149.1.peg.3301; <br>Peptidoglycan Biosynthesis; <br>UDP-N-acetylmuramate from Fructose-6-phosphate Biosynthesis
peg.585	CDS	649298	648807	-2	-	492	YrbA protein	Broadly distributed proteins not in subsystems; <br>CBSS-12149.1.peg.3301
peg.586	CDS	649654	649307	-1	-	348	anti-sigma-factor antagonist (STAS) domain protein	- none -
peg.587	CDS	650307	649651	-3	-	657	Uncharacterized ABC transporter, auxiliary component YrbC	CBSS-12149.1.peg.3301; <br>Lipopolysaccharide assembly
peg.588	CDS	650777	650313	-2	-	465	Uncharacterized ABC transporter, periplasmic component YrbD	CBSS-12149.1.peg.3301; <br>Lipopolysaccharide assembly
peg.589	CDS	651618	650836	-3	-	783	Uncharacterized ABC transporter, permease component YrbE	CBSS-12149.1.peg.3301; <br>Lipopolysaccharide assembly
peg.590	CDS	652427	651615	-2	-	813	Uncharacterized ABC transporter, ATP-binding protein YrbF	CBSS-12149.1.peg.3301; <br>Lipopolysaccharide assembly
peg.591	CDS	652616	653602	2	+	987	Arabinose 5-phosphate isomerase (EC 5.3.1.13)	KDO2-Lipid A biosynthesis; <br>Lipopolysaccharide assembly cluster
peg.592	CDS	653617	654174	1	+	558	3-deoxy-D-manno-octulosonate 8-phosphate phosphatase (EC 3.1.3.45)	KDO2-Lipid A biosynthesis; <br>Lipopolysaccharide assembly cluster
peg.593	CDS	654179	654763	2	+	585	protein of unknown function DUF1239	- none -
peg.594	CDS	654760	655287	1	+	528	LptA, protein essential for LPS transport across the periplasm	KDO2-Lipid A biosynthesis; <br>Lipopolysaccharide assembly; <br>Lipopolysaccharide assembly cluster
peg.595	CDS	655284	656009	3	+	726	Lipopolysaccharide ABC transporter, ATP-binding protein LptB	KDO2-Lipid A biosynthesis; <br>Lipopolysaccharide assembly; <br>Lipopolysaccharide assembly cluster
peg.596	CDS	656167	657567	1	+	1401	RNA polymerase sigma-54 factor RpoN	Lipopolysaccharide assembly cluster; <br>Transcription initiation, bacterial sigma factors
peg.597	CDS	657680	657991	2	+	312	Ribosome hibernation protein YhbH	Lipopolysaccharide assembly cluster; <br>Ribosome activity modulation
peg.598	CDS	658064	658480	2	+	417	PTS IIA-like nitrogen-regulatory protein PtsN	Lipopolysaccharide assembly cluster
peg.599	CDS	658515	659414	3	+	900	FIG000506: Predicted P-loop-containing kinase	Lipopolysaccharide assembly cluster
peg.600	CDS	659419	659688	1	+	270	Phosphocarrier protein, nitrogen regulation associated	Lipopolysaccharide assembly cluster
peg.601	CDS	659732	660271	2	+	540	hypothetical protein	- none -
peg.602	CDS	661713	660373	-3	-	1341	TldE/PmbA protein, part of proposed TldE/TldD proteolytic complex (PMID 12029038)	- none -
peg.603	CDS	661839	662342	3	+	504	FIG138315: Putative alpha helix protein	- none -
peg.604	CDS	664069	662615	-1	-	1455	TldD protein, part of proposed TldE/TldD proteolytic complex (PMID 12029038)	- none -
peg.605	CDS	667926	664066	-3	-	3861	FIG005080: Possible exported protein	CBSS-354.1.peg.2917
peg.606	CDS	669394	667931	-1	-	1464	Cytoplasmic axial filament protein CafA and Ribonuclease G (EC 3.1.4.-)	Bacterial Cell Division; <br>CBSS-354.1.peg.2917; <br>RNA processing and degradation, bacterial
peg.607	CDS	670045	669428	-1	-	618	Septum formation protein Maf	Bacterial Cell Division; <br>Bacterial Cytoskeleton; <br>Bacterial cell division cluster; <br>CBSS-354.1.peg.2917
peg.608	CDS	670539	670051	-3	-	489	Rod shape-determining protein MreD	Bacterial Cell Division; <br>Bacterial Cytoskeleton; <br>Bacterial cell division cluster; <br>CBSS-354.1.peg.2917
peg.609	CDS	671417	670539	-2	-	879	Rod shape-determining protein MreC	Bacterial Cell Division; <br>Bacterial Cytoskeleton; <br>Bacterial cell division cluster; <br>CBSS-354.1.peg.2917
peg.610	CDS	672697	671660	-1	-	1038	Rod shape-determining protein MreB	Bacterial Cell Division; <br>Bacterial Cytoskeleton; <br>Bacterial cell division cluster
peg.611	CDS	672858	673145	3	+	288	Aspartyl-tRNA(Asn) amidotransferase subunit C (EC 6.3.5.6) @ Glutamyl-tRNA(Gln) amidotransferase subunit C (EC 6.3.5.7)	At3g21300; <br>At3g21300; <br>tRNA aminoacylation, Asp and Asn; <br>tRNA aminoacylation, Glu and Gln
peg.612	CDS	673197	674657	3	+	1461	Aspartyl-tRNA(Asn) amidotransferase subunit A (EC 6.3.5.6) @ Glutamyl-tRNA(Gln) amidotransferase subunit A (EC 6.3.5.7)	At3g21300; <br>At3g21300; <br>tRNA aminoacylation, Asp and Asn; <br>tRNA aminoacylation, Glu and Gln
peg.613	CDS	674657	676111	2	+	1455	Aspartyl-tRNA(Asn) amidotransferase subunit B (EC 6.3.5.6) @ Glutamyl-tRNA(Gln) amidotransferase subunit B (EC 6.3.5.7)	At3g21300; <br>At3g21300; <br>tRNA aminoacylation, Asp and Asn; <br>tRNA aminoacylation, Glu and Gln
peg.614	CDS	676170	676379	3	+	210	hypothetical protein	- none -
peg.615	CDS	676634	676467	-2	-	168	hypothetical protein	- none -
peg.616	CDS	677815	676754	-1	-	1062	Periplasmic molybdate-binding domain	Molybdenum cofactor biosynthesis
peg.617	CDS	677894	678442	2	+	549	NAD-dependent formate dehydrogenase gamma subunit	Formate hydrogenase
peg.618	CDS	678439	679995	1	+	1557	NAD-dependent formate dehydrogenase beta subunit	Formate hydrogenase
peg.619	CDS	679992	682871	3	+	2880	NAD-dependent formate dehydrogenase alpha subunit	Formate hydrogenase
peg.620	CDS	682967	683722	2	+	756	Formate dehydrogenase chain D (EC 1.2.1.2)	Formate hydrogenase
peg.621	CDS	683733	683978	3	+	246	hypothetical protein	- none -
peg.622	CDS	684651	684103	-3	-	549	probable exported protein YPO1624	- none -
peg.623	CDS	685944	684865	-3	-	1080	ABC transporter, periplasmic spermidine putrescine-binding protein PotD (TC 3.A.1.11.1)	Polyamine Metabolism
peg.624	CDS	686795	685998	-2	-	798	Spermidine Putrescine ABC transporter permease component potC (TC_3.A.1.11.1)	Polyamine Metabolism
peg.625	CDS	687712	686792	-1	-	921	Spermidine Putrescine ABC transporter permease component PotB (TC 3.A.1.11.1)	Polyamine Metabolism
peg.626	CDS	688851	687721	-3	-	1131	Putrescine transport ATP-binding protein PotA (TC 3.A.1.11.1)	Polyamine Metabolism
peg.627	CDS	689900	689364	-2	-	537	hypothetical protein	- none -
peg.628	CDS	690092	690934	2	+	843	Transcriptional regulator, AraC family	- none -
peg.629	CDS	691388	690951	-2	-	438	hypothetical protein	- none -
peg.630	CDS	692629	691436	-1	-	1194	2-amino-3-ketobutyrate coenzyme A ligase (EC 2.3.1.29)	Glycine Biosynthesis; <br>Glycine and Serine Utilization
peg.631	CDS	693833	692808	-2	-	1026	L-threonine 3-dehydrogenase (EC 1.1.1.103)	Glycine Biosynthesis; <br>Threonine degradation
peg.632	CDS	694033	694572	1	+	540	putative DNA-binding protein	- none -
peg.633	CDS	695579	694563	-2	-	1017	FIG00514064: hypothetical protein	- none -
peg.634	CDS	696363	695662	-3	-	702	hypothetical protein	- none -
peg.635	CDS	697106	696378	-2	-	729	alpha/beta hydrolase	- none -
peg.636	CDS	698139	697126	-3	-	1014	Cupin 2, conserved barrel domain protein	- none -
peg.637	CDS	699261	698287	-3	-	975	hypothetical protein	- none -
peg.638	CDS	700615	699647	-1	-	969	hypothetical protein	- none -
peg.639	CDS	701387	700635	-2	-	753	Putative short-chain dehydrogenase/reductase	- none -
peg.640	CDS	702722	701412	-2	-	1311	Histidinol dehydrogenase (EC 1.1.1.23)	Histidine Biosynthesis
peg.641	CDS	703034	702897	-2	-	138	hypothetical protein	- none -
peg.642	CDS	706880	705747	-2	-	1134	L-2-hydroxyglutarate oxidase (EC 1.1.3.15)	- none -
peg.643	CDS	709928	708015	-2	-	1914	TRAP-type uncharacterized transport system, fused permease component	CBSS-49338.1.peg.459; <br>TRAP Transporter unknown substrate 9
peg.644	CDS	711916	710309	-1	-	1608	sodium-solute symporter, putative	- none -
peg.645	CDS	713217	712255	-3	-	963	Transcriptional regulator, LacI family	- none -
peg.646	CDS	714183	713428	-3	-	756	Sulfur carrier protein adenylyltransferase ThiF	Thiamin biosynthesis
peg.647	CDS	714680	714180	-2	-	501	transcriptional regulator, AsnC family	- none -
peg.648	CDS	715760	714918	-2	-	843	Methylase of polypeptide chain release factors	- none -
peg.649	CDS	716851	715760	-1	-	1092	Peptide chain release factor 1	Translation termination factors bacterial
peg.650	CDS	718130	716862	-2	-	1269	Glutamyl-tRNA reductase (EC 1.2.1.70)	Heme and Siroheme Biosynthesis
peg.651	CDS	718368	720107	3	+	1740	FIG140336: TPR domain protein	- none -
peg.652	CDS	720137	720757	2	+	621	Outer membrane lipoprotein LolB precursor	- none -
peg.653	CDS	720750	721607	3	+	858	4-diphosphocytidyl-2-C-methyl-D-erythritol kinase (EC 2.7.1.148)	Isoprenoid Biosynthesis; <br>Nonmevalonate Branch of Isoprenoid Biosynthesis
peg.654	CDS	721793	722734	2	+	942	Ribose-phosphate pyrophosphokinase (EC 2.7.6.1)	De Novo Purine Biosynthesis; <br>Pentose phosphate pathway; <br>Transcription repair cluster; <br>YgfZ
peg.655	CDS	722858	723511	2	+	654	LSU ribosomal protein L25p	Transcription repair cluster
peg.656	CDS	723667	724251	1	+	585	Peptidyl-tRNA hydrolase (EC 3.1.1.29)	Cell division-ribosomal stress proteins cluster; <br>Sporulation-associated proteins with broader functions; <br>Transcription repair cluster; <br>Translation termination factors bacterial
peg.657	CDS	724346	725437	2	+	1092	GTP-binding and nucleic acid-binding protein YchF	YebC
peg.658	CDS	726985	725687	-1	-	1299	Aspartyl aminopeptidase	- none -
peg.659	CDS	727123	729177	1	+	2055	carboxyl-terminal protease( EC:3.4.21.102 )	- none -
peg.660	CDS	730973	730035	-2	-	939	L-proline glycine betaine binding ABC transporter protein ProX (TC 3.A.1.12.1)	Choline and Betaine Uptake and Betaine Biosynthesis
peg.661	CDS	731134	731766	1	+	633	HTH-type transcriptional regulator BetI	Choline and Betaine Uptake and Betaine Biosynthesis; <br>Choline uptake and conversion to betaine clusters
peg.662	CDS	731779	733245	1	+	1467	Betaine aldehyde dehydrogenase (EC 1.2.1.8)	Choline and Betaine Uptake and Betaine Biosynthesis; <br>Choline uptake and conversion to betaine clusters
peg.663	CDS	733522	735213	1	+	1692	Choline dehydrogenase (EC 1.1.99.1)	Choline and Betaine Uptake and Betaine Biosynthesis; <br>Choline uptake and conversion to betaine clusters
peg.664	CDS	735355	737802	1	+	2448	Acyl-CoA dehydrogenase, short-chain specific (EC 1.3.99.2)	Isoleucine degradation
peg.665	CDS	739757	737886	-2	-	1872	FIG00785370: hypothetical protein	- none -
peg.666	CDS	740441	739869	-2	-	573	hypothetical protein	- none -
peg.667	CDS	741784	740456	-1	-	1329	Adenosylmethionine-8-amino-7-oxononanoate aminotransferase (EC 2.6.1.62)	Biotin biosynthesis; <br>Biotin biosynthesis Experimental; <br>Biotin synthesis cluster; <br>YhgI, YhgH
peg.668	CDS	741937	742854	1	+	918	hypothetical protein	- none -
peg.669	CDS	743905	742928	-1	-	978	Quinone oxidoreductase (EC 1.6.5.5)	Quinone oxidoreductase family
peg.670	CDS	744075	744548	3	+	474	azurin	- none -
peg.671	CDS	745170	744586	-3	-	585	hypothetical protein	- none -
peg.672	CDS	745400	746716	2	+	1317	Glycerol-3-phosphate ABC transporter, periplasmic glycerol-3-phosphate-binding protein (TC 3.A.1.1.3)	Glycerol and Glycerol-3-phosphate Uptake and Utilization
peg.673	CDS	746803	747678	1	+	876	Glycerol-3-phosphate ABC transporter, permease protein UgpA (TC 3.A.1.1.3)	Glycerol and Glycerol-3-phosphate Uptake and Utilization
peg.674	CDS	747696	748541	3	+	846	Glycerol-3-phosphate ABC transporter, permease protein UgpE (TC 3.A.1.1.3)	Glycerol and Glycerol-3-phosphate Uptake and Utilization
peg.675	CDS	748570	749688	1	+	1119	Glycerol-3-phosphate ABC transporter, ATP-binding protein UgpC (TC 3.A.1.1.3)	Glycerol and Glycerol-3-phosphate Uptake and Utilization
peg.676	CDS	749661	750401	3	+	741	Glycerophosphoryl diester phosphodiesterase (EC 3.1.4.46)	CBSS-176299.4.peg.1996A; <br>Glycerol and Glycerol-3-phosphate Uptake and Utilization
peg.677	CDS	752096	750441	-2	-	1656	Glutamate decarboxylase, eukaryotic type (EC 4.1.1.15)	- none -
peg.678	CDS	753637	752144	-1	-	1494	Cobyric acid synthase	Cobalamin synthesis; <br>Coenzyme B12 biosynthesis
peg.679	CDS	754359	753634	-3	-	726	Cobalamin biosynthesis protein BluB @ 5,6-dimethylbenzimidazole synthase, flavin destructase family	Cobalamin synthesis; <br>Coenzyme B12 biosynthesis
peg.680	CDS	755169	754564	-3	-	606	Cob(I)alamin adenosyltransferase (EC 2.5.1.17)	Cobalamin synthesis; <br>Coenzyme B12 biosynthesis
peg.681	CDS	756103	755318	-1	-	786	Precorrin-6A synthase (EC 2.1.1.152)	Coenzyme B12 biosynthesis
peg.682	CDS	756885	756100	-3	-	786	Cobalt-precorrin-4 C11-methyltransferase (EC 2.1.1.133)	Cobalamin synthesis; <br>Coenzyme B12 biosynthesis
peg.683	CDS	757289	756882	-2	-	408	Cobalamin biosynthesis protein CobE	- none -
peg.684	CDS	758599	757376	-1	-	1224	Cobalt-precorrin-6y C5-methyltransferase (EC 2.1.1.-) / Cobalt-precorrin-6y C15-methyltransferase [decarboxylating] (EC 2.1.1.-)	Coenzyme B12 biosynthesis; <br>Coenzyme B12 biosynthesis
peg.685	CDS	758598	759362	3	+	765	Cobalt-precorrin-6x reductase (EC 1.3.1.54)	Cobalamin synthesis; <br>Coenzyme B12 biosynthesis
peg.686	CDS	760102	759320	-1	-	783	Cobalt-precorrin-3b C17-methyltransferase	Cobalamin synthesis; <br>Coenzyme B12 biosynthesis
peg.687	CDS	760851	760099	-3	-	753	Cobalt-precorrin-2 C20-methyltransferase (EC 2.1.1.130)	Cobalamin synthesis; <br>Coenzyme B12 biosynthesis
peg.688	CDS	761477	760848	-2	-	630	Cobalt-precorrin-8x methylmutase (EC 5.4.1.2)	Cobalamin synthesis; <br>Coenzyme B12 biosynthesis
peg.689	CDS	762954	761461	-3	-	1494	D-alanyl-D-alanine carboxypeptidase (EC 3.4.16.4)	CBSS-84588.1.peg.1247; <br>COG0523; <br>Metallocarboxypeptidases (EC 3.4.17.-); <br>Murein Hydrolases; <br>Peptidoglycan Biosynthesis
peg.690	CDS	765980	762993	-2	-	2988	metal dependent phosphohydrolase	- none -
peg.691	CDS	769026	766279	-3	-	2748	Aconitate hydratase (EC 4.2.1.3)	Glyoxylate bypass; <br>Propionate-CoA to Succinate Module; <br>Serine-glyoxylate cycle; <br>Serine-glyoxylate cycle - GJO; <br>TCA Cycle; <br>YgfZ
peg.692	CDS	769198	769407	1	+	210	hypothetical protein	- none -
peg.693	CDS	769579	770181	1	+	603	Alkyl hydroperoxide reductase subunit C-like protein	Oxidative stress; <br>Rubrerythrin; <br>Thioredoxin-disulfide reductase
peg.694	CDS	770315	771265	2	+	951	Thioredoxin reductase (EC 1.8.1.9)	Thioredoxin-disulfide reductase; <br>pyrimidine conversions
peg.695	CDS	771543	771298	-3	-	246	SlyX	- none -
peg.696	CDS	771742	772191	1	+	450	Cold shock protein CspC	Cold shock, CspA family of proteins
peg.697	CDS	772872	772486	-3	-	387	hypothetical protein	- none -
peg.698	CDS	774055	772880	-1	-	1176	N-succinyl-L,L-diaminopimelate desuccinylase (EC 3.5.1.18)	A Glutathione-dependent Thiol Reductase Associated with a Step in Lysine Biosynthesis; <br>Arginine Biosynthesis -- gjo; <br>Arginine Biosynthesis extended; <br>Lysine Biosynthesis DAP Pathway; <br>Lysine Biosynthesis DAP Pathway, GJO scratch
peg.699	CDS	775132	774107	-1	-	1026	2,3,4,5-tetrahydropyridine-2,6-dicarboxylate N-succinyltransferase (EC 2.3.1.117)	Lysine Biosynthesis DAP Pathway; <br>Lysine Biosynthesis DAP Pathway, GJO scratch
peg.700	CDS	775512	775174	-3	-	339	FIG138056: a glutathione-dependent thiol reductase	A Glutathione-dependent Thiol Reductase Associated with a Step in Lysine Biosynthesis
peg.701	CDS	776727	775528	-3	-	1200	N-succinyl-L,L-diaminopimelate aminotransferase alternative (EC 2.6.1.17)	Lysine Biosynthesis DAP Pathway; <br>Lysine Biosynthesis DAP Pathway, GJO scratch
peg.702	CDS	779550	776872	-3	-	2679	[Protein-PII] uridylyltransferase (EC 2.7.7.59)	Ammonia assimilation; <br>CBSS-312309.3.peg.1965
peg.703	CDS	780352	779561	-1	-	792	Methionine aminopeptidase (EC 3.4.11.18)	CBSS-312309.3.peg.1965; <br>Translation termination factors bacterial
peg.704	CDS	780648	781391	3	+	744	SSU ribosomal protein S2p (SAe)	CBSS-176299.4.peg.1996B; <br>CBSS-312309.3.peg.1965
peg.705	CDS	781529	782398	2	+	870	Translation elongation factor Ts	CBSS-176299.4.peg.1996B; <br>CBSS-312309.3.peg.1965; <br>Translation elongation factors bacterial
peg.706	CDS	782509	783273	1	+	765	Uridylate kinase (EC 2.7.4.-)	CBSS-176299.4.peg.1996B; <br>CBSS-312309.3.peg.1965
peg.707	CDS	783278	783835	2	+	558	Ribosome recycling factor	CBSS-176299.4.peg.1996B; <br>Translation termination factors bacterial
peg.708	CDS	783977	784669	2	+	693	Undecaprenyl pyrophosphate synthetase (EC 2.5.1.31)	- none -
peg.709	CDS	784662	785468	3	+	807	Phosphatidate cytidylyltransferase (EC 2.7.7.41)	Glycerolipid and Glycerophospholipid Metabolism in Bacteria
peg.710	CDS	785465	786649	2	+	1185	1-deoxy-D-xylulose 5-phosphate reductoisomerase (EC 1.1.1.267)	Isoprenoid Biosynthesis; <br>Nonmevalonate Branch of Isoprenoid Biosynthesis
peg.711	CDS	786683	788041	2	+	1359	Membrane-associated zinc metalloprotease	- none -
peg.712	CDS	788129	790486	2	+	2358	Outer membrane protein assembly factor YaeT precursor	Lipopolysaccharide assembly; <br>Llipid A biosynthesis cluster
peg.713	CDS	790650	791687	3	+	1038	UDP-3-O-[3-hydroxymyristoyl] glucosamine N-acyltransferase (EC 2.3.1.-)	KDO2-Lipid A biosynthesis; <br>Llipid A biosynthesis cluster
peg.714	CDS	791792	792235	2	+	444	(3R)-hydroxymyristoyl-[acyl carrier protein] dehydratase (EC 4.2.1.-)	Fatty Acid Biosynthesis FASII; <br>Llipid A biosynthesis cluster
peg.715	CDS	792232	792999	1	+	768	Acyl-[acyl-carrier-protein]--UDP-N-acetylglucosamine O-acyltransferase (EC 2.3.1.129)	KDO2-Lipid A biosynthesis; <br>Llipid A biosynthesis cluster
peg.716	CDS	793004	794212	2	+	1209	Lipid-A-disaccharide synthase (EC 2.4.1.182)	KDO2-Lipid A biosynthesis; <br>Llipid A biosynthesis cluster
peg.717	CDS	794209	794820	1	+	612	Ribonuclease HII (EC 3.1.26.4)	Ribonuclease H; <br>Ribonucleases in Bacillus
peg.718	CDS	795031	794795	-1	-	237	hypothetical protein	- none -
peg.719	CDS	794999	798508	2	+	3510	DNA polymerase III alpha subunit (EC 2.7.7.7)	DNA-replication
peg.720	CDS	798636	799589	3	+	954	Acetyl-coenzyme A carboxyl transferase alpha chain (EC 6.4.1.2)	Fatty Acid Biosynthesis FASII
peg.721	CDS	799786	801066	1	+	1281	tRNA(Ile)-lysidine synthetase	Cell division-ribosomal stress proteins cluster; <br>tRNA modification Bacteria; <br>tRNA processing; <br>tRNAmodification position 34
peg.722	CDS	802625	801090	-2	-	1536	Exopolyphosphatase (EC 3.6.1.11)	Phosphate metabolism; <br>Polyphosphate
peg.723	CDS	803070	804329	3	+	1260	Transcription termination factor Rho	Transcription factors bacterial
peg.724	CDS	804574	806067	1	+	1494	3-polyprenyl-4-hydroxybenzoate carboxy-lyase (EC 4.1.1.-)	Experimental-Ubiquinone BiosynthesisVDC; <br>Ubiquinone Biosynthesis
peg.725	CDS	806064	806849	3	+	786	NAD(P)H-flavin reductase (EC 1.5.1.29) (EC 1.16.1.3)	Ubiquinone Biosynthesis
peg.726	CDS	806846	807559	2	+	714	FolM Alternative dihydrofolate reductase 1	COG3146 experimental; <br>Experimental-PTPS; <br>Folate Biosynthesis
peg.727	CDS	807635	807763	2	+	129	hypothetical protein	- none -
peg.728	CDS	807853	807999	1	+	147	hypothetical protein	- none -
peg.729	CDS	808304	809368	2	+	1065	2-keto-3-deoxy-D-arabino-heptulosonate-7-phosphate synthase I alpha (EC 2.5.1.54)	Chorismate Synthesis; <br>Common Pathway For Synthesis of Aromatic Compounds (DAHP synthase to chorismate)
peg.730	CDS	811585	809453	-1	-	2133	Polyphosphate kinase (EC 2.7.4.1)	High affinity phosphate transporter and control of PHO regulon; <br>Phosphate metabolism; <br>Polyphosphate; <br>Purine conversions
peg.731	CDS	811997	812656	2	+	660	Sigma cross-reacting protein 27A	- none -
peg.732	CDS	813510	812746	-3	-	765	Twin-arginine translocation protein TatC	Cluster-based Subsystem Grouping Hypotheticals - perhaps Proteosome Related; <br>Twin-arginine translocation system
peg.733	CDS	813911	813507	-2	-	405	Twin-arginine translocation protein TatB	Twin-arginine translocation system
peg.734	CDS	814172	813918	-2	-	255	Twin-arginine translocation protein TatA	Cluster-based Subsystem Grouping Hypotheticals - perhaps Proteosome Related; <br>Twin-arginine translocation system; <br>YgfZ
peg.735	CDS	814552	814217	-1	-	336	Phosphoribosyl-ATP pyrophosphatase (EC 3.6.1.31)	COG0523; <br>Histidine Biosynthesis
peg.736	CDS	816203	814581	-2	-	1623	Ubiquinone biosynthesis monooxygenase UbiB	Experimental-Ubiquinone BiosynthesisVDC; <br>Ubiquinone Biosynthesis
peg.737	CDS	816841	816200	-1	-	642	Protein YigP (COG3165) clustered with ubiquinone biosynthetic genes	Experimental-Ubiquinone BiosynthesisVDC; <br>Ubiquinone Biosynthesis
peg.738	CDS	817604	816849	-2	-	756	Ubiquinone/menaquinone biosynthesis methyltransferase UbiE (EC 2.1.1.-)	COG0523; <br>Experimental-Ubiquinone BiosynthesisVDC; <br>Menaquinone and Phylloquinone Biosynthesis; <br>Ubiquinone Biosynthesis
peg.739	CDS	818254	817871	-1	-	384	COG3536: Uncharacterized protein conserved in bacteria	Experimental-Ubiquinone BiosynthesisVDC
peg.740	CDS	819670	818348	-1	-	1323	ATP-dependent hsl protease ATP-binding subunit HslU	Proteasome bacterial; <br>Proteolysis in bacteria, ATP-dependent
peg.741	CDS	820191	819673	-3	-	519	ATP-dependent protease HslV (EC 3.4.25.-)	Proteasome bacterial; <br>Proteolysis in bacteria, ATP-dependent
peg.742	CDS	821107	820385	-1	-	723	Cell division protein	- none -
peg.743	CDS	822796	821111	-1	-	1686	Arginyl-tRNA synthetase (EC 6.1.1.19)	tRNA aminoacylation, Arg
peg.744	CDS	823921	822935	-1	-	987	Helicase PriA essential for oriC/DnaA-independent DNA replication	DNA-replication
peg.745	CDS	825162	823930	-3	-	1233	Helicase PriA essential for oriC/DnaA-independent DNA replication	DNA-replication
peg.746	CDS	825307	825519	1	+	213	LSU ribosomal protein L31p	COG0523
peg.747	CDS	825820	825509	-1	-	312	hypothetical protein	- none -
peg.748	CDS	825848	827053	2	+	1206	NADP-dependent malic enzyme (EC 1.1.1.40)	Pyruvate metabolism I: anaplerotic reactions, PEP
peg.749	CDS	827887	827141	-1	-	747	protein of unknown function DUF481	- none -
peg.750	CDS	830493	827968	-3	-	2526	Multimodular transpeptidase-transglycosylase (EC 2.4.1.129) (EC 3.4.-.-)	Peptidoglycan Biosynthesis; <br>Type IV pilus
peg.751	CDS	830754	831815	3	+	1062	Type IV pilus biogenesis protein PilM	Type IV pilus
peg.752	CDS	831812	832396	2	+	585	Type IV pilus biogenesis protein PilN	Type IV pilus
peg.753	CDS	832393	833025	1	+	633	Type IV pilus biogenesis protein PilO	Type IV pilus
peg.754	CDS	833022	833546	3	+	525	Pilus assembly protein, PilQ	- none -
peg.755	CDS	833613	835649	3	+	2037	Type IV pilus biogenesis protein PilQ	Type IV pilus
peg.756	CDS	835649	836191	2	+	543	Shikimate kinase I (EC 2.7.1.71)	Chorismate Synthesis; <br>Common Pathway For Synthesis of Aromatic Compounds (DAHP synthase to chorismate)
peg.757	CDS	836188	837300	1	+	1113	3-dehydroquinate synthase (EC 4.2.3.4)	Chorismate Synthesis; <br>Common Pathway For Synthesis of Aromatic Compounds (DAHP synthase to chorismate); <br>Type IV pilus
peg.758	CDS	837763	837620	-1	-	144	hypothetical protein	- none -
peg.759	CDS	837812	842194	2	+	4383	Glutamate synthase [NADPH] large chain (EC 1.4.1.13)	Ammonia assimilation; <br>Glutamine, Glutamate, Aspartate and Asparagine Biosynthesis
peg.760	CDS	842218	843636	1	+	1419	Glutamate synthase [NADPH] small chain (EC 1.4.1.13)	Ammonia assimilation; <br>Glutamine, Glutamate, Aspartate and Asparagine Biosynthesis; <br>YgfZ
peg.761	CDS	843839	845494	2	+	1656	CTP synthase (EC 6.3.4.2)	CTP synthase (EC 6.3.4.2) cluster; <br>Ribosome post-transcriptional modification and chromosomal segregation cluster; <br>pyrimidine conversions
peg.762	CDS	845500	846351	1	+	852	2-Keto-3-deoxy-D-manno-octulosonate-8-phosphate synthase (EC 2.5.1.55)	KDO2-Lipid A biosynthesis
peg.763	CDS	846384	847676	3	+	1293	Enolase (EC 4.2.1.11)	Entner-Doudoroff Pathway; <br>Glycolysis and Gluconeogenesis; <br>Serine-glyoxylate cycle; <br>Serine-glyoxylate cycle - GJO
peg.764	CDS	848489	848166	-2	-	324	4Fe-4S ferredoxin, iron-sulfur binding	- none -
peg.765	CDS	851265	848683	-3	-	2583	DNA mismatch repair protein MutS	DNA repair, bacterial MutL-MutS system; <br>DNA repair system including RecA, MutS and a hypothetical protein
peg.766	CDS	851587	852081	1	+	495	Protein Implicated in DNA repair function with RecA and MutS	DNA repair system including RecA, MutS and a hypothetical protein
peg.767	CDS	852240	853298	3	+	1059	RecA protein	DNA-replication; <br>DNA repair, bacterial; <br>DNA repair, bacterial RecFOR pathway; <br>DNA repair, bacterial UmuCD system; <br>DNA repair system including RecA, MutS and a hypothetical protein; <br>RecA and RecX
peg.768	CDS	853314	853775	3	+	462	Regulatory protein RecX	DNA repair system including RecA, MutS and a hypothetical protein; <br>RecA and RecX
peg.769	CDS	854030	853863	-2	-	168	hypothetical protein	- none -
peg.770	CDS	854052	856658	3	+	2607	Alanyl-tRNA synthetase (EC 6.1.1.7)	CBSS-281090.3.peg.464; <br>tRNA aminoacylation, Ala
peg.771	CDS	856762	858012	1	+	1251	Aspartokinase (EC 2.7.2.4)	CBSS-216591.1.peg.168; <br>Lysine Biosynthesis DAP Pathway; <br>Lysine Biosynthesis DAP Pathway, GJO scratch; <br>Threonine and Homoserine Biosynthesis
peg.772	CDS	858201	858401	3	+	201	Carbon storage regulator	Carbon Starvation; <br>Carbon storage regulator
peg.773	CDS	860049	859024	-3	-	1026	tRNA-dihydrouridine synthase C (EC 1.-.-.-)	Murein hydrolase regulation and cell death; <br>tRNA modification Bacteria
peg.774	CDS	860158	860409	1	+	252	Oxaloacetate decarboxylase gamma chain (EC 4.1.1.3)	Na+ translocating decarboxylases and related biotin-dependent enzymes; <br>Pyruvate metabolism I: anaplerotic reactions, PEP
peg.775	CDS	860456	862267	2	+	1812	Oxaloacetate decarboxylase alpha chain (EC 4.1.1.3)	Na+ translocating decarboxylases and related biotin-dependent enzymes; <br>Pyruvate metabolism I: anaplerotic reactions, PEP
peg.776	CDS	862279	863604	1	+	1326	Oxaloacetate decarboxylase beta chain (EC 4.1.1.3)	Na+ translocating decarboxylases and related biotin-dependent enzymes; <br>Pyruvate metabolism I: anaplerotic reactions, PEP
peg.777	CDS	863743	865545	1	+	1803	Putative hemolysin	- none -
peg.778	CDS	866579	866112	-2	-	468	SOS-response repressor and protease LexA (EC 3.4.21.88)	DNA repair, bacterial; <br>DNA repair, bacterial UmuCD system
peg.779	CDS	866782	867426	1	+	645	ABC transporter involved in cytochrome c biogenesis, ATPase component CcmA	Biogenesis of c-type cytochromes
peg.780	CDS	867413	868144	2	+	732	ABC transporter involved in cytochrome c biogenesis, CcmB subunit	Biogenesis of c-type cytochromes
peg.781	CDS	868158	868898	3	+	741	Cytochrome c-type biogenesis protein CcmC, putative heme lyase for CcmE	Biogenesis of c-type cytochromes
peg.782	CDS	868898	869116	2	+	219	hypothetical protein	- none -
peg.783	CDS	869113	869601	1	+	489	Cytochrome c-type biogenesis protein CcmE, heme chaperone	Biogenesis of c-type cytochromes
peg.784	CDS	869614	871605	1	+	1992	Cytochrome c heme lyase subunit CcmF	Biogenesis of c-type cytochromes; <br>Copper homeostasis
peg.785	CDS	871602	872132	3	+	531	Cytochrome c-type biogenesis protein CcmG/DsbE, thiol:disulfide oxidoreductase	Biogenesis of c-type cytochromes; <br>Periplasmic disulfide interchange
peg.786	CDS	872120	872587	2	+	468	Cytochrome c heme lyase subunit CcmL	Biogenesis of c-type cytochromes
peg.787	CDS	872584	873813	1	+	1230	Cytochrome c heme lyase subunit CcmH	Biogenesis of c-type cytochromes; <br>Copper homeostasis
peg.788	CDS	873817	877311	1	+	3495	Chromosome partition protein smc	COG1399; <br>DNA structural proteins, bacterial
peg.789	CDS	877538	878947	2	+	1410	Cell division protein ZipA	Bacterial Cytoskeleton
peg.790	CDS	879078	881144	3	+	2067	DNA ligase (EC 6.5.1.2)	DNA Repair Base Excision; <br>NAD experimental
peg.791	CDS	881141	881413	2	+	273	protein of unknown function UPF0270	- none -
peg.792	CDS	882798	881485	-3	-	1314	Malate Na(+) symporter	Pyruvate metabolism I: anaplerotic reactions, PEP
peg.793	CDS	883071	884711	3	+	1641	Two-component sensor histidine kinase, malate (EC 2.7.3.-)	Pyruvate metabolism I: anaplerotic reactions, PEP
peg.794	CDS	884737	885456	1	+	720	Two-component response regulator, malate (EC 2.7.3.-)	Pyruvate metabolism I: anaplerotic reactions, PEP
peg.795	CDS	886099	885461	-1	-	639	putative transcriptional regulator, TetR family	- none -
peg.796	CDS	886224	887402	3	+	1179	Membrane fusion component of tripartite multidrug resistance system	- none -
peg.797	CDS	887399	888949	2	+	1551	Multidrug resistance protein B	- none -
peg.798	CDS	889570	888980	-1	-	591	hypothetical protein	- none -
peg.799	CDS	890709	889567	-3	-	1143	gamma-butyrobetaine hydroxylase	- none -
peg.800	CDS	890818	891726	1	+	909	transcriptional regulator, LysR family	- none -
peg.801	CDS	893844	891784	-3	-	2061	5-methylaminomethyl-2-thiouridine-forming enzyme mnmC	Methylaminomethyl-2-thiouridine; <br>RNA methylation; <br>mnm5U34 biosynthesis bacteria; <br>tRNA modification Bacteria; <br>tRNAmodification position 34
peg.802	CDS	894370	894071	-1	-	300	YciL protein	Broadly distributed proteins not in subsystems
peg.803	CDS	894486	895397	3	+	912	COG0613, Predicted metal-dependent phosphoesterases (PHP family)	CBSS-314276.3.peg.1499; <br>tRNA modification Bacteria
peg.804	CDS	895442	896065	2	+	624	YciO family	- none -
peg.805	CDS	896298	897122	3	+	825	FIG00901039: hypothetical protein	- none -
peg.806	CDS	898062	897163	-3	-	900	Potassium voltage-gated channel subfamily KQT; possible potassium channel, VIC family	Potassium homeostasis
peg.807	CDS	898990	898115	-1	-	876	Adenylate cyclase (EC 4.6.1.1)	cAMP signaling in bacteria
peg.808	CDS	899100	899780	3	+	681	Phosphate transport regulator (distant homolog of PhoU)	Phosphate metabolism
peg.809	CDS	899840	901105	2	+	1266	Probable low-affinity inorganic phosphate transporter	Phosphate metabolism
peg.810	CDS	901371	902684	3	+	1314	N-acetylglutamate synthase (EC 2.3.1.1)	Arginine Biosynthesis -- gjo; <br>Arginine Biosynthesis extended
peg.811	CDS	903472	904941	1	+	1470	Putative sensor-like histidine kinase YfhK	Orphan regulatory proteins
peg.812	CDS	904962	905504	3	+	543	hypothetical protein	- none -
peg.813	CDS	905520	906914	3	+	1395	Putative sensory histidine kinase YfhA	Orphan regulatory proteins
peg.814	CDS	908271	906925	-3	-	1347	Exodeoxyribonuclease VII large subunit (EC 3.1.11.6)	DNA repair, bacterial; <br>Purine salvage cluster
peg.815	CDS	909402	908347	-3	-	1056	COG3180: Putative ammonia monooxygenase	- none -
peg.816	CDS	909682	911142	1	+	1461	Inosine-5&#39;-monophosphate dehydrogenase (EC 1.1.1.205)	Purine conversions; <br>Purine salvage cluster
peg.817	CDS	911263	912840	1	+	1578	GMP synthase [glutamine-hydrolyzing] (EC 6.3.5.2)	Purine conversions
peg.818	CDS	913409	913260	-2	-	150	hypothetical protein	- none -
peg.819	CDS	913431	913682	3	+	252	hypothetical protein	- none -
peg.820	CDS	913685	913834	2	+	150	hypothetical protein	- none -
peg.821	CDS	913970	914869	2	+	900	Beta-lactamase (EC 3.5.2.6)	Beta-lactamase
peg.822	CDS	915437	915294	-2	-	144	hypothetical protein	- none -
peg.823	CDS	915390	916280	3	+	891	Glutathione S-transferase (EC 2.5.1.18)	COG3146 experimental; <br>Glutathione: Non-redox reactions
peg.824	CDS	916485	916610	3	+	126	Beta-lactamase (EC 3.5.2.6)	Beta-lactamase
peg.825	CDS	916726	917598	1	+	873	Ribosomal RNA large subunit methyltransferase A (EC 2.1.1.51)	RNA methylation
peg.826	CDS	917759	918751	2	+	993	Porphobilinogen synthase (EC 4.2.1.24)	Heme and Siroheme Biosynthesis; <br>Zinc regulated enzymes
peg.827	CDS	918939	919808	3	+	870	Glutathione S-transferase (EC 2.5.1.18)	COG3146 experimental; <br>Glutathione: Non-redox reactions
peg.828	CDS	919881	921164	3	+	1284	sodium:dicarboxylate symporter	- none -
peg.829	CDS	921590	921384	-2	-	207	cold-shock DNA-binding domain protein	- none -
peg.830	CDS	922717	921818	-1	-	900	Muramoyltetrapeptide carboxypeptidase (EC 3.4.17.13)	Metallocarboxypeptidases (EC 3.4.17.-); <br>Murein Hydrolases; <br>Recycling of Peptidoglycan Amino Acids
peg.831	CDS	923003	922836	-2	-	168	hypothetical protein	- none -
peg.832	CDS	923436	923116	-3	-	321	hypothetical protein	- none -
peg.833	CDS	924410	923541	-2	-	870	Chromosome initiation inhibitor	LysR-family proteins in Escherichia coli
peg.834	CDS	924537	925154	3	+	618	transporter, LysE family protein	- none -
peg.835	CDS	925344	926474	3	+	1131	Autoinducer 2-binding periplasmic protein LuxP precursor	- none -
peg.836	CDS	926618	927052	2	+	435	hypothetical protein	- none -
peg.837	CDS	927185	927033	-2	-	153	hypothetical protein	- none -
peg.838	CDS	927210	928619	3	+	1410	ATP-dependent RNA helicase DbpA	- none -
peg.839	CDS	928695	929468	3	+	774	protein of unknown function DUF306, Meta and HslJ	- none -
peg.840	CDS	930280	929561	-1	-	720	FIG000859: hypothetical protein	- none -
peg.841	CDS	930418	931617	1	+	1200	Putative Xaa-Pro aminopeptidase	- none -
peg.842	CDS	931682	932689	2	+	1008	Alcohol dehydrogenase (EC 1.1.1.1)	5-FCL-like protein; <br>Butanol Biosynthesis; <br>Glycerolipid and Glycerophospholipid Metabolism in Bacteria
peg.843	CDS	932795	934675	2	+	1881	ATP-binding protein of ABC transporter	- none -
peg.844	CDS	935291	934680	-2	-	612	FMN-binding negative transcriptional regulator	- none -
peg.845	CDS	935798	935352	-2	-	447	GCN5-related N-acetyltransferase	- none -
peg.846	CDS	935887	937398	1	+	1512	Transcriptional regulator, GntR family domain / Aspartate aminotransferase (EC 2.6.1.1)	CBSS-216591.1.peg.168; <br>Glutamine, Glutamate, Aspartate and Asparagine Biosynthesis; <br>Threonine and Homoserine Biosynthesis
peg.847	CDS	938756	937476	-2	-	1281	FIG00785332: hypothetical protein	- none -
peg.848	CDS	938979	939434	3	+	456	hypothetical protein	- none -
peg.849	CDS	941192	939495	-2	-	1698	Choline dehydrogenase (EC 1.1.99.1)	Choline and Betaine Uptake and Betaine Biosynthesis; <br>Choline uptake and conversion to betaine clusters
peg.850	CDS	943281	941215	-3	-	2067	High-affinity choline uptake protein BetT	Choline and Betaine Uptake and Betaine Biosynthesis; <br>Choline uptake and conversion to betaine clusters
peg.851	CDS	943592	943960	2	+	369	Error-prone repair protein UmuD	DNA repair, bacterial UmuCD system
peg.852	CDS	943957	945231	1	+	1275	Error-prone, lesion bypass DNA polymerase V (UmuC)	DNA repair, bacterial UmuCD system
peg.853	CDS	945290	945439	2	+	150	hypothetical protein	- none -
peg.854	CDS	945565	946767	1	+	1203	Benzoate transport protein	Benzoate degradation
peg.855	CDS	946887	947015	3	+	129	hypothetical protein	- none -
peg.856	CDS	947250	947405	3	+	156	hypothetical protein	- none -
peg.857	CDS	949407	947623	-3	-	1785	Urea carboxylase (EC 6.3.4.6) without Allophanate hydrolase 2 domains	Urea carboxylase and Allophanate hydrolase cluster
peg.858	CDS	951014	949404	-2	-	1611	Allophanate hydrolase 2 subunit 1 (EC 3.5.1.54) / Allophanate hydrolase 2 subunit 2 (EC 3.5.1.54)	CBSS-279010.5.peg.587; <br>CBSS-279010.5.peg.587; <br>EC699-706; <br>EC699-706; <br>Urea carboxylase and Allophanate hydrolase cluster; <br>Urea carboxylase and Allophanate hydrolase cluster
peg.859	CDS	951802	951011	-1	-	792	Lactam utilization protein LamB	CBSS-279010.5.peg.587; <br>EC699-706; <br>Urea carboxylase and Allophanate hydrolase cluster
peg.860	CDS	953113	951818	-1	-	1296	Mn2+/Fe2+ transporter, NRAMP family	- none -
peg.861	CDS	953321	953992	2	+	672	Transcriptional regulator, GntR family	- none -
peg.862	CDS	954817	954008	-1	-	810	Acyl-CoA thioesterase II (EC 3.1.2.-)	Acyl-CoA thioesterase II; <br>YebC
peg.863	CDS	954908	955381	2	+	474	tRNA-specific adenosine-34 deaminase (EC 3.5.4.-)	tRNA modification Bacteria; <br>tRNA processing; <br>tRNAmodification position 34
peg.864	CDS	957358	955394	-1	-	1965	diguanylate cyclase/phosphodiesterase (GGDEF & EAL domains) with PAS/PAC sensor(s)	Bacterial hemoglobins
peg.865	CDS	958831	957368	-1	-	1464	Transglycosylase, Slt family	- none -
peg.866	CDS	959041	958925	-1	-	117	hypothetical protein	- none -
peg.867	CDS	958997	962920	2	+	3924	Phosphoribosylformylglycinamidine synthase, synthetase subunit (EC 6.3.5.3) / Phosphoribosylformylglycinamidine synthase, glutamine amidotransferase subunit (EC 6.3.5.3)	De Novo Purine Biosynthesis; <br>De Novo Purine Biosynthesis
peg.868	CDS	963204	962992	-3	-	213	hypothetical protein	- none -
peg.869	CDS	963360	965153	3	+	1794	DNA helicase, phage associated; Type III restriction enzme	- none -
peg.870	CDS	965240	966235	2	+	996	Segregation and condensation protein A	CBSS-314276.3.peg.1499; <br>Ribosome post-transcriptional modification and chromosomal segregation cluster
peg.871	CDS	966232	967143	1	+	912	Segregation and condensation protein B	CBSS-314276.3.peg.1499; <br>Ribosome post-transcriptional modification and chromosomal segregation cluster
peg.872	CDS	967143	967997	3	+	855	Ribosomal large subunit pseudouridine synthase B (EC 4.2.1.70)	CBSS-314276.3.peg.1499; <br>RNA pseudouridine syntheses; <br>Ribosome post-transcriptional modification and chromosomal segregation cluster
peg.873	CDS	968609	969637	2	+	1029	Quinolinate synthetase (EC 2.5.1.72)	Mycobacterium virulence operon possibly involved in quinolinate biosynthesis; <br>NAD and NADP cofactor biosynthesis global; <br>NAD experimental; <br>YgfZ
peg.874	CDS	970621	969710	-1	-	912	Glycine cleavage system transcriptional activator	Orphan regulatory proteins
peg.875	CDS	970731	971990	3	+	1260	Aminopeptidase YpdF (MP-, MA-, MS-, AP-, NP- specific)	Protein degradation
peg.876	CDS	972067	973662	1	+	1596	High-affinity choline uptake protein BetT	Choline and Betaine Uptake and Betaine Biosynthesis; <br>Choline uptake and conversion to betaine clusters
peg.877	CDS	975257	973752	-2	-	1506	Exported zinc metalloprotease YfgC precursor	- none -
peg.878	CDS	975408	975656	3	+	249	SirA-like protein	- none -
peg.879	CDS	975653	976765	2	+	1113	Putative permease PerM (= YfgO)	ZZ gjo need homes
peg.880	CDS	977298	976807	-3	-	492	Thiol peroxidase, Bcp-type (EC 1.11.1.15)	CBSS-316057.3.peg.3521; <br>Thioredoxin-disulfide reductase
peg.881	CDS	977491	978375	1	+	885	Dihydrodipicolinate synthase (EC 4.2.1.52)	Lysine Biosynthesis DAP Pathway; <br>Lysine Biosynthesis DAP Pathway, GJO scratch
peg.882	CDS	978450	979409	3	+	960	Outer membrane protein NlpB, lipoprotein component of the protein assembly complex (forms a complex with YaeT, YfiO, and YfgL); Lipoprotein-34 precursor	Lipopolysaccharide assembly
peg.883	CDS	979409	980194	2	+	786	Metal-dependent hydrolases of the beta-lactamase superfamily I	Beta-lactamase
peg.884	CDS	980236	980949	1	+	714	Phosphoribosylaminoimidazole-succinocarboxamide synthase (EC 6.3.2.6)	De Novo Purine Biosynthesis
peg.885	CDS	981866	981147	-2	-	720	COG1720: Uncharacterized conserved protein	tRNA modification Bacteria
peg.886	CDS	981980	982501	2	+	522	GCN5-related N-acetyltransferase	- none -
peg.887	CDS	983353	982505	-1	-	849	Quinolinate phosphoribosyltransferase [decarboxylating] (EC 2.4.2.19)	Mycobacterium virulence operon possibly involved in quinolinate biosynthesis; <br>NAD and NADP cofactor biosynthesis global; <br>NAD experimental
peg.888	CDS	983431	984000	1	+	570	N-acetylmuramoyl-L-alanine amidase (EC 3.5.1.28) AmpD	Recycling of Peptidoglycan Amino Acids
peg.889	CDS	984335	987010	2	+	2676	Pyruvate dehydrogenase E1 component (EC 1.2.4.1)	5-FCL-like protein; <br>Dehydrogenase complexes; <br>Methionine Degradation; <br>Pyruvate metabolism II: acetyl-CoA, acetogenesis from pyruvate
peg.890	CDS	987084	989051	3	+	1968	Dihydrolipoamide acetyltransferase component of pyruvate dehydrogenase complex (EC 2.3.1.12)	5-FCL-like protein; <br>Dehydrogenase complexes; <br>Lipoic Acid explorationVDC; <br>Pyruvate metabolism II: acetyl-CoA, acetogenesis from pyruvate
peg.891	CDS	989284	989940	1	+	657	Adenylate kinase (EC 2.7.4.3)	Purine conversions
peg.892	CDS	990160	990864	1	+	705	Inactive homolog of metal-dependent proteases, putative molecular chaperone	Ribosome biogenesis bacterial; <br>YjeE
peg.893	CDS	990861	991622	3	+	762	SAM-dependent methyltransferase (EC 2.1.1.-)	- none -
peg.894	CDS	994064	991629	-2	-	2436	Glycerol-3-phosphate acyltransferase (EC 2.3.1.15)	Glycerolipid and Glycerophospholipid Metabolism in Bacteria
peg.895	CDS	994202	995323	2	+	1122	Cardiolipin synthetase (EC 2.7.8.-)	At1g69340 At2g40600; <br>Cardiolipin synthesis; <br>Glycerolipid and Glycerophospholipid Metabolism in Bacteria
peg.896	CDS	996000	995329	-3	-	672	YgfB and YecA	- none -
peg.897	CDS	996066	996608	3	+	543	protein of unknown function DUF335, SprT	- none -
peg.898	CDS	996778	998727	1	+	1950	Acetyl-coenzyme A synthetase (EC 6.2.1.1)	Pyruvate metabolism II: acetyl-CoA, acetogenesis from pyruvate
peg.899	CDS	998956	999915	1	+	960	Permease of the drug/metabolite transporter (DMT) superfamily	Queuosine-Archaeosine Biosynthesis
peg.900	CDS	1000135	1000800	1	+	666	Transcriptional regulator, LuxR family	- none -
peg.901	CDS	1001308	1000883	-1	-	426	transcriptional regulator mntR	- none -
peg.902	CDS	1002598	1001315	-1	-	1284	NRAMP family Mn2+/Fe2+ transporters	- none -
peg.903	CDS	1002837	1002694	-3	-	144	hypothetical protein	- none -
peg.904	CDS	1006812	1003045	-3	-	3768	Sensor histidine kinase	- none -
peg.905	CDS	1007416	1006913	-1	-	504	hypothetical protein	- none -
peg.906	CDS	1009313	1007520	-2	-	1794	Acetate permease ActP (cation/acetate symporter)	CBSS-211586.9.peg.2560; <br>Pyruvate metabolism II: acetyl-CoA, acetogenesis from pyruvate
peg.907	CDS	1009580	1009320	-2	-	261	FIG152265: Sodium:solute symporter associated protein	CBSS-211586.9.peg.2560
peg.908	CDS	1010190	1012016	3	+	1827	Predicted signal-transduction protein containing cAMP-binding and CBS domains	CBSS-211586.9.peg.2560; <br>CBSS-342610.3.peg.1536; <br>cAMP signaling in bacteria
peg.909	CDS	1012036	1012656	1	+	621	3&#39;-5&#39; exonuclease domain similar to epsilon subunit of DNA polymerase III, PA3232-type	- none -
peg.910	CDS	1012742	1013653	2	+	912	tRNA(Cytosine32)-2-thiocytidine synthetase	CBSS-326442.4.peg.1852; <br>tRNA modification Bacteria
peg.911	CDS	1014651	1013908	-3	-	744	Fumarate and nitrate reduction regulatory protein	Oxidative stress
peg.912	CDS	1015697	1014732	-2	-	966	putative oxygen-independent coproporphyrinogen III oxidase oxidoreductase protein	- none -
peg.913	CDS	1016541	1015786	-3	-	756	Heavy-metal-associated domain (N-terminus) and membrane-bounded cytochrome biogenesis cycZ-like domain, possible membrane copper tolerance protein	- none -
peg.914	CDS	1016754	1016542	-3	-	213	Type cbb3 cytochrome oxidase biogenesis protein CcoS, involved in heme b insertion	Biogenesis of cbb3-type cytochrome c oxidases; <br>Terminal cytochrome C oxidases
peg.915	CDS	1019231	1016751	-2	-	2481	Type cbb3 cytochrome oxidase biogenesis protein CcoI; Copper-translocating P-type ATPase (EC 3.6.3.4)	Biogenesis of cbb3-type cytochrome c oxidases; <br>Copper homeostasis
peg.916	CDS	1019752	1019240	-1	-	513	Putative analog of CcoH, COG3198	Biogenesis of cbb3-type cytochrome c oxidases
peg.917	CDS	1021167	1019752	-3	-	1416	Type cbb3 cytochrome oxidase biogenesis protein CcoG, involved in Cu oxidation	Biogenesis of cbb3-type cytochrome c oxidases; <br>Terminal cytochrome C oxidases
peg.918	CDS	1022165	1021236	-2	-	930	Cytochrome c oxidase subunit CcoP (EC 1.9.3.1)	Terminal cytochrome C oxidases
peg.919	CDS	1022371	1022162	-1	-	210	Cytochrome c oxidase subunit CcoQ (EC 1.9.3.1)	Terminal cytochrome C oxidases
peg.920	CDS	1022981	1022373	-2	-	609	Cytochrome c oxidase subunit CcoO (EC 1.9.3.1)	Terminal cytochrome C oxidases
peg.921	CDS	1024434	1023007	-3	-	1428	Cytochrome c oxidase subunit CcoN (EC 1.9.3.1)	Terminal cytochrome C oxidases
peg.922	CDS	1024471	1024584	1	+	114	hypothetical protein	- none -
peg.923	CDS	1024611	1025291	3	+	681	FIG00508206: hypothetical protein	- none -
peg.924	CDS	1026167	1025919	-2	-	249	hypothetical protein	- none -
peg.925	CDS	1026162	1028096	3	+	1935	2,4-dienoyl-CoA reductase [NADPH] (EC 1.3.1.34)	- none -
peg.926	CDS	1028298	1030220	3	+	1923	Serine protein kinase (prkA protein), P-loop containing	- none -
peg.927	CDS	1030291	1031574	1	+	1284	FIG002076: hypothetical protein	- none -
peg.928	CDS	1031595	1033148	3	+	1554	FIG004684: SpoVR-like protein	- none -
peg.929	CDS	1033541	1033227	-2	-	315	High-potential iron-sulfur protein (HiPIP)	- none -
peg.930	CDS	1033756	1034031	1	+	276	Transcriptional regulator, AsnC family	- none -
peg.931	CDS	1034083	1034907	1	+	825	DNA/RNA non-specific endonuclease	- none -
peg.932	CDS	1035683	1038055	2	+	2373	3&#39;-to-5&#39; exoribonuclease RNase R	RNA processing and degradation, bacterial
peg.933	CDS	1038069	1038899	3	+	831	23S rRNA (guanosine-2&#39;-O-) -methyltransferase rlmB (EC 2.1.1.-)	RNA methylation
peg.934	CDS	1039165	1039539	1	+	375	SSU ribosomal protein S6p	- none -
peg.935	CDS	1039571	1039798	2	+	228	SSU ribosomal protein S18p	- none -
peg.936	CDS	1039811	1040662	2	+	852	FIG003573: hypothetical protein	- none -
peg.937	CDS	1040678	1041124	2	+	447	LSU ribosomal protein L9p	- none -
peg.938	CDS	1041270	1042658	3	+	1389	Replicative DNA helicase (EC 3.6.1.-)	DNA-replication
peg.939	CDS	1042792	1043022	1	+	231	hypothetical protein	- none -
peg.940	CDS	1043185	1043487	1	+	303	hypothetical protein	- none -
peg.941	CDS	1044087	1043668	-3	-	420	hypothetical protein	- none -
peg.942	CDS	1045694	1044087	-2	-	1608	deoxyribodipyrimidine photolyase-related protein	- none -
peg.943	CDS	1045813	1046898	1	+	1086	Ferrochelatase, protoheme ferro-lyase (EC 4.99.1.1)	Heme and Siroheme Biosynthesis
peg.944	CDS	1047431	1047003	-2	-	429	Na(+) H(+) antiporter subunit G	Multi-subunit cation antiporter
peg.945	CDS	1047712	1047443	-1	-	270	Na(+) H(+) antiporter subunit F	Multi-subunit cation antiporter
peg.946	CDS	1048203	1047706	-3	-	498	Na(+) H(+) antiporter subunit E	Multi-subunit cation antiporter
peg.947	CDS	1049711	1048200	-2	-	1512	Na(+) H(+) antiporter subunit D	Multi-subunit cation antiporter
peg.948	CDS	1050058	1049708	-1	-	351	Na(+) H(+) antiporter subunit C	Multi-subunit cation antiporter
peg.949	CDS	1052880	1050058	-3	-	2823	Na(+) H(+) antiporter subunit A; Na(+) H(+) antiporter subunit B	Multi-subunit cation antiporter; <br>Multi-subunit cation antiporter
peg.950	CDS	1053126	1055456	3	+	2331	Na(+) H(+) antiporter subunit A	Multi-subunit cation antiporter
peg.951	CDS	1055449	1055880	1	+	432	Na(+) H(+) antiporter subunit B	Multi-subunit cation antiporter
peg.952	CDS	1055884	1056231	1	+	348	Na(+) H(+) antiporter subunit C	Multi-subunit cation antiporter
peg.953	CDS	1056228	1057745	3	+	1518	Na(+) H(+) antiporter subunit D	Multi-subunit cation antiporter
peg.954	CDS	1057742	1058215	2	+	474	Na(+) H(+) antiporter subunit E	Multi-subunit cation antiporter
peg.955	CDS	1058234	1058503	2	+	270	Na(+) H(+) antiporter subunit F	Multi-subunit cation antiporter
peg.956	CDS	1058496	1058894	3	+	399	Na(+) H(+) antiporter subunit G	Multi-subunit cation antiporter
peg.957	CDS	1059288	1059103	-3	-	186	hypothetical protein	- none -
peg.958	CDS	1059301	1060659	1	+	1359	Deoxyribodipyrimidine photolyase (EC 4.1.99.3)	DNA repair, bacterial photolyase; <br>EC699-706
peg.959	CDS	1060656	1061129	3	+	474	hypothetical protein	- none -
peg.960	CDS	1061182	1062486	1	+	1305	Membrane-bound lytic murein transglycosylase B precursor (EC 3.2.1.-)	Murein Hydrolases; <br>Peptidoglycan Biosynthesis
peg.961	CDS	1062483	1063127	3	+	645	hypothetical protein	- none -
peg.962	CDS	1063832	1063119	-2	-	714	Ribosomal RNA small subunit methyltransferase E (EC 2.1.1.-)	Heat shock dnaK gene cluster extended; <br>RNA methylation
peg.963	CDS	1063935	1064384	3	+	450	Polyhydroxyalkanoate synthesis repressor PhaR	- none -
peg.964	CDS	1064630	1065925	2	+	1296	Phosphoribosylamine--glycine ligase (EC 6.3.4.13)	De Novo Purine Biosynthesis
peg.965	CDS	1065978	1066412	3	+	435	hypothetical protein	- none -
peg.966	CDS	1066412	1067284	2	+	873	Phosphoribulokinase (EC 2.7.1.19) homolog, function unknown	- none -
peg.967	CDS	1067342	1067683	2	+	342	Bis(5&#39;-nucleosyl)-tetraphosphatase (asymmetrical) (EC 3.6.1.17)	CBSS-176299.4.peg.1996A; <br>pyrimidine conversions
peg.968	CDS	1067856	1068500	3	+	645	2-octaprenyl-3-methyl-6-methoxy-1,4-benzoquinol hydroxylase (EC 1.14.13.-)	CBSS-87626.3.peg.3639; <br>Experimental-Ubiquinone BiosynthesisVDC; <br>Ubiquinone Biosynthesis
peg.969	CDS	1069477	1068683	-1	-	795	S-adenosylmethionine decarboxylase proenzyme (EC 4.1.1.50), prokaryotic class 1A	Polyamine Metabolism
peg.970	CDS	1070057	1069638	-2	-	420	OsmC/Ohr family protein	- none -
peg.971	CDS	1070812	1070141	-1	-	672	Glucose-1-phosphate thymidylyltransferase (EC 2.7.7.24)	Rhamnose containing glycans; <br>dTDP-rhamnose synthesis
peg.972	CDS	1071855	1070809	-3	-	1047	COG3178: Predicted phosphotransferase related to Ser/Thr protein kinases	YjeE
peg.973	CDS	1072086	1074494	3	+	2409	Outer membrane protein Imp, required for envelope biogenesis / Organic solvent tolerance protein precursor	Lipopolysaccharide assembly
peg.974	CDS	1074584	1075222	2	+	639	Survival protein SurA precursor (Peptidyl-prolyl cis-trans isomerase SurA) (EC 5.2.1.8)	Lipopolysaccharide assembly; <br>Peptidyl-prolyl cis-trans isomerase; <br>Periplasmic Stress Response
peg.975	CDS	1075219	1076274	1	+	1056	4-hydroxythreonine-4-phosphate dehydrogenase (EC 1.1.1.262)	Pyridoxin (Vitamin B6) Biosynthesis
peg.976	CDS	1076312	1077124	2	+	813	Dimethyladenosine transferase (EC 2.1.1.-)	- none -
peg.977	CDS	1077121	1077510	1	+	390	ApaG protein	- none -
peg.978	CDS	1077567	1078373	3	+	807	Bis(5&#39;-nucleosyl)-tetraphosphatase, symmetrical (EC 3.6.1.41)	- none -
peg.979	CDS	1078413	1078733	3	+	321	Thiosulfate sulfurtransferase GlpE (EC 2.8.1.1)	Glycerol and Glycerol-3-phosphate Uptake and Utilization; <br>Single-Rhodanese-domain proteins
peg.980	CDS	1078736	1079878	2	+	1143	tRNA nucleotidyltransferase (EC 2.7.7.21) (EC 2.7.7.25)	At2g33980 At1g28960; <br>Polyadenylation bacterial; <br>tRNA nucleotidyltransferase
peg.981	CDS	1080424	1079906	-1	-	519	2-amino-4-hydroxy-6-hydroxymethyldihydropteridine pyrophosphokinase (EC 2.7.6.3)	COG3146 experimental; <br>Experimental-PTPS; <br>Folate Biosynthesis; <br>YgfZ
peg.982	CDS	1080786	1080424	-3	-	363	Dihydroneopterin aldolase (EC 4.1.2.25)	COG3146 experimental; <br>Experimental-PTPS; <br>Folate Biosynthesis
peg.983	CDS	1080936	1081523	3	+	588	Acyl-phosphate:glycerol-3-phosphate O-acyltransferase PlsY	Glycerolipid and Glycerophospholipid Metabolism in Bacteria
peg.984	CDS	1082943	1081870	-3	-	1074	YgjD/Kae1/Qri7 family, required for threonylcarbamoyladenosine (t(6)A) formation in tRNA	- none -
peg.985	CDS	1083189	1083404	3	+	216	SSU ribosomal protein S21p	- none -
peg.986	CDS	1083535	1085373	1	+	1839	DNA primase (EC 2.7.7.-)	CBSS-349161.4.peg.2417; <br>DNA-replication
peg.987	CDS	1085608	1087449	1	+	1842	RNA polymerase sigma factor RpoD	CBSS-349161.4.peg.2417; <br>Transcription initiation, bacterial sigma factors
peg.988	CDS	1088226	1087576	-3	-	651	FIG00508016: hypothetical protein	- none -
peg.989	CDS	1089231	1088275	-3	-	957	transcriptional regulator, LysR family	- none -
peg.990	CDS	1089391	1090770	1	+	1380	L-serine dehydratase (EC 4.3.1.17)	Glycine and Serine Utilization; <br>Pyruvate Alanine Serine Interconversions
peg.991	CDS	1091758	1090865	-1	-	894	Transcriptional regulator, LysR family, in formaldehyde detoxification operon	Glutathione-dependent pathway of formaldehyde detoxification
peg.992	CDS	1091894	1093003	2	+	1110	S-(hydroxymethyl)glutathione dehydrogenase (EC 1.1.1.284)	Glutathione-dependent pathway of formaldehyde detoxification; <br>YgfZ
peg.993	CDS	1093216	1094073	1	+	858	S-formylglutathione hydrolase (EC 3.1.2.12)	Glutathione-dependent pathway of formaldehyde detoxification; <br>YgfZ
peg.994	CDS	1094415	1095551	3	+	1137	Transcriptional regulator containing an amidase domain and an AraC-type DNA-binding HTH domain	- none -
peg.995	CDS	1095623	1096324	2	+	702	Monofunctional biosynthetic peptidoglycan transglycosylase (EC 2.4.2.-)	Peptidoglycan Biosynthesis
peg.996	CDS	1096467	1097444	3	+	978	Microsomal dipeptidase (EC 3.4.13.19)	- none -
peg.997	CDS	1097589	1098146	3	+	558	FIG00535603: hypothetical protein	- none -
peg.998	CDS	1098160	1100232	1	+	2073	DgcA Dimethylglycine demethylase subunit A	- none -
peg.999	CDS	1100341	1102353	1	+	2013	Predicted L-lactate dehydrogenase, Iron-sulfur cluster-binding subunit YkgF	- none -
peg.1000	CDS	1102353	1103657	3	+	1305	Electron transfer flavoprotein, alpha subunit	Acetyl-CoA fermentation to Butyrate
peg.1001	CDS	1103647	1104450	1	+	804	Electron transfer flavoprotein, beta subunit	Acetyl-CoA fermentation to Butyrate
peg.1002	CDS	1105050	1104529	-3	-	522	hypothetical protein	- none -
peg.1003	CDS	1106828	1105254	-2	-	1575	High-affinity choline uptake protein BetT	Choline and Betaine Uptake and Betaine Biosynthesis; <br>Choline uptake and conversion to betaine clusters
peg.1004	CDS	1107072	1108265	3	+	1194	Threonine dehydrogenase and related Zn-dependent dehydrogenases	Threonine degradation
peg.1005	CDS	1108563	1108820	3	+	258	hypothetical protein	- none -
peg.1006	CDS	1110271	1108985	-1	-	1287	GbcA Glycine betaine demethylase subunit A	Choline and Betaine Uptake and Betaine Biosynthesis
peg.1007	CDS	1110508	1110395	-1	-	114	hypothetical protein	- none -
peg.1008	CDS	1110617	1111732	2	+	1116	GbcB Glycine betaine demethylase subunit B	Choline and Betaine Uptake and Betaine Biosynthesis
peg.1009	CDS	1111773	1111928	3	+	156	GbcB Glycine betaine demethylase subunit B	Choline and Betaine Uptake and Betaine Biosynthesis
peg.1010	CDS	1112360	1113406	2	+	1047	hypothetical protein	- none -
peg.1011	CDS	1113625	1115136	1	+	1512	Na+/H+ antiporter NhaC	- none -
peg.1012	CDS	1115443	1116738	1	+	1296	Serine hydroxymethyltransferase (EC 2.1.2.1)	5-FCL-like protein; <br>Experimental - Histidine Degradation; <br>Glycine Biosynthesis; <br>Glycine and Serine Utilization; <br>Serine-glyoxylate cycle; <br>Serine-glyoxylate cycle - GJO; <br>Serine Biosynthesis
peg.1013	CDS	1116788	1118038	2	+	1251	Sarcosine oxidase beta subunit (EC 1.5.3.1)	Choline and Betaine Uptake and Betaine Biosynthesis; <br>Sarcosine oxidase subunits
peg.1014	CDS	1118060	1118407	2	+	348	Sarcosine oxidase delta subunit (EC 1.5.3.1)	Choline and Betaine Uptake and Betaine Biosynthesis; <br>Sarcosine oxidase subunits
peg.1015	CDS	1118404	1121457	1	+	3054	Sarcosine oxidase alpha subunit (EC 1.5.3.1)	Choline and Betaine Uptake and Betaine Biosynthesis; <br>Sarcosine oxidase subunits
peg.1016	CDS	1121450	1122100	2	+	651	Sarcosine oxidase gamma subunit (EC 1.5.3.1)	Choline and Betaine Uptake and Betaine Biosynthesis; <br>Sarcosine oxidase subunits
peg.1017	CDS	1122169	1123047	1	+	879	Formyltetrahydrofolate deformylase (EC 3.5.1.10)	5-FCL-like protein; <br>One-carbon metabolism by tetrahydropterines
peg.1018	CDS	1123612	1124769	1	+	1158	TRAP-type C4-dicarboxylate transport system, periplasmic component	CBSS-49338.1.peg.459; <br>TRAP Transporter collection
peg.1019	CDS	1124914	1127109	1	+	2196	TRAP-type C4-dicarboxylate transport system, large permease component	CBSS-49338.1.peg.459; <br>TRAP Transporter collection
peg.1020	CDS	1127256	1127657	3	+	402	FIG00508013: hypothetical protein	- none -
peg.1021	CDS	1127807	1129717	2	+	1911	Predicted signal-transduction protein containing cAMP-binding and CBS domains	CBSS-211586.9.peg.2560; <br>CBSS-342610.3.peg.1536; <br>cAMP signaling in bacteria
peg.1022	CDS	1129731	1130447	3	+	717	DNA polymerase III epsilon subunit (EC 2.7.7.7)	CBSS-228410.1.peg.134; <br>CBSS-342610.3.peg.1536; <br>DNA-replication
peg.1023	CDS	1130463	1130588	3	+	126	DNA polymerase III epsilon subunit (EC 2.7.7.7)	CBSS-228410.1.peg.134; <br>CBSS-342610.3.peg.1536; <br>DNA-replication
peg.1024	CDS	1130604	1130729	3	+	126	DNA polymerase III epsilon subunit (EC 2.7.7.7)	CBSS-228410.1.peg.134; <br>CBSS-342610.3.peg.1536; <br>DNA-replication
peg.1025	CDS	1130745	1130870	3	+	126	DNA polymerase III epsilon subunit (EC 2.7.7.7)	CBSS-228410.1.peg.134; <br>CBSS-342610.3.peg.1536; <br>DNA-replication
peg.1026	CDS	1131509	1130910	-2	-	600	Cob(I)alamin adenosyltransferase (EC 2.5.1.17)	Cobalamin synthesis; <br>Coenzyme B12 biosynthesis
peg.1027	CDS	1131706	1132191	1	+	486	GNAT family acetyltransferase VC2332	- none -
peg.1028	CDS	1132248	1132733	3	+	486	FIG001943: hypothetical protein YajQ	Broadly distributed proteins not in subsystems
peg.1029	CDS	1132853	1133230	2	+	378	FIG039061: hypothetical protein related to heme utilization	- none -
peg.1030	CDS	1133335	1135965	1	+	2631	Membrane alanine aminopeptidase N (EC 3.4.11.2)	Aminopeptidases (EC 3.4.11.-)
peg.1031	CDS	1136502	1136215	-3	-	288	hypothetical protein	- none -
peg.1032	CDS	1138189	1136591	-1	-	1599	putative Glutathione-regulated potassium-efflux system protein KefB	Potassium homeostasis
peg.1033	CDS	1138258	1139271	1	+	1014	Transcription regulator [contains diacylglycerol kinase catalytic domain]	At3g21300
peg.1034	CDS	1139300	1139728	2	+	429	probable dioxygenase	- none -
peg.1035	CDS	1139799	1140518	3	+	720	MJ0042 family finger-like protein	- none -
peg.1036	CDS	1140822	1140616	-3	-	207	cold-shock DNA-binding domain protein	- none -
peg.1037	CDS	1141160	1141543	2	+	384	FIG00955003: hypothetical protein	- none -
peg.1038	CDS	1141554	1142198	3	+	645	COG1280: Putative threonine efflux protein	- none -
peg.1039	CDS	1144258	1142309	-1	-	1950	Soluble lytic murein transglycosylase precursor (EC 3.2.1.-)	Murein Hydrolases
peg.1040	CDS	1144353	1144216	-3	-	138	hypothetical protein	- none -
peg.1041	CDS	1144414	1144731	1	+	318	protein of unknown function DUF1232	- none -
peg.1042	CDS	1144771	1146723	1	+	1953	Chaperone protein HtpG	Protein chaperones
peg.1043	CDS	1147091	1146909	-2	-	183	hypothetical protein	- none -
peg.1044	CDS	1147065	1148636	3	+	1572	NAD(P) transhydrogenase alpha subunit (EC 1.6.1.2)	NAD experimental; <br>Phosphate metabolism
peg.1045	CDS	1148653	1150095	1	+	1443	NAD(P) transhydrogenase subunit beta (EC 1.6.1.2)	NAD experimental; <br>Phosphate metabolism
peg.1046	CDS	1150203	1151303	3	+	1101	Glycerol-3-phosphate dehydrogenase [NAD(P)+] (EC 1.1.1.94)	Glutaredoxin 3 containing cluster; <br>Glycerol and Glycerol-3-phosphate Uptake and Utilization; <br>Glycerolipid and Glycerophospholipid Metabolism in Bacteria
peg.1047	CDS	1151296	1151778	1	+	483	phosphohistidine phosphatase, SixA	- none -
peg.1048	CDS	1151798	1152139	2	+	342	Antibiotic biosynthesis monooxygenase	CBSS-1085.1.peg.1363
peg.1049	CDS	1153095	1152136	-3	-	960	Auxin Efflux Carrier	- none -
peg.1050	CDS	1153279	1153130	-1	-	150	hypothetical protein	- none -
peg.1051	CDS	1153339	1154154	1	+	816	Predicted hydrolase or acyltransferase PA1621	- none -
peg.1052	CDS	1154151	1155011	3	+	861	hydrolase, alpha/beta fold family	- none -
peg.1053	CDS	1155026	1156075	2	+	1050	SERINE PROTEASE (EC 3.4.21.-)	- none -
peg.1054	CDS	1156655	1156080	-2	-	576	Smr protein/MutS2	- none -
peg.1055	CDS	1156835	1157791	2	+	957	Protein-N(5)-glutamine methyltransferase PrmB, methylates LSU ribosomal protein L3p	- none -
peg.1056	CDS	1157811	1158896	3	+	1086	Chorismate synthase (EC 4.2.3.5)	Chorismate Synthesis; <br>Common Pathway For Synthesis of Aromatic Compounds (DAHP synthase to chorismate); <br>YgfZ
peg.1057	CDS	1158952	1159347	1	+	396	FIG00509529: hypothetical protein	- none -
peg.1058	CDS	1159480	1159989	1	+	510	hypothetical protein	- none -
peg.1059	CDS	1160076	1161905	3	+	1830	Polyhydroxyalkanoic acid synthase	Polyhydroxybutyrate metabolism
peg.1060	CDS	1163451	1161994	-3	-	1458	Apolipoprotein N-acyltransferase (EC 2.3.1.-) / Copper homeostasis protein CutE	Copper homeostasis: copper tolerance
peg.1061	CDS	1164322	1163510	-1	-	813	Magnesium and cobalt efflux protein CorC	Copper homeostasis: copper tolerance
peg.1062	CDS	1164882	1164370	-3	-	513	FIG000233: metal-dependent hydrolase	- none -
peg.1063	CDS	1165967	1164879	-2	-	1089	Phosphate starvation-inducible ATPase PhoH with RNA binding motif	Phosphate metabolism
peg.1064	CDS	1167548	1166205	-2	-	1344	tRNA-i(6)A37 methylthiotransferase	Methylthiotransferases; <br>YgfZ; <br>tRNA modification Bacteria; <br>tRNA processing
peg.1065	CDS	1167519	1167839	3	+	321	hypothetical protein	- none -
peg.1066	CDS	1167972	1168586	3	+	615	hypothetical protein	- none -
peg.1067	CDS	1168595	1169236	2	+	642	Thiopurine S-methyltransferase (EC 2.1.1.67)	- none -
peg.1068	CDS	1169909	1169319	-2	-	591	lipoprotein, putative	- none -
peg.1069	CDS	1171749	1170019	-3	-	1731	Gamma-glutamyltranspeptidase (EC 2.3.2.2)	Glutathione: Biosynthesis and gamma-glutamyl cycle
peg.1070	CDS	1171880	1172578	2	+	699	Ribulose-phosphate 3-epimerase (EC 5.1.3.1)	Pentose phosphate pathway
peg.1071	CDS	1172617	1172877	1	+	261	FIG137864: putative endonuclease containing a URI domain	- none -
peg.1072	CDS	1172948	1173793	2	+	846	Potassium efflux system KefA protein / Small-conductance mechanosensitive channel	Potassium homeostasis
peg.1073	CDS	1175162	1173867	-2	-	1296	NADH dehydrogenase (EC 1.6.99.3)	Respiratory dehydrogenases 1
peg.1074	CDS	1175442	1176107	3	+	666	Phosphoglycolate phosphatase (EC 3.1.3.18)	2-phosphoglycolate salvage; <br>Glycolate, glyoxylate interconversions
peg.1075	CDS	1176353	1177843	2	+	1491	Anthranilate synthase, aminase component (EC 4.1.3.27)	Chorismate: Intermediate for synthesis of Tryptophan, PAPA antibiotics, PABA, 3-hydroxyanthranilate and more.; <br>Tryptophan synthesis
peg.1076	CDS	1178151	1178735	3	+	585	Anthranilate synthase, amidotransferase component (EC 4.1.3.27) @ Para-aminobenzoate synthase, amidotransferase component (EC 2.6.1.85)	Chorismate: Intermediate for synthesis of Tryptophan, PAPA antibiotics, PABA, 3-hydroxyanthranilate and more.; <br>Chorismate: Intermediate for synthesis of Tryptophan, PAPA antibiotics, PABA, 3-hydroxyanthranilate and more.; <br>Folate Biosynthesis; <br>Tryptophan synthesis; <br>Tryptophan synthesis
peg.1077	CDS	1178768	1179787	2	+	1020	Anthranilate phosphoribosyltransferase (EC 2.4.2.18)	Auxin biosynthesis; <br>Chorismate: Intermediate for synthesis of Tryptophan, PAPA antibiotics, PABA, 3-hydroxyanthranilate and more.; <br>Tryptophan synthesis
peg.1078	CDS	1179809	1180615	2	+	807	Indole-3-glycerol phosphate synthase (EC 4.1.1.48)	Chorismate: Intermediate for synthesis of Tryptophan, PAPA antibiotics, PABA, 3-hydroxyanthranilate and more.; <br>Tryptophan synthesis
peg.1079	CDS	1181751	1180840	-3	-	912	transcriptional regulator, AraC family	- none -
peg.1080	CDS	1181980	1183389	1	+	1410	Ethanolamine ammonia-lyase heavy chain (EC 4.3.1.7)	- none -
peg.1081	CDS	1183386	1184210	3	+	825	Ethanolamine ammonia-lyase light chain (EC 4.3.1.7)	- none -
peg.1082	CDS	1184289	1185704	3	+	1416	Ethanolamine permease	- none -
peg.1083	CDS	1187612	1185786	-2	-	1827	sodium/hydrogen exchanger	- none -
peg.1084	CDS	1187862	1187716	-3	-	147	hypothetical protein	- none -
peg.1085	CDS	1191093	1187953	-3	-	3141	Fe-S protein, homolog of lactate dehydrogenase SO1521	- none -
peg.1086	CDS	1191263	1192540	2	+	1278	Seryl-tRNA synthetase (EC 6.1.1.11)	CBSS-326442.4.peg.1852; <br>Glycine and Serine Utilization; <br>tRNA aminoacylation, Ser
peg.1087	CDS	1193509	1192706	-1	-	804	protein of unknown function DUF541	- none -
peg.1088	CDS	1193681	1194796	2	+	1116	protein of unknown function UPF0118	- none -
peg.1089	CDS	1195184	1194861	-2	-	324	Thioredoxin	- none -
peg.1090	CDS	1195425	1196396	3	+	972	Cys regulon transcriptional activator CysB	Cysteine Biosynthesis; <br>LysR-family proteins in Escherichia coli
peg.1091	CDS	1197191	1196571	-2	-	621	Phosphoadenylyl-sulfate reductase [thioredoxin] (EC 1.8.4.8)	Cysteine Biosynthesis
peg.1092	CDS	1198732	1197362	-1	-	1371	Para-aminobenzoate synthase, aminase component (EC 2.6.1.85)	Chorismate: Intermediate for synthesis of Tryptophan, PAPA antibiotics, PABA, 3-hydroxyanthranilate and more.; <br>Experimental-Ubiquinone BiosynthesisVDC; <br>Folate Biosynthesis; <br>Tryptophan synthesis
peg.1093	CDS	1198958	1199701	2	+	744	Propionate catabolism operon transcriptional regulator of GntR family [predicted]	Methylcitrate cycle; <br>Propionate-CoA to Succinate Module
peg.1094	CDS	1199698	1200588	1	+	891	Methylisocitrate lyase (EC 4.1.3.30)	Methylcitrate cycle; <br>Propionate-CoA to Succinate Module
peg.1095	CDS	1200655	1201782	1	+	1128	2-methylcitrate synthase (EC 2.3.3.5)	Methylcitrate cycle; <br>Propionate-CoA to Succinate Module
peg.1096	CDS	1201971	1204610	3	+	2640	2-methylcitrate dehydratase FeS dependent (EC 4.2.1.79)	Methylcitrate cycle; <br>Propionate-CoA to Succinate Module
peg.1097	CDS	1204607	1205776	2	+	1170	PrpF protein involved in 2-methylcitrate cycle	- none -
peg.1098	CDS	1206589	1206251	-1	-	339	putative transcriptional regulator, Fis family protein	- none -
peg.1099	CDS	1207515	1206814	-3	-	702	Dethiobiotin synthetase (EC 6.3.3.3)	Biotin biosynthesis; <br>Biotin biosynthesis Experimental; <br>Biotin synthesis cluster; <br>YhgI, YhgH
peg.1100	CDS	1208335	1207517	-1	-	819	Biotin synthesis protein bioC	- none -
peg.1101	CDS	1209090	1208332	-3	-	759	Biotin synthesis protein bioH	- none -
peg.1102	CDS	1210175	1209087	-2	-	1089	8-amino-7-oxononanoate synthase (EC 2.3.1.47)	Biotin biosynthesis; <br>Biotin biosynthesis Experimental; <br>Biotin synthesis cluster; <br>YhgI, YhgH
peg.1103	CDS	1211339	1210242	-2	-	1098	Biotin synthase (EC 2.8.1.6)	Biotin biosynthesis; <br>Biotin biosynthesis Experimental; <br>Biotin synthesis cluster; <br>YgfZ; <br>YhgI, YhgH
peg.1104	CDS	1211526	1211413	-3	-	114	hypothetical protein	- none -
peg.1105	CDS	1211647	1212156	1	+	510	Competence protein F homolog, phosphoribosyltransferase domain; protein YhgH required for utilization of DNA as sole source of carbon and energy	Biotin biosynthesis Experimental; <br>CBSS-216591.1.peg.168; <br>YhgI, YhgH
peg.1106	CDS	1212806	1212165	-2	-	642	Lysine exporter protein (LYSE/YGGA)	- none -
peg.1107	CDS	1213039	1214022	1	+	984	hypothetical protein	- none -
peg.1108	CDS	1214569	1214051	-1	-	519	hypothetical protein	- none -
peg.1109	CDS	1214788	1215399	1	+	612	GTP cyclohydrolase I (EC 3.5.4.16) type 1	COG0523; <br>COG3146 experimental; <br>Experimental-PTPS; <br>Folate Biosynthesis; <br>Molybdenum cofactor biosynthesis; <br>Queuosine-Archaeosine Biosynthesis; <br>Zinc regulated enzymes; <br>tRNA modification Bacteria
peg.1110	CDS	1215419	1215829	2	+	411	Dihydroneopterin triphosphate epimerase	COG3146 experimental; <br>Experimental-PTPS; <br>Folate Biosynthesis
peg.1111	CDS	1215951	1217411	3	+	1461	Succinate-semialdehyde dehydrogenase [NADP+] (EC 1.2.1.16)	- none -
peg.1112	CDS	1219224	1217650	-3	-	1575	IMP cyclohydrolase (EC 3.5.4.10) / Phosphoribosylaminoimidazolecarboxamide formyltransferase (EC 2.1.2.3)	5-FCL-like protein; <br>De Novo Purine Biosynthesis; <br>De Novo Purine Biosynthesis
peg.1113	CDS	1219631	1219296	-2	-	336	DNA-binding protein Fis	DNA structural proteins, bacterial
peg.1114	CDS	1220686	1219628	-1	-	1059	tRNA dihydrouridine synthase B (EC 1.-.-.-)	tRNA modification Bacteria
peg.1115	CDS	1221736	1220816	-1	-	921	Ribosomal protein L11 methyltransferase (EC 2.1.1.-)	Heat shock dnaK gene cluster extended; <br>Ribosome biogenesis bacterial
peg.1116	CDS	1223156	1221816	-2	-	1341	Biotin carboxylase of acetyl-CoA carboxylase (EC 6.3.4.14)	Fatty Acid Biosynthesis FASII
peg.1117	CDS	1223659	1223186	-1	-	474	Biotin carboxyl carrier protein of acetyl-CoA carboxylase	Fatty Acid Biosynthesis FASII
peg.1118	CDS	1225710	1223845	-3	-	1866	Cytochrome c-type biogenesis protein DsbD, protein-disulfide reductase (EC 1.8.1.8)	Biogenesis of c-type cytochromes; <br>Periplasmic disulfide interchange
peg.1119	CDS	1225702	1225830	1	+	129	hypothetical protein	- none -
peg.1120	CDS	1225961	1227307	2	+	1347	FIG00954774: hypothetical protein	- none -
peg.1121	CDS	1227976	1227446	-1	-	531	Inorganic pyrophosphatase (EC 3.6.1.1)	Phosphate metabolism
peg.1122	CDS	1228157	1229938	2	+	1782	serine/threonine protein kinase	- none -
peg.1123	CDS	1231308	1230049	-3	-	1260	6-phosphofructokinase (EC 2.7.1.11)	Glycolysis and Gluconeogenesis
peg.1124	CDS	1231549	1231313	-1	-	237	hypothetical protein	- none -
peg.1125	CDS	1231544	1232929	2	+	1386	UDP-N-acetylmuramate:L-alanyl-gamma-D-glutamyl-meso-diaminopimelate ligase (EC 6.3.2.-)	Peptidoglycan biosynthesis--gjo; <br>Recycling of Peptidoglycan Amino Acids
peg.1126	CDS	1232919	1233548	3	+	630	3-polyprenyl-4-hydroxybenzoate carboxy-lyase UbiX (EC 4.1.1.-)	Experimental-Ubiquinone BiosynthesisVDC; <br>Ubiquinone Biosynthesis
peg.1127	CDS	1233638	1234261	2	+	624	Putative threonine efflux protein	- none -
peg.1128	CDS	1235745	1234342	-3	-	1404	DedA protein	Colicin V and Bacteriocin Production Cluster; <br>DedA family of inner membrane proteins; <br>Uptake of selenate and selenite
peg.1129	CDS	1236667	1235774	-1	-	894	Response regulator containing a CheY-like receiver domain and a GGDEF domain	- none -
peg.1130	CDS	1237571	1236702	-2	-	870	hypothetical protein	- none -
peg.1131	CDS	1237626	1238954	3	+	1329	Gamma-glutamyl phosphate reductase (EC 1.2.1.41)	Proline Synthesis; <br>YgfZ
peg.1132	CDS	1238966	1239619	2	+	654	Nicotinate-nucleotide adenylyltransferase (EC 2.7.7.18) ## bacterial NadD family	NAD and NADP cofactor biosynthesis global; <br>NAD experimental
peg.1133	CDS	1239740	1240114	2	+	375	Iojap protein	NAD experimental
peg.1134	CDS	1240111	1240578	1	+	468	LSU m3Psi1915 methyltransferase RlmH ## ybeA	NAD experimental; <br>RNA methylation; <br>Ribosome biogenesis bacterial; <br>tRNA modification Bacteria
peg.1135	CDS	1240600	1242513	1	+	1914	Penicillin-binding protein 2 (PBP-2)	16S rRNA modification within P site of ribosome; <br>Bacterial cell division cluster; <br>Peptidoglycan Biosynthesis
peg.1136	CDS	1242510	1243670	3	+	1161	Rod shape-determining protein RodA	Bacterial Cytoskeleton; <br>Bacterial cell division cluster; <br>Peptidoglycan Biosynthesis
peg.1137	CDS	1243707	1244777	3	+	1071	Membrane-bound lytic murein transglycosylase B precursor (EC 3.2.1.-)	Murein Hydrolases; <br>Peptidoglycan Biosynthesis
peg.1138	CDS	1244774	1245712	2	+	939	Rare lipoprotein A precursor	Peptidoglycan Biosynthesis
peg.1139	CDS	1245733	1246977	1	+	1245	D-alanyl-D-alanine carboxypeptidase (EC 3.4.16.4)	CBSS-84588.1.peg.1247; <br>COG0523; <br>Metallocarboxypeptidases (EC 3.4.17.-); <br>Murein Hydrolases; <br>Peptidoglycan Biosynthesis
peg.1140	CDS	1247049	1247366	3	+	318	Proposed lipoate regulatory protein YbeD	Lipoic Acid explorationVDC; <br>Lipoic acid metabolism; <br>Lipoic acid synthesis cluster
peg.1141	CDS	1247368	1248003	1	+	636	Octanoate-[acyl-carrier-protein]-protein-N-octanoyltransferase	Lipoic Acid explorationVDC; <br>Lipoic acid metabolism; <br>Lipoic acid synthesis cluster
peg.1142	CDS	1249269	1248211	-3	-	1059	Lipoate synthase	Lipoic Acid explorationVDC; <br>Lipoic acid metabolism; <br>Lipoic acid synthesis cluster; <br>YgfZ
peg.1143	CDS	1250393	1249407	-2	-	987	RuBisCO operon transcriptional regulator CbbR	CO2 uptake, carboxysome
peg.1144	CDS	1250513	1251460	2	+	948	acetyl-CoA carboxylase( EC:6.4.1.2 )	- none -
peg.1145	CDS	1251575	1254133	2	+	2559	Poly(3-hydroxyalkanoate) synthetase	- none -
peg.1146	CDS	1254364	1257003	1	+	2640	DNA topoisomerase I (EC 5.99.1.2)	CBSS-272943.3.peg.1367; <br>DNA topoisomerases, Type I, ATP-independent
peg.1147	CDS	1257000	1257464	3	+	465	hypothetical protein	- none -
peg.1148	CDS	1257956	1257501	-2	-	456	K+ channel, pore region	- none -
peg.1149	CDS	1258249	1258602	1	+	354	hypothetical protein	- none -
peg.1150	CDS	1258814	1259443	2	+	630	ErfK/YbiS/YcfS/YnhG	- none -
peg.1151	CDS	1259622	1259885	3	+	264	hypothetical protein	- none -
peg.1152	CDS	1260210	1260076	-3	-	135	hypothetical protein	- none -
peg.1153	CDS	1260295	1261824	1	+	1530	hypothetical protein	- none -
peg.1154	CDS	1262191	1262036	-1	-	156	hypothetical protein	- none -
peg.1155	CDS	1262169	1263848	3	+	1680	hypothetical protein	- none -
peg.1156	CDS	1263922	1264203	1	+	282	hypothetical protein	- none -
peg.1157	CDS	1265422	1264367	-1	-	1056	ErfK/YbiS/YcfS/YnhG family protein	- none -
peg.1158	CDS	1268973	1265524	-3	-	3450	Transcription-repair coupling factor	Cell division-ribosomal stress proteins cluster; <br>DNA-replication; <br>Transcription factors bacterial; <br>Transcription repair cluster
peg.1159	CDS	1269156	1270619	3	+	1464	NADPH-dependent glyceraldehyde-3-phosphate dehydrogenase (EC 1.2.1.13)	Glycolysis and Gluconeogenesis; <br>Redox-dependent regulation of nucleus processes
peg.1160	CDS	1270918	1272267	1	+	1350	Na(+)-translocating NADH-quinone reductase subunit A (EC 1.6.5.-)	Na(+)-translocating NADH-quinone oxidoreductase and rnf-like group of electron transport complexes
peg.1161	CDS	1272267	1273493	3	+	1227	Na(+)-translocating NADH-quinone reductase subunit B (EC 1.6.5.-)	Na(+)-translocating NADH-quinone oxidoreductase and rnf-like group of electron transport complexes
peg.1162	CDS	1273493	1274302	2	+	810	Na(+)-translocating NADH-quinone reductase subunit C (EC 1.6.5.-)	Na(+)-translocating NADH-quinone oxidoreductase and rnf-like group of electron transport complexes
peg.1163	CDS	1274302	1274973	1	+	672	Na(+)-translocating NADH-quinone reductase subunit D (EC 1.6.5.-)	Na(+)-translocating NADH-quinone oxidoreductase and rnf-like group of electron transport complexes
peg.1164	CDS	1274975	1275592	2	+	618	Na(+)-translocating NADH-quinone reductase subunit E (EC 1.6.5.-)	Na(+)-translocating NADH-quinone oxidoreductase and rnf-like group of electron transport complexes
peg.1165	CDS	1275662	1276894	2	+	1233	Na(+)-translocating NADH-quinone reductase subunit F (EC 1.6.5.-)	Na(+)-translocating NADH-quinone oxidoreductase and rnf-like group of electron transport complexes
peg.1166	CDS	1277083	1277340	1	+	258	probable exported protein YPO3233	Na(+)-translocating NADH-quinone oxidoreductase and rnf-like group of electron transport complexes
peg.1167	CDS	1277500	1278891	1	+	1392	Soluble pyridine nucleotide transhydrogenase (EC 1.6.1.1)	NAD experimental; <br>Phosphate metabolism
peg.1168	CDS	1279420	1278983	-1	-	438	protein of unknown function DUF488	- none -
peg.1169	CDS	1280247	1279417	-3	-	831	hypothetical protein	- none -
peg.1170	CDS	1280797	1280402	-1	-	396	hypothetical protein	- none -
peg.1171	CDS	1282045	1280912	-1	-	1134	COG3706: Response regulator containing a CheY-like receiver domain and a GGDEF domain	- none -
peg.1172	CDS	1282515	1282042	-3	-	474	conserved hypothetical secreted protein	- none -
peg.1173	CDS	1283653	1282595	-1	-	1059	DNA polymerase III delta subunit (EC 2.7.7.7)	CBSS-208964.1.peg.3988; <br>DNA-replication
peg.1174	CDS	1284152	1283661	-2	-	492	LPS-assembly lipoprotein RlpB precursor (Rare lipoprotein B)	CBSS-208964.1.peg.3988; <br>KDO2-Lipid A biosynthesis; <br>Lipopolysaccharide assembly
peg.1175	CDS	1286764	1284182	-1	-	2583	Leucyl-tRNA synthetase (EC 6.1.1.4)	CBSS-208964.1.peg.3988; <br>tRNA aminoacylation, Leu
peg.1176	CDS	1287003	1287524	3	+	522	hypothetical protein	- none -
peg.1177	CDS	1287624	1287502	-3	-	123	hypothetical protein	- none -
peg.1178	CDS	1288982	1287651	-2	-	1332	hypothetical protein	- none -
peg.1179	CDS	1290070	1289066	-1	-	1005	Transcriptional regulator containing an amidase domain and an AraC-type DNA-binding HTH domain	- none -
peg.1180	CDS	1290814	1290080	-1	-	735	Ribulose-5-phosphate 4-epimerase and related epimerases and aldolases	COG0451
peg.1181	CDS	1292312	1290828	-2	-	1485	Aldehyde dehydrogenase (EC 1.2.1.3)	Glycerolipid and Glycerophospholipid Metabolism in Bacteria; <br>Methylglyoxal Metabolism; <br>Methylglyoxal Metabolism; <br>Pyruvate metabolism II: acetyl-CoA, acetogenesis from pyruvate
peg.1182	CDS	1293303	1292353	-3	-	951	Flavodoxin reductases (ferredoxin-NADPH reductases) family 1; Vanillate O-demethylase oxidoreductase (EC 1.14.13.-)	Anaerobic respiratory reductases; <br>Anaerobic respiratory reductases; <br>YgfZ
peg.1183	CDS	1294978	1293314	-1	-	1665	Choline dehydrogenase (EC 1.1.99.1)	Choline and Betaine Uptake and Betaine Biosynthesis; <br>Choline uptake and conversion to betaine clusters
peg.1184	CDS	1296124	1295204	-1	-	921	Substrate-binding region of ABC-type glycine betaine transport system	- none -
peg.1185	CDS	1296923	1296156	-2	-	768	3-oxoacyl-[acyl-carrier protein] reductase (EC 1.1.1.100)	COG1399; <br>Fatty Acid Biosynthesis FASII
peg.1186	CDS	1298077	1296920	-1	-	1158	Benzoate 1,2-dioxygenase (EC 1.14.12.10)	Benzoate catabolism
peg.1187	CDS	1299165	1298269	-3	-	897	Cys regulon transcriptional activator CysB	Cysteine Biosynthesis; <br>LysR-family proteins in Escherichia coli
peg.1188	CDS	1299246	1300862	3	+	1617	3-isopropylmalate dehydratase large subunit (EC 4.2.1.33)	Branched-Chain Amino Acid Biosynthesis; <br>Leucine Biosynthesis
peg.1189	CDS	1300866	1301519	3	+	654	3-isopropylmalate dehydratase small subunit (EC 4.2.1.33)	Branched-Chain Amino Acid Biosynthesis; <br>Leucine Biosynthesis
peg.1190	CDS	1301694	1302773	3	+	1080	3-isopropylmalate dehydrogenase (EC 1.1.1.85)	Branched-Chain Amino Acid Biosynthesis; <br>Leucine Biosynthesis
peg.1191	CDS	1302940	1304052	1	+	1113	Aspartate-semialdehyde dehydrogenase (EC 1.2.1.11)	Lysine Biosynthesis DAP Pathway; <br>Lysine Biosynthesis DAP Pathway, GJO scratch; <br>Threonine and Homoserine Biosynthesis
peg.1192	CDS	1304342	1305709	2	+	1368	Probable type IV pilus assembly FimV-related transmembrane protein	- none -
peg.1193	CDS	1305771	1306937	3	+	1167	hypothetical protein	- none -
peg.1194	CDS	1306945	1307892	1	+	948	tRNA pseudouridine synthase A (EC 4.2.1.70)	Colicin V and Bacteriocin Production Cluster; <br>RNA pseudouridine syntheses; <br>tRNA modification Bacteria; <br>tRNA processing
peg.1195	CDS	1307885	1308526	2	+	642	Phosphoribosylanthranilate isomerase (EC 5.3.1.24)	Auxin biosynthesis; <br>Chorismate: Intermediate for synthesis of Tryptophan, PAPA antibiotics, PABA, 3-hydroxyanthranilate and more.; <br>Tryptophan synthesis
peg.1196	CDS	1308587	1309474	2	+	888	Tryptophan synthase beta chain (EC 4.2.1.20)	Auxin biosynthesis; <br>Chorismate: Intermediate for synthesis of Tryptophan, PAPA antibiotics, PABA, 3-hydroxyanthranilate and more.; <br>Tryptophan synthesis
peg.1197	CDS	1309474	1309800	1	+	327	Tryptophan synthase beta chain (EC 4.2.1.20)	Auxin biosynthesis; <br>Chorismate: Intermediate for synthesis of Tryptophan, PAPA antibiotics, PABA, 3-hydroxyanthranilate and more.; <br>Tryptophan synthesis
peg.1198	CDS	1309810	1310613	1	+	804	Tryptophan synthase alpha chain (EC 4.2.1.20)	Auxin biosynthesis; <br>Chorismate: Intermediate for synthesis of Tryptophan, PAPA antibiotics, PABA, 3-hydroxyanthranilate and more.; <br>Tryptophan synthesis
peg.1199	CDS	1310687	1311673	2	+	987	Acetyl-coenzyme A carboxyl transferase beta chain (EC 6.4.1.2)	Colicin V and Bacteriocin Production Cluster; <br>Fatty Acid Biosynthesis FASII
peg.1200	CDS	1311681	1313027	3	+	1347	Dihydrofolate synthase (EC 6.3.2.12) / Folylpolyglutamate synthase (EC 6.3.2.17)	Colicin V and Bacteriocin Production Cluster; <br>Colicin V and Bacteriocin Production Cluster; <br>Folate Biosynthesis; <br>Folate Biosynthesis
peg.1201	CDS	1313024	1313716	2	+	693	DedD protein	Colicin V and Bacteriocin Production Cluster
peg.1202	CDS	1313721	1314293	3	+	573	Colicin V production protein	Colicin V and Bacteriocin Production Cluster
peg.1203	CDS	1314343	1315863	1	+	1521	Amidophosphoribosyltransferase (EC 2.4.2.14)	Colicin V and Bacteriocin Production Cluster; <br>De Novo Purine Biosynthesis; <br>YgfZ
peg.1204	CDS	1315876	1317072	1	+	1197	O-acetylhomoserine sulfhydrylase (EC 2.5.1.49) / O-succinylhomoserine sulfhydrylase (EC 2.5.1.48)	Methionine Biosynthesis; <br>Methionine Biosynthesis
peg.1205	CDS	1317211	1317789	1	+	579	Cytochrome B561	- none -
peg.1206	CDS	1317817	1318401	1	+	585	Protein yceI precursor	- none -
peg.1207	CDS	1318754	1319095	2	+	342	diguanylate cyclase/phosphodiesterase with PAS/PAC sensor(s)	- none -
peg.1208	CDS	1319323	1321035	1	+	1713	diguanylate cyclase/phosphodiesterase (GGDEF & EAL domains) with PAS/PAC sensor(s)	Bacterial hemoglobins
peg.1209	CDS	1321129	1322442	1	+	1314	MATE efflux family protein	- none -
peg.1210	CDS	1322653	1322459	-1	-	195	hypothetical protein	- none -
peg.1211	CDS	1322588	1323916	2	+	1329	D-amino acid dehydrogenase small subunit (EC 1.4.99.1)	Pyruvate Alanine Serine Interconversions; <br>Respiratory dehydrogenases 1
peg.1212	CDS	1324263	1324607	3	+	345	hypothetical protein	- none -
peg.1213	CDS	1325884	1324694	-1	-	1191	Aspartate aminotransferase (EC 2.6.1.1)	CBSS-216591.1.peg.168; <br>Glutamine, Glutamate, Aspartate and Asparagine Biosynthesis; <br>Threonine and Homoserine Biosynthesis
peg.1214	CDS	1326223	1325885	-1	-	339	Pterin-4-alpha-carbinolamine dehydratase (EC 4.2.1.96)	COG3146 experimental; <br>Pterin carbinolamine dehydratase; <br>YhgI, YhgH
peg.1215	CDS	1327150	1326320	-1	-	831	Phenylalanine-4-hydroxylase (EC 1.14.16.1)	Aromatic amino acid degradation; <br>COG3146 experimental; <br>Experimental-PTPS; <br>Pterin carbinolamine dehydratase
peg.1216	CDS	1327440	1329002	3	+	1563	Phenylalanine hydroxylase transcriptional activator PhhR	Aromatic amino acid degradation
peg.1217	CDS	1328999	1329610	2	+	612	hypothetical protein-putative transmembrane protein	- none -
peg.1218	CDS	1331564	1329615	-2	-	1950	ATP-dependent DNA helicase, RecQ family	- none -
peg.1219	CDS	1332565	1331648	-1	-	918	diguanylate cyclase (GGDEF domain)	- none -
peg.1220	CDS	1333092	1332973	-3	-	120	Cyclopropane-fatty-acyl-phospholipid synthase (EC 2.1.1.79)	- none -
peg.1221	CDS	1333250	1333131	-2	-	120	Cyclopropane-fatty-acyl-phospholipid synthase (EC 2.1.1.79)	- none -
peg.1222	CDS	1334440	1333289	-1	-	1152	Cyclopropane-fatty-acyl-phospholipid synthase (EC 2.1.1.79)	- none -
peg.1223	CDS	1334610	1334939	3	+	330	protein of unknown function DUF77	- none -
peg.1224	CDS	1335156	1336268	3	+	1113	4-hydroxyphenylpyruvate dioxygenase (EC 1.13.11.27)	Aromatic amino acid degradation; <br>COG3146 experimental; <br>Homogentisate pathway of aromatic compound degradation; <br>Pterin carbinolamine dehydratase
peg.1225	CDS	1336431	1337891	3	+	1461	Sodium-dependent transporter family protein	- none -
peg.1226	CDS	1338128	1338937	2	+	810	Uroporphyrinogen-III methyltransferase (EC 2.1.1.107)	Coenzyme B12 biosynthesis; <br>Heme and Siroheme Biosynthesis
peg.1227	CDS	1338981	1339400	3	+	420	Rare lipoprotein A precursor	Peptidoglycan Biosynthesis
peg.1228	CDS	1340507	1339428	-2	-	1080	Periplasmic iron-binding protein	- none -
peg.1229	CDS	1341880	1340507	-1	-	1374	Tricarboxylate transport sensor protein TctE	Tricarboxylate transport system
peg.1230	CDS	1342536	1341877	-3	-	660	Tricarboxylate transport transcriptional regulator TctD	Tricarboxylate transport system
peg.1231	CDS	1343144	1342533	-2	-	612	Transcriptional regulator, IclR family	Homogentisate pathway of aromatic compound degradation
peg.1232	CDS	1343406	1344386	3	+	981	Tricarboxylate transport protein TctC	Tricarboxylate transport cassette; <br>Tricarboxylate transport system
peg.1233	CDS	1344394	1344846	1	+	453	Tricarboxylate transport protein TctB	Tricarboxylate transport cassette; <br>Tricarboxylate transport system
peg.1234	CDS	1344846	1346372	3	+	1527	Tricarboxylate transport membrane protein TctA	CBSS-49338.1.peg.459; <br>Tricarboxylate transport cassette; <br>Tricarboxylate transport system
peg.1235	CDS	1346740	1348059	1	+	1320	Urea ABC transporter, urea binding protein	- none -
peg.1236	CDS	1348122	1349726	3	+	1605	Urea ABC transporter, permease protein UrtB	Urea decomposition
peg.1237	CDS	1349730	1350872	3	+	1143	Urea ABC transporter, permease protein UrtC	Urea decomposition
peg.1238	CDS	1350869	1351717	2	+	849	Urea ABC transporter, ATPase protein UrtD	Urea decomposition
peg.1239	CDS	1351711	1352409	1	+	699	Urea ABC transporter, ATPase protein UrtE	Urea decomposition
peg.1240	CDS	1352694	1353599	3	+	906	Urease accessory protein UreD	G3E family of P-loop GTPases (metallocenter biosynthesis); <br>Urea decomposition; <br>Urease subunits
peg.1241	CDS	1353677	1353979	2	+	303	Urease gamma subunit (EC 3.5.1.5)	G3E family of P-loop GTPases (metallocenter biosynthesis); <br>Urea decomposition; <br>Urease subunits
peg.1242	CDS	1354045	1354503	1	+	459	Urease beta subunit (EC 3.5.1.5)	G3E family of P-loop GTPases (metallocenter biosynthesis); <br>Urea decomposition; <br>Urease subunits
peg.1243	CDS	1354500	1356233	3	+	1734	Urease alpha subunit (EC 3.5.1.5)	G3E family of P-loop GTPases (metallocenter biosynthesis); <br>Urea decomposition; <br>Urease subunits
peg.1244	CDS	1356388	1356891	1	+	504	Urease accessory protein UreE	G3E family of P-loop GTPases (metallocenter biosynthesis); <br>Urea decomposition; <br>Urease subunits
peg.1245	CDS	1356881	1357564	2	+	684	Urease accessory protein UreF	G3E family of P-loop GTPases (metallocenter biosynthesis); <br>Urea decomposition; <br>Urease subunits
peg.1246	CDS	1357790	1358425	2	+	636	Urease accessory protein UreG	G3E family of P-loop GTPases (metallocenter biosynthesis); <br>Urea decomposition; <br>Urease subunits
peg.1247	CDS	1358458	1359051	1	+	594	HupE-UreJ family metal transporter	Transport of Nickel and Cobalt; <br>Urea decomposition
peg.1248	CDS	1359265	1360689	1	+	1425	hyphotetical protein	- none -
peg.1249	CDS	1360779	1361006	3	+	228	hypothetical protein	- none -
peg.1250	CDS	1361885	1361034	-2	-	852	ribonuclease BN, putative	- none -
peg.1251	CDS	1362156	1362962	3	+	807	Scaffold protein for [4Fe-4S] cluster assembly ApbC, MRP-like	Iron-sulfur cluster assembly; <br>Scaffold proteins for [4Fe-4S] cluster assembly (MRP family)
peg.1252	CDS	1363054	1363620	1	+	567	Deoxycytidine triphosphate deaminase (EC 3.5.4.13)	pyrimidine conversions
peg.1253	CDS	1364561	1363821	-2	-	741	Phosphoribosylglycinamide formyltransferase (EC 2.1.2.2)	5-FCL-like protein; <br>De Novo Purine Biosynthesis
peg.1254	CDS	1365721	1364558	-1	-	1164	Phosphoribosylformylglycinamidine cyclo-ligase (EC 6.3.3.1)	De Novo Purine Biosynthesis; <br>YgfZ
peg.1255	CDS	1365773	1366849	2	+	1077	Putative permease often clustered with de novo purine synthesis	ZZ gjo need homes
peg.1256	CDS	1366846	1367547	1	+	702	Chromosomal replication initiator protein DnaA	Cell Division Subsystem including YidCD; <br>DNA-replication; <br>DNA replication cluster 1
peg.1257	CDS	1368186	1367614	-3	-	573	hypothetical protein	- none -
peg.1258	CDS	1368691	1368323	-1	-	369	hypothetical protein	- none -
peg.1259	CDS	1368891	1370270	3	+	1380	Fumarate hydratase class II (EC 4.2.1.2)	TCA Cycle
peg.1260	CDS	1371323	1370295	-2	-	1029	hypothetical protein	- none -
peg.1261	CDS	1372638	1371547	-3	-	1092	TRAP-type C4-dicarboxylate transport system, periplasmic component	CBSS-49338.1.peg.459; <br>TRAP Transporter collection
peg.1262	CDS	1373953	1372664	-1	-	1290	TRAP-type C4-dicarboxylate transport system, large permease component	CBSS-49338.1.peg.459; <br>TRAP Transporter collection
peg.1263	CDS	1374513	1373956	-3	-	558	Tripartite ATP-independent periplasmic transporter, DctQ component	- none -
peg.1264	CDS	1375045	1374725	-1	-	321	hypothetical protein	- none -
peg.1265	CDS	1374959	1376590	2	+	1632	Dihydroxy-acid dehydratase (EC 4.2.1.9)	Branched-Chain Amino Acid Biosynthesis
peg.1266	CDS	1376613	1377398	3	+	786	2-dehydro-3-deoxyglucarate aldolase( EC:4.1.2.20 )	- none -
peg.1267	CDS	1377815	1378285	2	+	471	Aldose 1-epimerase	- none -
peg.1268	CDS	1378363	1379163	1	+	801	SMP-30/Gluconolaconase/LRE-like region	- none -
peg.1269	CDS	1379200	1380645	1	+	1446	Succinate-semialdehyde dehydrogenase [NADP+] (EC 1.2.1.16)	- none -
peg.1270	CDS	1380657	1381427	3	+	771	short-chain dehydrogenase/reductase SDR	- none -
peg.1271	CDS	1381500	1383524	3	+	2025	Alpha-glucosidases, family 31 of glycosyl hydrolases	- none -
peg.1272	CDS	1383524	1384279	2	+	756	putative integral membrane protein	- none -
peg.1273	CDS	1385306	1384314	-2	-	993	transcriptional regulator GntR	- none -
peg.1274	CDS	1387054	1385576	-1	-	1479	Maltoporin (maltose/maltodextrin high-affinity receptor, phage lambda receptor protein)	Maltose and Maltodextrin Utilization
peg.1275	CDS	1388799	1387297	-3	-	1503	Aerobic glycerol-3-phosphate dehydrogenase (EC 1.1.5.3)	Glycerol and Glycerol-3-phosphate Uptake and Utilization; <br>Glycerolipid and Glycerophospholipid Metabolism in Bacteria; <br>Respiratory dehydrogenases 1; <br>Respiratory dehydrogenases 1
peg.1276	CDS	1389697	1388939	-1	-	759	Glycerol-3-phosphate regulon repressor, DeoR family	Glycerol and Glycerol-3-phosphate Uptake and Utilization
peg.1277	CDS	1389911	1391419	2	+	1509	Glycerol kinase (EC 2.7.1.30)	Glycerol and Glycerol-3-phosphate Uptake and Utilization; <br>Glycerolipid and Glycerophospholipid Metabolism in Bacteria
peg.1278	CDS	1392392	1391937	-2	-	456	Free methionine-(R)-sulfoxide reductase, contains GAF domain	Methionine sulfoxide reductases
peg.1279	CDS	1393284	1392475	-3	-	810	Methionine ABC transporter substrate-binding protein	Methionine Biosynthesis; <br>Methionine Degradation
peg.1280	CDS	1394037	1393384	-3	-	654	Methionine ABC transporter permease protein	Methionine Biosynthesis; <br>Methionine Degradation
peg.1281	CDS	1395136	1394018	-1	-	1119	Methionine ABC transporter ATP-binding protein	Methionine Biosynthesis; <br>Methionine Degradation
peg.1282	CDS	1395512	1396141	2	+	630	Riboflavin synthase alpha chain (EC 2.5.1.9)	- none -
peg.1283	CDS	1396323	1397627	3	+	1305	Xanthine/uracil/thiamine/ascorbate permease family protein	Purine Utilization
peg.1284	CDS	1397649	1398194	3	+	546	Adenine phosphoribosyltransferase (EC 2.4.2.7)	Purine conversions; <br>cAMP signaling in bacteria
peg.1285	CDS	1398202	1398678	1	+	477	Xanthine-guanine phosphoribosyltransferase (EC 2.4.2.22)	Purine conversions
peg.1286	CDS	1398681	1399367	3	+	687	Uracil-DNA glycosylase, family 1	DNA Repair Base Excision; <br>Uracil-DNA glycosylase
peg.1287	CDS	1399591	1400220	1	+	630	Uracil phosphoribosyltransferase (EC 2.4.2.9)	COG0523; <br>De Novo Pyrimidine Synthesis; <br>pyrimidine conversions
peg.1288	CDS	1400296	1401540	1	+	1245	Uracil permease	De Novo Pyrimidine Synthesis
peg.1289	CDS	1401700	1402881	1	+	1182	Glutaryl-CoA dehydrogenase (EC 1.3.99.7)	- none -
peg.1290	CDS	1402938	1404197	3	+	1260	L-carnitine dehydratase/bile acid-inducible protein F	- none -
peg.1291	CDS	1405071	1404238	-3	-	834	FIG137360: hypothetical protein	A Hypothetical that Clusters with PEP Synthase
peg.1292	CDS	1405303	1407675	1	+	2373	Phosphoenolpyruvate synthase (EC 2.7.9.2)	A Hypothetical that Clusters with PEP Synthase; <br>Glycolysis and Gluconeogenesis; <br>Pyruvate metabolism I: anaplerotic reactions, PEP
peg.1293	CDS	1407818	1408378	2	+	561	CigR (Putative inner membrane protein)	- none -
peg.1294	CDS	1408979	1409200	2	+	222	hypothetical protein	- none -
peg.1295	CDS	1411097	1409205	-2	-	1893	Glycerophosphoryl diester phosphodiesterase (EC 3.1.4.46)	CBSS-176299.4.peg.1996A; <br>Glycerol and Glycerol-3-phosphate Uptake and Utilization
peg.1296	CDS	1411645	1411160	-1	-	486	Ribonuclease E inhibitor RraA	RNA processing and degradation, bacterial
peg.1297	CDS	1414445	1411842	-2	-	2604	Aconitate hydratase 2 (EC 4.2.1.3) @ 2-methylisocitrate dehydratase (EC 4.2.1.99)	Glyoxylate bypass; <br>Methylcitrate cycle; <br>Propionate-CoA to Succinate Module; <br>Propionate-CoA to Succinate Module; <br>TCA Cycle; <br>YgfZ
peg.1298	CDS	1414778	1415212	2	+	435	FIG00509463: hypothetical protein	- none -
peg.1299	CDS	1415244	1415879	3	+	636	tRNA-(ms[2]io[6]A)-hydroxylase (EC 1.-.-.-)	tRNA modification Bacteria
peg.1300	CDS	1415914	1419813	1	+	3900	ATPase-like protein	- none -
peg.1301	CDS	1420229	1419945	-2	-	285	proteinase inhibitor	- none -
peg.1302	CDS	1421071	1420226	-1	-	846	Queuosine biosynthesis QueD, PTPS-I	COG3146 experimental; <br>Experimental-PTPS; <br>Queuosine-Archaeosine Biosynthesis; <br>Zinc regulated enzymes; <br>tRNA modification Bacteria
peg.1303	CDS	1421712	1421071	-3	-	642	Queuosine Biosynthesis QueE Radical SAM	Experimental-PTPS; <br>Queuosine-Archaeosine Biosynthesis; <br>tRNA modification Bacteria
peg.1304	CDS	1422466	1421705	-1	-	762	Queuosine Biosynthesis QueC ATPase	Experimental-PTPS; <br>Queuosine-Archaeosine Biosynthesis; <br>YgfZ; <br>tRNA modification Bacteria
peg.1305	CDS	1422657	1423067	3	+	411	cyclase/dehydrase	- none -
peg.1306	CDS	1423375	1423139	-1	-	237	hypothetical protein	- none -
peg.1307	CDS	1424547	1423495	-3	-	1053	L-asparaginase (EC 3.5.1.1)	Glutamine, Glutamate, Aspartate and Asparagine Biosynthesis
peg.1308	CDS	1425868	1424645	-1	-	1224	probable major facilitator superfamily (MFS) transporter	- none -
peg.1309	CDS	1426445	1425855	-2	-	591	hypothetical protein	- none -
peg.1310	CDS	1426956	1426453	-3	-	504	hypothetical protein	- none -
peg.1311	CDS	1428347	1427016	-2	-	1332	ATP-dependent RNA helicase RhlE	ATP-dependent RNA helicases, bacterial
peg.1312	CDS	1429104	1428505	-3	-	600	lipoprotein	- none -
peg.1313	CDS	1430783	1429101	-2	-	1683	Paraquat-inducible protein B	Oxidative stress
peg.1314	CDS	1432119	1430764	-3	-	1356	Paraquat-inducible protein A	Oxidative stress
peg.1315	CDS	1432228	1433208	1	+	981	Inner membrane protein YrbG, predicted calcium/sodium:proton antiporter	CBSS-12149.1.peg.3301; <br>Lipopolysaccharide assembly
peg.1316	CDS	1433409	1434818	3	+	1410	putative Cytochrome bd2, subunit I	Cytochrome c oxidases d@O copy; <br>Terminal cytochrome d ubiquinol oxidases; <br>Terminal cytochrome oxidases
peg.1317	CDS	1434822	1435823	3	+	1002	putative Cytochrome bd2, subunit II	Cytochrome c oxidases d@O copy; <br>Terminal cytochrome d ubiquinol oxidases; <br>Terminal cytochrome oxidases
peg.1318	CDS	1435828	1437492	1	+	1665	Transport ATP-binding protein CydD	Cytochrome c oxidases d@O copy; <br>Terminal cytochrome d ubiquinol oxidases; <br>Terminal cytochrome oxidases
peg.1319	CDS	1437485	1439233	2	+	1749	Transport ATP-binding protein CydC	Cytochrome c oxidases d@O copy; <br>Terminal cytochrome d ubiquinol oxidases; <br>Terminal cytochrome oxidases
peg.1320	CDS	1439247	1440242	3	+	996	Adenosine deaminase (EC 3.5.4.4)	Purine conversions
peg.1321	CDS	1441647	1440343	-3	-	1305	Guanine deaminase (EC 3.5.4.3)	Purine Utilization; <br>Purine conversions
peg.1322	CDS	1442723	1441866	-2	-	858	XdhC protein (assists in molybdopterin insertion into xanthine dehydrogenase)	Purine Utilization; <br>Xanthine dehydrogenase subunits
peg.1323	CDS	1445202	1442710	-3	-	2493	Xanthine dehydrogenase, molybdenum binding subunit (EC 1.17.1.4)	Purine Utilization; <br>Xanthine dehydrogenase subunits
peg.1324	CDS	1446697	1445186	-1	-	1512	Xanthine dehydrogenase, iron-sulfur cluster and FAD-binding subunit A (1.17.1.4)	Purine Utilization; <br>Xanthine dehydrogenase subunits
peg.1325	CDS	1446903	1447589	3	+	687	Transcriptional regulator, TetR family	- none -
peg.1326	CDS	1448952	1447576	-3	-	1377	Xanthine/uracil/thiamine/ascorbate permease family protein	Purine Utilization
peg.1327	CDS	1449192	1449013	-3	-	180	hypothetical protein	- none -
peg.1328	CDS	1449202	1451652	1	+	2451	ATP-dependent helicase HrpB	- none -
peg.1329	CDS	1451681	1452136	2	+	456	UPF0225 protein YchJ	Broadly distributed proteins not in subsystems
peg.1330	CDS	1453562	1452228	-2	-	1335	Histidine permease YuiF	- none -
peg.1331	CDS	1453829	1454890	2	+	1062	probable secretion protein	- none -
peg.1332	CDS	1454880	1456094	3	+	1215	FIG00722353: hypothetical protein	- none -
peg.1333	CDS	1456228	1456833	1	+	606	protein of unknown function DUF938	- none -
peg.1334	CDS	1457044	1456850	-1	-	195	hypothetical protein	- none -
peg.1335	CDS	1457324	1457076	-2	-	249	hypothetical protein	- none -
peg.1336	CDS	1457431	1457547	1	+	117	hypothetical protein	- none -
peg.1337	CDS	1457892	1457767	-3	-	126	hypothetical protein	- none -
peg.1338	CDS	1459465	1458332	-1	-	1134	Integrase	- none -
peg.1339	CDS	1459664	1459467	-2	-	198	hypothetical protein	- none -
peg.1340	CDS	1460169	1459669	-3	-	501	hypothetical protein	- none -
peg.1341	CDS	1460579	1460166	-2	-	414	hypothetical protein	- none -
peg.1342	CDS	1461137	1460835	-2	-	303	hypothetical protein	- none -
peg.1343	CDS	1461460	1461128	-1	-	333	hypothetical protein	- none -
peg.1344	CDS	1461864	1461457	-3	-	408	hypothetical protein	- none -
peg.1345	CDS	1463558	1462011	-2	-	1548	FIG00597652: hypothetical protein	- none -
peg.1346	CDS	1464521	1463688	-2	-	834	hypothetical protein	- none -
peg.1347	CDS	1465048	1464518	-1	-	531	hypothetical protein	- none -
peg.1348	CDS	1465551	1465327	-3	-	225	repressor protein cI	- none -
peg.1349	CDS	1466414	1466710	2	+	297	hypothetical protein	- none -
peg.1350	CDS	1466710	1467240	1	+	531	hypothetical protein	- none -
peg.1351	CDS	1467237	1467626	3	+	390	hypothetical protein	- none -
peg.1352	CDS	1467610	1468314	1	+	705	hypothetical protein	- none -
peg.1353	CDS	1468311	1468601	3	+	291	hypothetical protein	- none -
peg.1354	CDS	1468598	1468975	2	+	378	hypothetical protein	- none -
peg.1355	CDS	1470268	1470825	1	+	558	probable N-acetylmuramoyl-L-alanine amidase( EC:3.5.1.28 )	- none -
peg.1356	CDS	1470837	1471178	3	+	342	hypothetical protein	- none -
peg.1357	CDS	1472875	1473102	1	+	228	hypothetical protein	- none -
peg.1358	CDS	1473175	1473621	1	+	447	phage terminase, small subunit, putative, P27 family	- none -
peg.1359	CDS	1473625	1475343	1	+	1719	Phage terminase large subunit	Phage packaging machinery
peg.1360	CDS	1475340	1475522	3	+	183	hypothetical protein	- none -
peg.1361	CDS	1475519	1476757	2	+	1239	Phage portal protein	Phage packaging machinery
peg.1362	CDS	1476754	1477356	1	+	603	Membrane proteins related to metalloendopeptidases	- none -
peg.1363	CDS	1477376	1478602	2	+	1227	Phage major capsid protein	Phage capsid proteins
peg.1364	CDS	1478647	1478976	1	+	330	Sb8	- none -
peg.1365	CDS	1479074	1479421	2	+	348	hypothetical protein	- none -
peg.1366	CDS	1479423	1479791	3	+	369	hypothetical protein	- none -
peg.1367	CDS	1479886	1480221	1	+	336	hypothetical protein	- none -
peg.1368	CDS	1480218	1480943	3	+	726	hypothetical protein	- none -
peg.1369	CDS	1480961	1481125	2	+	165	hypothetical protein	- none -
peg.1370	CDS	1481148	1482062	3	+	915	hypothetical protein	- none -
peg.1371	CDS	1482121	1482465	1	+	345	hypothetical protein	- none -
peg.1372	CDS	1482501	1482794	3	+	294	hypothetical protein	- none -
peg.1373	CDS	1482991	1483266	1	+	276	hypothetical protein	- none -
peg.1374	CDS	1484176	1484289	1	+	114	hypothetical protein	- none -
peg.1375	CDS	1484358	1489715	3	+	5358	EBNA-1	- none -
peg.1376	CDS	1489712	1491163	2	+	1452	hypothetical protein	- none -
peg.1377	CDS	1491166	1492032	1	+	867	hypothetical protein	- none -
peg.1378	CDS	1492033	1493919	1	+	1887	hypothetical protein	- none -
peg.1379	CDS	1493916	1494344	3	+	429	hypothetical protein	- none -
peg.1380	CDS	1494412	1494696	1	+	285	hypothetical protein	- none -
peg.1381	CDS	1497011	1496790	-2	-	222	hypothetical protein	- none -
peg.1382	CDS	1497440	1497264	-2	-	177	hypothetical protein	- none -
peg.1383	CDS	1501774	1500083	-1	-	1692	Choline dehydrogenase (EC 1.1.99.1)	Choline and Betaine Uptake and Betaine Biosynthesis; <br>Choline uptake and conversion to betaine clusters
peg.1384	CDS	1502773	1501877	-1	-	897	arpA protein - Streptomyces griseus	- none -
peg.1385	CDS	1502922	1503800	3	+	879	Transcriptional regulator, LysR family	- none -
peg.1386	CDS	1505684	1504116	-2	-	1569	High-affinity choline uptake protein BetT	Choline and Betaine Uptake and Betaine Biosynthesis; <br>Choline uptake and conversion to betaine clusters
peg.1387	CDS	1506977	1505865	-2	-	1113	GbcB Glycine betaine demethylase subunit B	Choline and Betaine Uptake and Betaine Biosynthesis
peg.1388	CDS	1508566	1507061	-1	-	1506	Aldehyde dehydrogenase (EC 1.2.1.3)	Glycerolipid and Glycerophospholipid Metabolism in Bacteria; <br>Methylglyoxal Metabolism; <br>Methylglyoxal Metabolism; <br>Pyruvate metabolism II: acetyl-CoA, acetogenesis from pyruvate
peg.1389	CDS	1509935	1508607	-2	-	1329	Oxidoreductase	- none -
peg.1390	CDS	1510886	1509963	-2	-	924	Dihydrodipicolinate synthase (EC 4.2.1.52)	Lysine Biosynthesis DAP Pathway; <br>Lysine Biosynthesis DAP Pathway, GJO scratch
peg.1391	CDS	1511500	1511700	1	+	201	Threonine dehydrogenase and related Zn-dependent dehydrogenases	Threonine degradation
peg.1392	CDS	1511809	1513434	1	+	1626	High-affinity choline uptake protein BetT	Choline and Betaine Uptake and Betaine Biosynthesis; <br>Choline uptake and conversion to betaine clusters
peg.1393	CDS	1514902	1513655	-1	-	1248	MmgE/PrpD family protein	- none -
peg.1394	CDS	1516119	1515076	-3	-	1044	L-proline glycine betaine binding ABC transporter protein ProX (TC 3.A.1.12.1)	Choline and Betaine Uptake and Betaine Biosynthesis
peg.1395	CDS	1517131	1516172	-1	-	960	L-proline glycine betaine ABC transport system permease protein ProW (TC 3.A.1.12.1)	Choline and Betaine Uptake and Betaine Biosynthesis
peg.1396	CDS	1518372	1517212	-3	-	1161	L-proline glycine betaine ABC transport system permease protein ProV (TC 3.A.1.12.1)	Choline and Betaine Uptake and Betaine Biosynthesis
peg.1397	CDS	1519879	1518665	-1	-	1215	Benzoate 1,2-dioxygenase (EC 1.14.12.10)	Benzoate catabolism
peg.1398	CDS	1520085	1521047	3	+	963	Glycine cleavage system transcriptional activator	Orphan regulatory proteins
peg.1399	CDS	1521335	1521928	2	+	594	Modulator of drug activity B	- none -
peg.1400	CDS	1521949	1522758	1	+	810	Methylglyoxal reductase, acetol producing (EC 1.1.1.-) / 2,5-diketo-D-gluconic acid reductase B (EC 1.1.1.274)	D-gluconate and ketogluconates metabolism
peg.1401	CDS	1523056	1523814	1	+	759	Oxidoreductase	- none -
peg.1402	CDS	1527967	1524302	-1	-	3666	Proline dehydrogenase (EC 1.5.99.8) (Proline oxidase) / Delta-1-pyrroline-5-carboxylate dehydrogenase (EC 1.5.1.12)	Arginine and Ornithine Degradation; <br>Proline, 4-hydroxyproline uptake and utilization; <br>Proline, 4-hydroxyproline uptake and utilization; <br>Respiratory dehydrogenases 1
peg.1403	CDS	1528950	1529597	3	+	648	BarA-associated response regulator UvrY (= GacA = SirA)	BarA-UvrY(SirA) two-component regulatory system
peg.1404	CDS	1529662	1531476	1	+	1815	Excinuclease ABC subunit C	BarA-UvrY(SirA) two-component regulatory system; <br>DNA repair, UvrABC system
peg.1405	CDS	1531613	1532161	2	+	549	CDP-diacylglycerol--glycerol-3-phosphate 3-phosphatidyltransferase (EC 2.7.8.5)	BarA-UvrY(SirA) two-component regulatory system; <br>Glycerolipid and Glycerophospholipid Metabolism in Bacteria; <br>YebC
peg.1406	CDS	1532644	1533771	1	+	1128	hypothetical protein	- none -
peg.1407	CDS	1533798	1535384	3	+	1587	L-aspartate oxidase (EC 1.4.3.16)	Mycobacterium virulence operon possibly involved in quinolinate biosynthesis; <br>NAD and NADP cofactor biosynthesis global; <br>NAD experimental; <br>YgfZ
peg.1408	CDS	1535764	1535504	-1	-	261	hypothetical protein	- none -
peg.1409	CDS	1536155	1535862	-2	-	294	YgfY COG2938	YgfZ
peg.1410	CDS	1536405	1536701	3	+	297	Integration host factor beta subunit	DNA structural proteins, bacterial
peg.1411	CDS	1536756	1537061	3	+	306	hypothetical protein	- none -
peg.1412	CDS	1537064	1538248	2	+	1185	Heat shock (predicted periplasmic) protein YciM, precursor	- none -
peg.1413	CDS	1538953	1538252	-1	-	702	Orotidine 5&#39;-phosphate decarboxylase (EC 4.1.1.23)	De Novo Pyrimidine Synthesis
peg.1414	CDS	1539162	1539440	3	+	279	competence protein ComEA helix-hairpin-helix repeat protein	- none -
peg.1415	CDS	1540243	1539482	-1	-	762	3-oxoacyl-[acyl-carrier protein] reductase (EC 1.1.1.100)	COG1399; <br>Fatty Acid Biosynthesis FASII
peg.1416	CDS	1540420	1540938	1	+	519	FxsA cytoplasmic membrane protein	- none -
peg.1417	CDS	1541144	1541437	2	+	294	Heat shock protein 60 family co-chaperone GroES	GroEL GroES
peg.1418	CDS	1541496	1543145	3	+	1650	Heat shock protein 60 family chaperone GroEL	GroEL GroES
peg.1419	CDS	1543507	1544238	1	+	732	tRNA:Cm32/Um32 methyltransferase	RNA methylation; <br>tRNA modification Bacteria
peg.1420	CDS	1544542	1545036	1	+	495	FIG00700886: hypothetical protein	- none -
peg.1421	CDS	1545215	1546330	2	+	1116	aminotransferase, class I and II	- none -
peg.1422	CDS	1546638	1546348	-3	-	291	hypothetical protein	- none -
peg.1423	CDS	1546828	1546640	-1	-	189	hypothetical protein	- none -
peg.1424	CDS	1547183	1548358	2	+	1176	Alcohol dehydrogenase (EC 1.1.1.1)	5-FCL-like protein; <br>Butanol Biosynthesis; <br>Glycerolipid and Glycerophospholipid Metabolism in Bacteria
peg.1425	CDS	1548355	1549407	1	+	1053	2-methylaconitate racemase	- none -
peg.1426	CDS	1549489	1549977	1	+	489	FIG00919916: hypothetical protein	- none -
peg.1427	CDS	1550172	1551275	3	+	1104	Ferredoxin reductase	Anaerobic respiratory reductases; <br>Methionine sulfoxide reductases
peg.1428	CDS	1551348	1551686	3	+	339	hypothetical protein	- none -
peg.1429	CDS	1551721	1552188	1	+	468	protein of unknown function DUF461	- none -
peg.1430	CDS	1552219	1552839	1	+	621	Cytochrome oxidase biogenesis protein Sco1/SenC/PrrC, putative copper metallochaperone	Biogenesis of cytochrome c oxidases
peg.1431	CDS	1553050	1553379	1	+	330	hypothetical protein	- none -
peg.1432	CDS	1553756	1554037	2	+	282	protein of unknown function DUF503	- none -
peg.1433	CDS	1555067	1554054	-2	-	1014	hypothetical protein	- none -
peg.1434	CDS	1555259	1556143	2	+	885	probable transcriptional regulator	- none -
peg.1435	CDS	1557264	1556368	-3	-	897	Transcriptional regulator, AraC family	- none -
peg.1436	CDS	1557624	1558676	3	+	1053	Alcohol dehydrogenase (EC 1.1.1.1)	5-FCL-like protein; <br>Butanol Biosynthesis; <br>Glycerolipid and Glycerophospholipid Metabolism in Bacteria
peg.1437	CDS	1558816	1559814	1	+	999	Putative oxidoreductase YncB	Broadly distributed proteins not in subsystems; <br>Quinone oxidoreductase family
peg.1438	CDS	1559811	1560437	3	+	627	CTP:molybdopterin cytidylyltransferase	- none -
peg.1439	CDS	1560479	1560949	2	+	471	Isoquinoline 1-oxidoreductase alpha subunit (EC 1.3.99.16)	CBSS-314267.3.peg.390; <br>N-heterocyclic aromatic compound degradation
peg.1440	CDS	1560949	1563204	1	+	2256	Isoquinoline 1-oxidoreductase beta subunit (EC 1.3.99.16)	CBSS-314267.3.peg.390; <br>N-heterocyclic aromatic compound degradation
peg.1441	CDS	1563207	1564172	3	+	966	Xanthine and CO dehydrogenases maturation factor, XdhC/CoxF family	Purine Utilization; <br>Xanthine dehydrogenase subunits
peg.1442	CDS	1564559	1564275	-2	-	285	hypothetical protein	- none -
peg.1443	CDS	1564944	1564660	-3	-	285	hypothetical protein	- none -
peg.1444	CDS	1565398	1565285	-1	-	114	hypothetical protein	- none -
peg.1445	CDS	1565726	1566343	2	+	618	Bifunctional protein: zinc-containing alcohol dehydrogenase; quinone oxidoreductase ( NADPH:quinone reductase) (EC 1.1.1.-); Similar to arginate lyase	- none -
peg.1446	CDS	1566298	1566624	1	+	327	Bifunctional protein: zinc-containing alcohol dehydrogenase; quinone oxidoreductase ( NADPH:quinone reductase) (EC 1.1.1.-); Similar to arginate lyase	- none -
peg.1447	CDS	1566693	1567127	3	+	435	conserved hypothetical protein-putative coenzyme F420-dependent N5,N10-methylene tetrahydromethanopterin reductase	- none -
peg.1448	CDS	1567124	1567945	2	+	822	Probable oxidoreductase	- none -
peg.1449	CDS	1569817	1568021	-1	-	1797	Flavin-containing monooxygenase	- none -
peg.1450	CDS	1570203	1572143	3	+	1941	Transcriptional activator of acetoin dehydrogenase operon AcoR	- none -
peg.1451	CDS	1572188	1572367	2	+	180	hypothetical protein	- none -
peg.1452	CDS	1572451	1573620	1	+	1170	Isovaleryl-CoA dehydrogenase (EC 1.3.99.10)	HMG-CoA; <br>HMG CoA Synthesis; <br>Leucine Degradation and HMG-CoA Metabolism
peg.1453	CDS	1573677	1575284	3	+	1608	Methylcrotonyl-CoA carboxylase carboxyl transferase subunit (EC 6.4.1.4)	HMG-CoA; <br>HMG CoA Synthesis; <br>Leucine Degradation and HMG-CoA Metabolism; <br>Serine-glyoxylate cycle; <br>Serine-glyoxylate cycle - GJO
peg.1454	CDS	1575296	1576135	2	+	840	Methylglutaconyl-CoA hydratase (EC 4.2.1.18)	HMG-CoA; <br>HMG CoA Synthesis; <br>Leucine Degradation and HMG-CoA Metabolism
peg.1455	CDS	1576132	1578180	1	+	2049	Methylcrotonyl-CoA carboxylase biotin-containing subunit (EC 6.4.1.4)	HMG-CoA; <br>HMG CoA Synthesis; <br>Leucine Degradation and HMG-CoA Metabolism; <br>Serine-glyoxylate cycle; <br>Serine-glyoxylate cycle - GJO
peg.1456	CDS	1578184	1579083	1	+	900	Hydroxymethylglutaryl-CoA lyase (EC 4.1.3.4)	HMG-CoA; <br>HMG CoA Synthesis; <br>Leucine Degradation and HMG-CoA Metabolism
peg.1457	CDS	1579843	1579151	-1	-	693	hypothetical protein	- none -
peg.1458	CDS	1580520	1579915	-3	-	606	Acetyltransferase	- none -
peg.1459	CDS	1580991	1580686	-3	-	306	antibiotic biosynthesis monooxygenase domain protein	- none -
peg.1460	CDS	1582027	1581107	-1	-	921	Permease of the drug/metabolite transporter (DMT) superfamily	Queuosine-Archaeosine Biosynthesis
peg.1461	CDS	1582744	1582076	-1	-	669	DSBA oxidoreductase	- none -
peg.1462	CDS	1583394	1582744	-3	-	651	Flavoprotein wrbA	- none -
peg.1463	CDS	1584398	1583529	-2	-	870	Transcriptional regulator, LysR family	- none -
peg.1464	CDS	1587273	1584784	-3	-	2490	Hypothetical transmembrane protein coupled to NADH-ubiquinone oxidoreductase chain 5 homolog	CO2 uptake, carboxysome
peg.1465	CDS	1588850	1587270	-2	-	1581	NADH dehydrogenase, subunit 5	- none -
peg.1466	CDS	1588951	1589850	1	+	900	Hydrogen peroxide-inducible genes activator	LysR-family proteins in Escherichia coli; <br>LysR-family proteins in Salmonella enterica Typhimurium; <br>Oxidative stress; <br>Thioredoxin-disulfide reductase
peg.1467	CDS	1592160	1589950	-3	-	2211	protein of unknown function DUF181	- none -
peg.1468	CDS	1592769	1592416	-3	-	354	hypothetical protein	- none -
peg.1469	CDS	1593303	1594769	3	+	1467	Catalase (EC 1.11.1.6)	Oxidative stress; <br>Protection from Reactive Oxygen Species
peg.1470	CDS	1594929	1595375	3	+	447	hypothetical protein	- none -
peg.1471	CDS	1596000	1595425	-3	-	576	alpha/beta hydrolase fold	- none -
peg.1472	CDS	1596234	1596109	-3	-	126	hypothetical protein	- none -
peg.1473	CDS	1597872	1596349	-3	-	1524	Na+/solute symporter	- none -
peg.1474	CDS	1598101	1597865	-1	-	237	hypothetical protein	- none -
peg.1475	CDS	1599557	1598160	-2	-	1398	probable amidase	- none -
peg.1476	CDS	1600637	1599717	-2	-	921	transcriptional regulator, LysR family	- none -
peg.1477	CDS	1601153	1600641	-2	-	513	GCN5-related N-acetyltransferase	- none -
peg.1478	CDS	1603111	1601435	-1	-	1677	MscS Mechanosensitive ion channel	- none -
peg.1479	CDS	1604036	1603437	-2	-	600	Transporter, LysE family	- none -
peg.1480	CDS	1604063	1605535	2	+	1473	Transcriptional regulator, GntR family domain / Aspartate aminotransferase (EC 2.6.1.1)	CBSS-216591.1.peg.168; <br>Glutamine, Glutamate, Aspartate and Asparagine Biosynthesis; <br>Threonine and Homoserine Biosynthesis
peg.1481	CDS	1605776	1607482	2	+	1707	Cl- channel, voltage gated	- none -
peg.1482	CDS	1607472	1608602	3	+	1131	ABC transporter, periplasmic spermidine putrescine-binding protein PotD (TC 3.A.1.11.1)	Polyamine Metabolism
peg.1483	CDS	1608676	1609122	1	+	447	FIG00638366: hypothetical protein	- none -
peg.1484	CDS	1609226	1609696	2	+	471	YbaK/prolyl-tRNA synthetase associated region	- none -
peg.1485	CDS	1610303	1609776	-2	-	528	putative Acetyltransferase	- none -
peg.1486	CDS	1611549	1610350	-3	-	1200	SAM-dependent methyltransferases	- none -
peg.1487	CDS	1612501	1611539	-1	-	963	COG1683: Uncharacterized conserved protein / FIG143828: Hypothetical protein YbgA	EC699-706
peg.1488	CDS	1612855	1612694	-1	-	162	hypothetical protein	- none -
peg.1489	CDS	1612814	1614298	2	+	1485	Na+/H+ antiporter NhaD type	- none -
peg.1490	CDS	1614899	1614429	-2	-	471	FIG01094687: hypothetical protein	- none -
peg.1491	CDS	1616211	1615171	-3	-	1041	Zinc ABC transporter, periplasmic-binding protein ZnuA	COG0523
peg.1492	CDS	1616335	1617051	1	+	717	Zinc ABC transporter, ATP-binding protein ZnuC	COG0523
peg.1493	CDS	1617051	1617869	3	+	819	Zinc ABC transporter, inner membrane permease protein ZnuB	COG0523
peg.1494	CDS	1618793	1617891	-2	-	903	GTP cyclohydrolase I (EC 3.5.4.16) type 2	COG0523; <br>COG3146 experimental; <br>Experimental-PTPS; <br>Folate Biosynthesis; <br>Queuosine-Archaeosine Biosynthesis; <br>Zinc regulated enzymes
peg.1495	CDS	1620046	1618793	-1	-	1254	Putative metal chaperone, involved in Zn homeostasis, GTPase of COG0523 family	COG0523; <br>G3E family of P-loop GTPases (metallocenter biosynthesis); <br>Zinc regulated enzymes
peg.1496	CDS	1620189	1620881	3	+	693	hypothetical protein	- none -
peg.1497	CDS	1621832	1620891	-2	-	942	Pirin-related protein	- none -
peg.1498	CDS	1621964	1622242	2	+	279	Peptidyl-prolyl cis-trans isomerase ppiC (EC 5.2.1.8)	- none -
peg.1499	CDS	1623637	1622294	-1	-	1344	probable two-component sensor	- none -
peg.1500	CDS	1624305	1623634	-3	-	672	Probable two-component response regulator	- none -
peg.1501	CDS	1627448	1624299	-2	-	3150	Acriflavin resistance protein	Multidrug Resistance Efflux Pumps
peg.1502	CDS	1628640	1627441	-3	-	1200	Membrane fusion protein of RND family multidrug efflux pump	Multidrug Resistance Efflux Pumps
peg.1503	CDS	1630001	1628637	-2	-	1365	RND efflux system, outer membrane lipoprotein, NodT family	Multidrug Resistance Efflux Pumps
peg.1504	CDS	1630335	1631261	3	+	927	ABC-type multidrug transport system, ATPase component	- none -
peg.1505	CDS	1631258	1632019	2	+	762	ABC-type multidrug transport system, permease component	- none -
peg.1506	CDS	1632111	1633112	3	+	1002	37kDa nucleoid-associated protein	- none -
peg.1507	CDS	1633576	1633139	-1	-	438	Thioredoxin	- none -
peg.1508	CDS	1635872	1633677	-2	-	2196	DNA polymerase II (EC 2.7.7.7)	DNA-replication; <br>DNA Repair Base Excision
peg.1509	CDS	1637447	1636563	-2	-	885	Transcriptional regulator, LysR family	- none -
peg.1510	CDS	1637556	1638059	3	+	504	Glyoxalase family protein	Serine-glyoxylate cycle - GJO
peg.1511	CDS	1639010	1638147	-2	-	864	Glycine betaine ABC transport system, glycine betaine-binding protein OpuAC	Choline and Betaine Uptake and Betaine Biosynthesis; <br>Choline uptake and conversion to betaine clusters
peg.1512	CDS	1640398	1639148	-1	-	1251	Aminopeptidase YpdF (MP-, MA-, MS-, AP-, NP- specific)	Protein degradation
peg.1513	CDS	1641325	1640435	-1	-	891	hypothetical protein	- none -
peg.1514	CDS	1641437	1642357	2	+	921	transcriptional regulator, LysR family	- none -
peg.1515	CDS	1643291	1642374	-2	-	918	transcriptional regulator, LysR family	- none -
peg.1516	CDS	1643463	1644956	3	+	1494	Aldehyde dehydrogenase (EC 1.2.1.3)	Glycerolipid and Glycerophospholipid Metabolism in Bacteria; <br>Methylglyoxal Metabolism; <br>Methylglyoxal Metabolism; <br>Pyruvate metabolism II: acetyl-CoA, acetogenesis from pyruvate
peg.1517	CDS	1644967	1646172	1	+	1206	Alcohol dehydrogenase (EC 1.1.1.1)	5-FCL-like protein; <br>Butanol Biosynthesis; <br>Glycerolipid and Glycerophospholipid Metabolism in Bacteria
peg.1518	CDS	1646169	1647359	3	+	1191	putative mandelate racemase/muconate lactonizing enzyme	- none -
peg.1519	CDS	1647513	1649138	3	+	1626	BCCT transporter	- none -
peg.1520	CDS	1649674	1649306	-1	-	369	YusQ	- none -
peg.1521	CDS	1650594	1649749	-3	-	846	Enoyl-CoA hydratase (EC 4.2.1.17)	Acetyl-CoA fermentation to Butyrate; <br>Butanol Biosynthesis; <br>Butyrate metabolism cluster; <br>Fatty acid metabolism cluster; <br>Isoleucine degradation; <br>Polyhydroxybutyrate metabolism; <br>Valine degradation
peg.1522	CDS	1652189	1650804	-2	-	1386	CAIB/BAIF family protein	- none -
peg.1523	CDS	1653881	1652217	-2	-	1665	Choline dehydrogenase (EC 1.1.99.1)	Choline and Betaine Uptake and Betaine Biosynthesis; <br>Choline uptake and conversion to betaine clusters
peg.1524	CDS	1655501	1653990	-2	-	1512	Methylmalonate-semialdehyde dehydrogenase (EC 1.2.1.27)	Inositol utilization; <br>Valine degradation
peg.1525	CDS	1655676	1656581	3	+	906	Transcriptional regulator, LysR family	- none -
peg.1526	CDS	1656864	1657397	3	+	534	Transcriptional regulator, TetR family	- none -
peg.1527	CDS	1657469	1658455	2	+	987	Alcohol dehydrogenase (EC 1.1.1.1)	5-FCL-like protein; <br>Butanol Biosynthesis; <br>Glycerolipid and Glycerophospholipid Metabolism in Bacteria
peg.1528	CDS	1660295	1658616	-2	-	1680	diguanylate cyclase with PAS/PAC and GAF sensors	- none -
peg.1529	CDS	1660854	1660531	-3	-	324	hypothetical protein	- none -
peg.1530	CDS	1661472	1662179	3	+	708	Integrase, catalytic region	- none -
peg.1531	CDS	1663661	1662876	-2	-	786	High-affinity choline uptake protein BetT	Choline and Betaine Uptake and Betaine Biosynthesis; <br>Choline uptake and conversion to betaine clusters
peg.1532	CDS	1663877	1663713	-2	-	165	High-affinity choline uptake protein BetT	Choline and Betaine Uptake and Betaine Biosynthesis; <br>Choline uptake and conversion to betaine clusters
peg.1533	CDS	1664717	1664598	-2	-	120	hypothetical protein	- none -
peg.1534	CDS	1665630	1665304	-3	-	327	Transposase and inactivated derivatives	- none -
peg.1535	CDS	1667626	1668186	1	+	561	Integrase, catalytic region	- none -
peg.1536	CDS	1668904	1669599	1	+	696	hypothetical protein	- none -
peg.1537	CDS	1671182	1669986	-2	-	1197	HIPA PROTEIN	- none -
peg.1538	CDS	1671396	1671229	-3	-	168	transcriptional regulator, XRE family	- none -
peg.1539	CDS	1671810	1672094	3	+	285	transposase IS3/IS911 family protein	- none -
peg.1540	CDS	1672091	1672507	2	+	417	transposase	- none -
peg.1541	CDS	1673151	1674677	3	+	1527	Retron-type reverse transcriptase	- none -
peg.1542	CDS	1674983	1675252	2	+	270	FIG00803855: hypothetical protein	- none -
peg.1543	CDS	1676251	1675289	-1	-	963	Arginine pathway regulatory protein ArgR, repressor of arg regulon	Arginine Biosynthesis -- gjo; <br>Arginine Biosynthesis extended; <br>Arginine Deiminase Pathway; <br>Arginine and Ornithine Degradation
peg.1544	CDS	1676331	1678811	3	+	2481	Dimethylsulfoniopropionate (DMSP) acyl CoA transferase DddD	Release of Dimethyl Sulfide (DMS) from Dimethylsulfoniopropionate (DMSP)
peg.1545	CDS	1678817	1680454	2	+	1638	FIG00615979: hypothetical protein	- none -
peg.1546	CDS	1680956	1682344	2	+	1389	High-affinity choline uptake protein BetT	Choline and Betaine Uptake and Betaine Biosynthesis; <br>Choline uptake and conversion to betaine clusters
peg.1547	CDS	1682511	1682960	3	+	450	transporter, BCCT family protein	- none -
peg.1548	CDS	1683641	1683495	-2	-	147	hypothetical protein	- none -
peg.1549	CDS	1683606	1685381	3	+	1776	Glyoxylate carboligase (EC 4.1.1.47)	Glycerate metabolism
peg.1550	CDS	1685470	1686246	1	+	777	Hydroxypyruvate isomerase (EC 5.3.1.22)	Glycerate metabolism
peg.1551	CDS	1686513	1686364	-3	-	150	hypothetical protein	- none -
peg.1552	CDS	1686559	1687446	1	+	888	2-hydroxy-3-oxopropionate reductase (EC 1.1.1.60)	Glycerate metabolism
peg.1553	CDS	1688997	1690487	3	+	1491	Pyruvate kinase (EC 2.7.1.40)	Entner-Doudoroff Pathway; <br>Glycerate metabolism; <br>Glycolysis and Gluconeogenesis; <br>Pyruvate metabolism I: anaplerotic reactions, PEP
peg.1554	CDS	1690641	1691369	3	+	729	Transcriptional regulator, GntR family	- none -
peg.1555	CDS	1692724	1691480	-1	-	1245	Putative nucleoside transporter yegT	- none -
peg.1556	CDS	1693889	1692819	-2	-	1071	Inosose isomerase (EC 5.3.99.-)	Inositol catabolism; <br>Inositol utilization
peg.1557	CDS	1695062	1693902	-2	-	1161	oxidoreductase-like protein	- none -
peg.1558	CDS	1695382	1696266	1	+	885	hypothetical protein	- none -
peg.1559	CDS	1696350	1697219	3	+	870	Hydroxypyruvate isomerase (EC 5.3.1.22)	Glycerate metabolism
peg.1560	CDS	1697248	1698936	1	+	1689	Glucose-methanol-choline (GMC) oxidoreductase:NAD binding site	Respiratory dehydrogenases 1
peg.1561	CDS	1698933	1699508	3	+	576	hypothetical protein	- none -
peg.1562	CDS	1699580	1700338	2	+	759	putative multi-domain protein	- none -
peg.1563	CDS	1700438	1701460	2	+	1023	transcriptional regulator, LacI family	- none -
peg.1564	CDS	1701515	1702048	2	+	534	protein of unknown function DUF192	- none -
peg.1565	CDS	1702928	1702059	-2	-	870	Permease of the drug/metabolite transporter (DMT) superfamily	Queuosine-Archaeosine Biosynthesis
peg.1566	CDS	1703266	1704276	1	+	1011	TRAP-type C4-dicarboxylate transport system, periplasmic component	CBSS-49338.1.peg.459; <br>TRAP Transporter collection
peg.1567	CDS	1704386	1704832	2	+	447	TRAP-type transport system, small permease component, predicted N-acetylneuraminate transporter	Sialic Acid Metabolism
peg.1568	CDS	1704822	1706117	3	+	1296	TRAP-type C4-dicarboxylate transport system, large permease component	CBSS-49338.1.peg.459; <br>TRAP Transporter collection
peg.1569	CDS	1706660	1706130	-2	-	531	COG2110, Macro domain, possibly ADP-ribose binding module	At1g69340 At2g40600
peg.1570	CDS	1706901	1707914	3	+	1014	TRAP transporter solute receptor, TAXI family precursor	TRAP Transporter unknown substrate 9
peg.1571	CDS	1708058	1710652	2	+	2595	TRAP-type uncharacterized transport system, fused permease component	CBSS-49338.1.peg.459; <br>TRAP Transporter unknown substrate 9
peg.1572	CDS	1710665	1711093	2	+	429	Universal stress protein family 3	Universal stress protein family
peg.1573	CDS	1711361	1712134	2	+	774	hypothetical protein	- none -
peg.1574	CDS	1712247	1712753	3	+	507	FIG00509020: hypothetical protein	- none -
peg.1575	CDS	1712772	1714955	3	+	2184	Signal transduction histidine kinase	- none -
peg.1576	CDS	1715063	1716223	2	+	1161	hypothetical protein	- none -
peg.1577	CDS	1716207	1717556	3	+	1350	two-component hybrid sensor and regulator	- none -
peg.1578	CDS	1718280	1717573	-3	-	708	DNA-binding response regulator AgmR	- none -
peg.1579	CDS	1718438	1719958	2	+	1521	Aldehyde dehydrogenase (EC 1.2.1.3)	Glycerolipid and Glycerophospholipid Metabolism in Bacteria; <br>Methylglyoxal Metabolism; <br>Methylglyoxal Metabolism; <br>Pyruvate metabolism II: acetyl-CoA, acetogenesis from pyruvate
peg.1580	CDS	1720710	1720237	-3	-	474	Conserved uncharacterized protein CreA	Tolerance to colicin E2
peg.1581	CDS	1721091	1720723	-3	-	369	Aromatic ring-cleaving dioxygenase	- none -
peg.1582	CDS	1723316	1721265	-2	-	2052	High-affinity choline uptake protein BetT	Choline and Betaine Uptake and Betaine Biosynthesis; <br>Choline uptake and conversion to betaine clusters
peg.1583	CDS	1724188	1723502	-1	-	687	hypothetical protein	- none -
peg.1584	CDS	1725009	1724293	-3	-	717	Response regulator BaeR	- none -
peg.1585	CDS	1726442	1725006	-2	-	1437	Sensory histidine kinase BaeS	- none -
peg.1586	CDS	1727583	1726534	-3	-	1050	transcriptional regulator, LacI family	- none -
peg.1587	CDS	1729402	1727756	-1	-	1647	Maltodextrin glucosidase (EC 3.2.1.20)	Maltose and Maltodextrin Utilization
peg.1588	CDS	1730579	1729473	-2	-	1107	Maltose/maltodextrin transport ATP-binding protein MalK (EC 3.6.3.19)	Maltose and Maltodextrin Utilization
peg.1589	CDS	1732272	1730626	-3	-	1647	Maltodextrin glucosidase (EC 3.2.1.20)	Maltose and Maltodextrin Utilization
peg.1590	CDS	1733120	1732278	-2	-	843	Maltose/maltodextrin ABC transporter, permease protein MalG	Maltose and Maltodextrin Utilization
peg.1591	CDS	1734091	1733117	-1	-	975	Maltose/maltodextrin ABC transporter, permease protein MalF	Maltose and Maltodextrin Utilization
peg.1592	CDS	1735372	1734104	-1	-	1269	Maltose/maltodextrin ABC transporter, substrate binding periplasmic protein MalE	Alpha-Amylase locus in Streptocococcus; <br>Bacterial Chemotaxis; <br>Maltose and Maltodextrin Utilization
peg.1593	CDS	1735739	1737256	2	+	1518	Maltoporin (maltose/maltodextrin high-affinity receptor, phage lambda receptor protein)	Maltose and Maltodextrin Utilization
peg.1594	CDS	1738320	1737388	-3	-	933	Putative surface protein	- none -
peg.1595	CDS	1739071	1738415	-1	-	657	hypothetical protein	- none -
peg.1596	CDS	1739258	1739815	2	+	558	ThiJ/PfpI family protein	COG2363
peg.1597	CDS	1740672	1740103	-3	-	570	Nicotinamidase (EC 3.5.1.19)	NAD and NADP cofactor biosynthesis global; <br>NAD experimental; <br>Redox-dependent regulation of nucleus processes
peg.1598	CDS	1741676	1740741	-2	-	936	D-3-phosphoglycerate dehydrogenase (EC 1.1.1.95)	Glycine and Serine Utilization; <br>Pyridoxin (Vitamin B6) Biosynthesis; <br>Serine Biosynthesis
peg.1599	CDS	1743096	1741693	-3	-	1404	Transcriptional regulator, GntR family domain / Aspartate aminotransferase (EC 2.6.1.1)	CBSS-216591.1.peg.168; <br>Glutamine, Glutamate, Aspartate and Asparagine Biosynthesis; <br>Threonine and Homoserine Biosynthesis
peg.1600	CDS	1743303	1744502	3	+	1200	Xaa-Pro aminopeptidase	- none -
peg.1601	CDS	1744513	1745553	1	+	1041	succinate dehydrogenase subunit	- none -
peg.1602	CDS	1745639	1746154	2	+	516	Leucine-responsive regulatory protein, regulator for leucine (or lrp) regulon and high-affinity branched-chain amino acid transport system	Branched-Chain Amino Acid Biosynthesis; <br>Glutamine, Glutamate, Aspartate and Asparagine Biosynthesis
peg.1603	CDS	1746325	1747194	1	+	870	Aliphatic amidase amiE (EC 3.5.1.4)	- none -
peg.1604	CDS	1747233	1748852	3	+	1620	POSSIBLE CARBOXYLASE	- none -
peg.1605	CDS	1748909	1749898	2	+	990	CDS_ID OB0857	- none -
peg.1606	CDS	1749934	1752711	1	+	2778	Lysine decarboxylase (EC 4.1.1.18)	Lysine degradation
peg.1607	CDS	1752895	1754376	1	+	1482	Succinate-semialdehyde dehydrogenase [NADP+] (EC 1.2.1.16)	- none -
peg.1608	CDS	1754648	1756057	2	+	1410	Gamma-aminobutyrate:alpha-ketoglutarate aminotransferase (EC 2.6.1.19)	Putrescine utilization pathways
peg.1609	CDS	1756198	1756872	1	+	675	haloacid dehalogenase, type II( EC:3.8.1.2 )	- none -
peg.1610	CDS	1757614	1756880	-1	-	735	hypothetical protein	- none -
peg.1611	CDS	1757826	1758272	3	+	447	hypothetical protein	- none -
peg.1612	CDS	1758468	1758274	-3	-	195	hypothetical protein	- none -
peg.1613	CDS	1758923	1758465	-2	-	459	putative RNA polymerase sigma factor	- none -
peg.1614	CDS	1759813	1759175	-1	-	639	Glycosyltransferase involved in cell wall biogenesis	- none -
peg.1615	CDS	1760492	1759848	-2	-	645	ABC transporter, ATP-binding protein YnjD	COG0398
peg.1616	CDS	1762171	1760489	-1	-	1683	ABC transporter, permease protein YnjC	COG0398
peg.1617	CDS	1763453	1762218	-2	-	1236	ABC transporter, periplasmic substrate-binding protein YnjB	COG0398
peg.1618	CDS	1764599	1763511	-2	-	1089	FIG00509686: hypothetical protein	- none -
peg.1619	CDS	1765066	1764650	-1	-	417	hypothetical protein	- none -
peg.1620	CDS	1765043	1766572	2	+	1530	Putative membrane-bound ClpP-class protease associated with aq_911	YbbK
peg.1621	CDS	1766647	1767417	1	+	771	Putative stomatin/prohibitin-family membrane protease subunit aq_911	YbbK
peg.1622	CDS	1767995	1769485	2	+	1491	Sulfate permease	Cysteine Biosynthesis
peg.1623	CDS	1769575	1770429	1	+	855	Universal stress protein family 4	Universal stress protein family
peg.1624	CDS	1771041	1770583	-3	-	459	hypothetical protein	- none -
peg.1625	CDS	1771847	1771038	-2	-	810	hypothetical protein	- none -
peg.1626	CDS	1772731	1771844	-1	-	888	hypothetical protein	- none -
peg.1627	CDS	1773078	1772797	-3	-	282	Putative signal peptide protein	- none -
peg.1628	CDS	1773376	1773738	1	+	363	Endoribonuclease L-PSP	CBSS-176299.4.peg.1996A
peg.1629	CDS	1775353	1773842	-1	-	1512	Phosphonate ABC transporter permease protein phnE (TC 3.A.1.9.1)	ABC transporter alkylphosphonate (TC 3.A.1.9.1); <br>Phosphonate metabolism
peg.1630	CDS	1776084	1775350	-3	-	735	Phosphonate ABC transporter ATP-binding protein (TC 3.A.1.9.1)	ABC transporter alkylphosphonate (TC 3.A.1.9.1); <br>Phosphonate metabolism
peg.1631	CDS	1776968	1776114	-2	-	855	Phosphonate ABC transporter phosphate-binding periplasmic component (TC 3.A.1.9.1)	ABC transporter alkylphosphonate (TC 3.A.1.9.1); <br>Phosphonate metabolism
peg.1632	CDS	1777150	1777899	1	+	750	GntR-like protein	- none -
peg.1633	CDS	1777966	1779114	1	+	1149	Gluconate dehydratase (EC 4.2.1.39)	D-gluconate and ketogluconates metabolism; <br>Entner-Doudoroff Pathway
peg.1634	CDS	1779126	1780106	3	+	981	2-dehydro-3-deoxygalactonokinase (EC 2.7.1.58)	D-galactonate catabolism
peg.1635	CDS	1780123	1780734	1	+	612	2-dehydro-3-deoxyphosphogalactonate aldolase (EC 4.1.2.21)	D-galactonate catabolism
peg.1636	CDS	1780749	1781606	3	+	858	Gluconolactonase (EC 3.1.1.17)	Entner-Doudoroff Pathway
peg.1637	CDS	1782631	1781768	-1	-	864	Phosphogluconate repressor HexR, RpiR family	- none -
peg.1638	CDS	1782861	1784369	3	+	1509	Glucose-6-phosphate 1-dehydrogenase (EC 1.1.1.49)	Entner-Doudoroff Pathway; <br>Pentose phosphate pathway
peg.1639	CDS	1784371	1785036	1	+	666	6-phosphogluconolactonase (EC 3.1.1.31), eukaryotic type	Entner-Doudoroff Pathway; <br>Pentose phosphate pathway
peg.1640	CDS	1785060	1785728	3	+	669	4-Hydroxy-2-oxoglutarate aldolase (EC 4.1.3.16) / 2-dehydro-3-deoxyphosphogluconate aldolase (EC 4.1.2.14)	Entner-Doudoroff Pathway
peg.1641	CDS	1786005	1786448	3	+	444	hypothetical protein	- none -
peg.1642	CDS	1788294	1786543	-3	-	1752	PTS system, fructose-specific IIB component (EC 2.7.1.69) / PTS system, fructose-specific IIC component (EC 2.7.1.69)	Fructose utilization; <br>Fructose utilization
peg.1643	CDS	1789265	1788291	-2	-	975	1-phosphofructokinase (EC 2.7.1.56)	Fructose utilization
peg.1644	CDS	1792810	1789265	-1	-	3546	DNA polymerase III subunits gamma and tau (EC 2.7.7.7)	DNA-replication; <br>DNA processing cluster
peg.1645	CDS	1794035	1792956	-2	-	1080	beta-lactamase domain protein	- none -
peg.1646	CDS	1794171	1795208	3	+	1038	Na+/Ca2+-exchanging protein	- none -
peg.1647	CDS	1796258	1795287	-2	-	972	Cysteine synthase (EC 2.5.1.47)	Cysteine Biosynthesis; <br>Methionine Biosynthesis
peg.1648	CDS	1797317	1796283	-2	-	1035	Acetylpolyamine aminohydrolase	- none -
peg.1649	CDS	1797342	1797518	3	+	177	hypothetical protein	- none -
peg.1650	CDS	1797923	1799146	2	+	1224	hypothetical protein	- none -
peg.1651	CDS	1799192	1801207	2	+	2016	hypothetical protein	- none -
peg.1652	CDS	1801272	1802036	3	+	765	RNA binding methyltransferase FtsJ like	tRNA modification Bacteria
peg.1653	CDS	1805471	1802040	-2	-	3432	Potassium efflux system KefA protein / Small-conductance mechanosensitive channel	Potassium homeostasis
peg.1654	CDS	1805625	1806692	3	+	1068	Phospholipase A1 precursor (EC 3.1.1.32, EC 3.1.1.4); Outer membrane phospholipase A	Triacylglycerol metabolism
peg.1655	CDS	1806762	1807094	3	+	333	protein of unknown function DUF883, ElaB	- none -
peg.1656	CDS	1807094	1807489	2	+	396	putative inner membrane protein	- none -
peg.1657	CDS	1807493	1807786	2	+	294	hypothetical protein	- none -
peg.1658	CDS	1807893	1808627	3	+	735	Chromosome (plasmid) partitioning protein ParA	Bacterial Cell Division; <br>Bacterial Cytoskeleton; <br>Cell Division Subsystem including YidCD; <br>RNA modification and chromosome partitioning cluster; <br>Ribosome post-transcriptional modification and chromosomal segregation cluster
peg.1659	CDS	1809629	1808652	-2	-	978	hypothetical protein	- none -
peg.1660	CDS	1810942	1809767	-1	-	1176	NAD(FAD)-utilizing dehydrogenases	- none -
peg.1661	CDS	1811233	1812369	1	+	1137	secretion protein HlyD	- none -
peg.1662	CDS	1812369	1815482	3	+	3114	RND multidrug efflux transporter; Acriflavin resistance protein	Multidrug Resistance Efflux Pumps
peg.1663	CDS	1815607	1816005	1	+	399	hypothetical protein	- none -
peg.1664	CDS	1816463	1817209	2	+	747	hypothetical protein	- none -
peg.1665	CDS	1817329	1817652	1	+	324	Thioredoxin	- none -
peg.1666	CDS	1819549	1817762	-1	-	1788	hypothetical protein	- none -
peg.1667	CDS	1819801	1820040	1	+	240	hypothetical protein	- none -
peg.1668	CDS	1821158	1820151	-2	-	1008	UDP-glucose 4-epimerase (EC 5.1.3.2)	Rhamnose containing glycans
peg.1669	CDS	1822630	1821203	-1	-	1428	sigma-54 interaction domain family	- none -
peg.1670	CDS	1823187	1822645	-3	-	543	Guanylate cyclase-related protein	- none -
peg.1671	CDS	1823617	1824828	1	+	1212	EPS I polysaccharide export outer membrane protein EPSA precursor	- none -
peg.1672	CDS	1824879	1826237	3	+	1359	hypothetical protein	- none -
peg.1673	CDS	1826192	1827505	2	+	1314	hypothetical protein	- none -
peg.1674	CDS	1828508	1827516	-2	-	993	glycosyltransferase	- none -
peg.1675	CDS	1829497	1828505	-1	-	993	Beta-1,3-glucosyltransferase	LOS core oligosaccharide biosynthesis
peg.1676	CDS	1830623	1829715	-2	-	909	Glycosyltransferase (EC 2.4.1.-)	- none -
peg.1677	CDS	1831924	1830641	-1	-	1284	hypothetical protein	- none -
peg.1678	CDS	1832217	1833656	3	+	1440	Undecaprenyl-phosphate galactosephosphotransferase (EC 2.7.8.6)	- none -
peg.1679	CDS	1833788	1833660	-2	-	129	hypothetical protein	- none -
peg.1680	CDS	1835799	1833829	-3	-	1971	probable sensor/response hybrid	- none -
peg.1681	CDS	1837982	1835796	-2	-	2187	sensory box histidine kinase/response regulator	- none -
peg.1682	CDS	1837974	1838111	3	+	138	hypothetical protein	- none -
peg.1683	CDS	1839353	1838466	-2	-	888	transcriptional regulator, LysR family	- none -
peg.1684	CDS	1839459	1840607	3	+	1149	gamma-butyrobetaine hydroxylase, putative	- none -
peg.1685	CDS	1840604	1841182	2	+	579	hypothetical protein	- none -
peg.1686	CDS	1842110	1841238	-2	-	873	COG0697: Permeases of the drug/metabolite transporter (DMT) superfamily	- none -
peg.1687	CDS	1843528	1842131	-1	-	1398	O-acetylhomoserine sulfhydrylase (EC 2.5.1.49)	Methionine Biosynthesis
peg.1688	CDS	1844398	1843580	-1	-	819	Phosphonoacetaldehyde hydrolase (EC 3.11.1.1)	Phosphonate metabolism
peg.1689	CDS	1845550	1844423	-1	-	1128	2-aminoethylphosphonate:pyruvate aminotransferase (EC 2.6.1.37)	Phosphonate metabolism
peg.1690	CDS	1847285	1845594	-2	-	1692	Ferric iron ABC transporter, permease protein	Iron acquisition in Streptococcus
peg.1691	CDS	1848403	1847282	-1	-	1122	Ferric iron ABC transporter, ATP-binding protein	Iron acquisition in Streptococcus
peg.1692	CDS	1849496	1848465	-2	-	1032	Ferric iron ABC transporter, iron-binding protein	Iron acquisition in Streptococcus
peg.1693	CDS	1850336	1849626	-2	-	711	transcriptional regulator	- none -
peg.1694	CDS	1850589	1850858	3	+	270	ISPsy21, transposase orfA	- none -
peg.1695	CDS	1851939	1853465	3	+	1527	Retron-type reverse transcriptase	- none -
peg.1696	CDS	1853576	1854010	2	+	435	transposase	- none -
peg.1697	CDS	1854154	1854411	1	+	258	DNA-damage-inducible protein J	DNA repair, bacterial; <br>Toxin-antitoxin replicon stabilization systems
peg.1698	CDS	1854411	1854683	3	+	273	YafQ toxin protein	Toxin-antitoxin replicon stabilization systems
peg.1699	CDS	1856537	1855344	-2	-	1194	L-2-hydroxyglutarate oxidase (EC 1.1.3.15)	- none -
peg.1700	CDS	1858850	1856709	-2	-	2142	TRAP-type uncharacterized transport system, fused permease component	CBSS-49338.1.peg.459; <br>TRAP Transporter unknown substrate 9
peg.1701	CDS	1859993	1858977	-2	-	1017	TRAP transporter solute receptor, TAXI family precursor	TRAP Transporter unknown substrate 9
peg.1702	CDS	1861578	1860202	-3	-	1377	putative C4-dicarboxylate transport transcriptional regulatory protein	- none -
peg.1703	CDS	1863349	1861571	-1	-	1779	sensor histidine kinase	- none -
peg.1704	CDS	1864488	1864601	3	+	114	hypothetical protein	- none -
peg.1705	CDS	1864852	1865172	1	+	321	DNA polymerase III subunits gamma and tau (EC 2.7.7.7)	DNA-replication; <br>DNA processing cluster
peg.1706	CDS	1865273	1865599	2	+	327	FIG000557: hypothetical protein co-occurring with RecR	DNA processing cluster
peg.1707	CDS	1865688	1866293	3	+	606	Recombination protein RecR	DNA-replication; <br>DNA processing cluster; <br>DNA repair, bacterial RecFOR pathway
peg.1708	CDS	1866328	1867455	1	+	1128	Ribonuclease D (EC 3.1.26.3)	tRNA processing
peg.1709	CDS	1867452	1867754	3	+	303	Protein YcgL	CBSS-243277.1.peg.4359
peg.1710	CDS	1867816	1868268	1	+	453	YcgN (Fragment)	CBSS-243277.1.peg.4359
peg.1711	CDS	1870400	1868328	-2	-	2073	Oligopeptidase B( EC:3.4.21.83 )	- none -
peg.1712	CDS	1870512	1870937	3	+	426	hypothetical protein	- none -
peg.1713	CDS	1871091	1872809	3	+	1719	von Willebrand factor, type A	- none -
peg.1714	CDS	1872802	1873587	1	+	786	Glutamine amidotransferase, class-II	Ammonia assimilation
peg.1715	CDS	1873733	1875424	2	+	1692	Long-chain-fatty-acid--CoA ligase (EC 6.2.1.3)	Biotin biosynthesis; <br>Biotin synthesis cluster; <br>Fatty acid metabolism cluster
peg.1716	CDS	1875782	1879798	2	+	4017	ATP-dependent helicase HrpA	- none -
peg.1717	CDS	1879914	1880687	3	+	774	VacJ-like lipoprotein	- none -
peg.1718	CDS	1880697	1881887	3	+	1191	Serine phosphatase RsbU, regulator of sigma subunit	SigmaB stress responce regulation
peg.1719	CDS	1881874	1882383	1	+	510	Transcriptional regulator, AraC family	- none -
peg.1720	CDS	1883462	1882524	-2	-	939	Transaldolase (EC 2.2.1.2)	Fructose utilization; <br>Pentose phosphate pathway
peg.1721	CDS	1883613	1884776	3	+	1164	Multidrug resistance transporter, Bcr/CflA family	Copper homeostasis
peg.1722	CDS	1884957	1885970	3	+	1014	Phosphate ABC transporter, periplasmic phosphate-binding protein PstS (TC 3.A.1.7.1)	High affinity phosphate transporter and control of PHO regulon; <br>PhoR-PhoB two-component regulatory system; <br>Phosphate metabolism
peg.1723	CDS	1886088	1887344	3	+	1257	Phosphate transport system permease protein PstC (TC 3.A.1.7.1)	High affinity phosphate transporter and control of PHO regulon; <br>Phosphate metabolism
peg.1724	CDS	1887363	1888529	3	+	1167	Phosphate transport system permease protein PstA (TC 3.A.1.7.1)	High affinity phosphate transporter and control of PHO regulon; <br>Phosphate metabolism
peg.1725	CDS	1888560	1889405	3	+	846	Phosphate transport ATP-binding protein PstB (TC 3.A.1.7.1)	High affinity phosphate transporter and control of PHO regulon; <br>Phosphate metabolism
peg.1726	CDS	1889554	1890600	1	+	1047	NAD-dependent glyceraldehyde-3-phosphate dehydrogenase (EC 1.2.1.12)	Entner-Doudoroff Pathway; <br>Glycolysis and Gluconeogenesis; <br>Pyridoxin (Vitamin B6) Biosynthesis; <br>Redox-dependent regulation of nucleus processes
peg.1727	CDS	1890593	1891819	2	+	1227	Permease of the major facilitator superfamily	- none -
peg.1728	CDS	1893040	1891838	-1	-	1203	transport protein	- none -
peg.1729	CDS	1893137	1893487	2	+	351	Arsenical resistance operon repressor	Arsenic resistance
peg.1730	CDS	1894439	1893777	-2	-	663	NADPH-dependent FMN reductase	- none -
peg.1731	CDS	1895800	1894613	-1	-	1188	Acetyl-CoA C-acyltransferase (EC 2.3.1.16) @ Acetyl-CoA acetyltransferase (EC 2.3.1.9)	Acetyl-CoA fermentation to Butyrate; <br>Benzoate catabolism; <br>Butanol Biosynthesis; <br>Butyrate metabolism cluster; <br>Isoprenoid Biosynthesis; <br>Polyhydroxybutyrate metabolism; <br>Serine-glyoxylate cycle; <br>Serine-glyoxylate cycle - GJO
peg.1732	CDS	1895920	1896489	1	+	570	Transcriptional regulator	- none -
peg.1733	CDS	1896746	1898413	2	+	1668	Acyl-CoA synthetases (AMP-forming)/AMP-acid ligases	- none -
peg.1734	CDS	1898424	1899197	3	+	774	3-oxoacyl-[acyl-carrier protein] reductase (EC 1.1.1.100)	COG1399; <br>Fatty Acid Biosynthesis FASII
peg.1735	CDS	1899732	1899421	-3	-	312	hypothetical protein	- none -
peg.1736	CDS	1901090	1899813	-2	-	1278	Adenosylmethionine-8-amino-7-oxononanoate aminotransferase (EC 2.6.1.62)	Biotin biosynthesis; <br>Biotin biosynthesis Experimental; <br>Biotin synthesis cluster; <br>YhgI, YhgH
peg.1737	CDS	1904248	1903199	-1	-	1050	putative transcriptional regulator, Fis family protein	- none -
peg.1738	CDS	1904271	1905275	3	+	1005	UDP-glucose lipid carrier transferase	- none -
peg.1739	CDS	1906524	1906805	3	+	282	Transposase and inactivated derivatives, IS30 family	- none -
peg.1740	CDS	1906868	1908379	2	+	1512	probable succinoglycan transport protein	- none -
peg.1741	CDS	1908724	1909788	1	+	1065	Coenzyme F420-dependent oxidoreductase	Anaerobic respiratory reductases
peg.1742	CDS	1914629	1915189	2	+	561	Integrase, catalytic region	- none -
peg.1743	CDS	1916858	1917190	2	+	333	Mobile element protein	- none -
peg.1744	CDS	1920627	1920511	-3	-	117	transposase for insertion sequence element IS1001	- none -
peg.1745	CDS	1921754	1920636	-2	-	1119	DNA mismatch repair protein MutL	DNA repair, bacterial MutL-MutS system
peg.1746	CDS	1923224	1921773	-2	-	1452	N-acetylmuramoyl-L-alanine amidase (EC 3.5.1.28)	Murein Hydrolases; <br>Recycling of Peptidoglycan Amino Acids; <br>Zinc regulated enzymes
peg.1747	CDS	1923757	1923221	-1	-	537	ATPase YjeE, predicted to have essential role in cell wall biosynthesis	Scaffold proteins for [4Fe-4S] cluster assembly (MRP family); <br>YjeE
peg.1748	CDS	1925292	1923754	-3	-	1539	YjeF protein, function unknown	- none -
peg.1749	CDS	1925372	1926517	2	+	1146	Epoxyqueuosine (oQ) reductase QueG	Queuosine-Archaeosine Biosynthesis; <br>Scaffold proteins for [4Fe-4S] cluster assembly (MRP family)
peg.1750	CDS	1927129	1926536	-1	-	594	3&#39;-to-5&#39; oligoribonuclease (orn)	RNA processing and degradation, bacterial
peg.1751	CDS	1927229	1928248	2	+	1020	Ribosome small subunit-stimulated GTPase EngC	- none -
peg.1752	CDS	1928322	1929152	3	+	831	Thiosulfate sulfurtransferase, rhodanese (EC 2.8.1.1)	- none -
peg.1753	CDS	1929305	1930141	2	+	837	Phosphatidylserine decarboxylase (EC 4.1.1.65)	Glycerolipid and Glycerophospholipid Metabolism in Bacteria
peg.1754	CDS	1930534	1930256	-1	-	279	hypothetical protein	- none -
peg.1755	CDS	1931706	1930732	-3	-	975	Translation elongation factor P Lys34:lysine transferase	Translation elongation factor P lysylation
peg.1756	CDS	1932486	1931920	-3	-	567	Translation elongation factor P	Translation elongation factor P lysylation; <br>Translation elongation factors bacterial
peg.1757	CDS	1932595	1933620	1	+	1026	Lysine 2,3-aminomutase (EC 5.4.3.2)	Lysine degradation
peg.1758	CDS	1935444	1933738	-3	-	1707	2-isopropylmalate synthase (EC 2.3.3.13)	Branched-Chain Amino Acid Biosynthesis; <br>Leucine Biosynthesis
peg.1759	CDS	1936611	1935757	-3	-	855	Kef-type K+ transport system, NAD-binding component	- none -
peg.1760	CDS	1937836	1936601	-1	-	1236	Phosphoserine phosphatase (EC 3.1.3.3)	Glycine and Serine Utilization; <br>Serine Biosynthesis
peg.1761	CDS	1940178	1937920	-3	-	2259	Topoisomerase IV subunit A (EC 5.99.1.-)	DNA topoisomerases, Type II, ATP-dependent; <br>Resistance to fluoroquinolones
peg.1762	CDS	1942269	1940389	-3	-	1881	Topoisomerase IV subunit B (EC 5.99.1.-)	CBSS-342610.3.peg.1794; <br>DNA topoisomerases, Type II, ATP-dependent; <br>Resistance to fluoroquinolones
peg.1763	CDS	1942935	1942309	-3	-	627	Putative esterase, FIGfam005057	CBSS-342610.3.peg.1794
peg.1764	CDS	1944679	1942991	-1	-	1689	Glucose-6-phosphate isomerase (EC 5.3.1.9)	Glycolysis and Gluconeogenesis
peg.1765	CDS	1944729	1945505	3	+	777	tRNA (uridine-5-oxyacetic acid methyl ester) 34 synthase	tRNA modification Bacteria; <br>tRNAmodification position 34
peg.1766	CDS	1945507	1946499	1	+	993	tRNA (5-methoxyuridine) 34 synthase	tRNA modification Bacteria; <br>tRNAmodification position 34
peg.1767	CDS	1948060	1946633	-1	-	1428	Sulfate adenylyltransferase subunit 1 (EC 2.7.7.4)	Cysteine Biosynthesis
peg.1768	CDS	1949040	1948063	-3	-	978	Sulfate adenylyltransferase subunit 2 (EC 2.7.7.4)	Cysteine Biosynthesis
peg.1769	CDS	1949914	1949180	-1	-	735	3&#39;,5&#39;-cyclic-nucleotide phosphodiesterase (EC 3.1.4.17)	CBSS-342610.3.peg.1794; <br>cAMP signaling in bacteria
peg.1770	CDS	1950428	1949982	-2	-	447	protein of unknown function DUF1249	- none -
peg.1771	CDS	1951077	1950430	-3	-	648	ADP-ribose pyrophosphatase (EC 3.6.1.13)	CBSS-216591.1.peg.168; <br>CBSS-342610.3.peg.1794; <br>NAD and NADP cofactor biosynthesis global; <br>NAD experimental; <br>Nudix proteins (nucleoside triphosphate hydrolases); <br>Ribosome post-transcriptional modification and chromosomal segregation cluster
peg.1772	CDS	1951784	1951176	-2	-	609	FIG00509501: hypothetical protein	- none -
peg.1773	CDS	1951980	1952513	3	+	534	Transcription elongation factor GreB	CBSS-243265.1.peg.198; <br>Transcription factors bacterial
peg.1774	CDS	1952809	1953228	1	+	420	hypothetical protein	- none -
peg.1775	CDS	1954332	1953316	-3	-	1017	Ribosomal RNA small subunit methyltransferase C (EC 2.1.1.52)	RNA methylation
peg.1776	CDS	1955126	1954329	-2	-	798	S-adenosylmethionine-dependent methyltransferase Functionally Coupled to the MukBEF Chromosome Partitioning Mechanism	- none -
peg.1777	CDS	1956587	1955460	-2	-	1128	N-ethylmaleimide reductase (EC 1.-.-.-)	- none -
peg.1778	CDS	1958731	1956725	-1	-	2007	diguanylate cyclase with PAS/PAC sensor	- none -
peg.1779	CDS	1959071	1959289	2	+	219	hypothetical protein	- none -
peg.1780	CDS	1960364	1959342	-2	-	1023	hypothetical protein	- none -
peg.1781	CDS	1961535	1960480	-3	-	1056	porin, Gram-negative type	- none -
peg.1782	CDS	1963053	1962013	-3	-	1041	ProQ activator of osmoprotectant transporter ProP	- none -
peg.1783	CDS	1963665	1963126	-3	-	540	Dihydrofolate reductase (EC 1.5.1.3)	5-FCL-like protein; <br>Folate Biosynthesis
peg.1784	CDS	1964513	1963662	-2	-	852	Thymidylate synthase (EC 2.1.1.45)	Folate Biosynthesis; <br>pyrimidine conversions
peg.1785	CDS	1965368	1964568	-2	-	801	Prolipoprotein diacylglyceryl transferase (EC 2.4.99.-)	- none -
peg.1786	CDS	1966232	1965438	-2	-	795	Protein of unknown function DUF81	ZZ gjo need homes
peg.1787	CDS	1967383	1966229	-1	-	1155	response regulator receiver domain protein (CheY-like)	- none -
peg.1788	CDS	1967492	1968286	2	+	795	COG3332	- none -
peg.1789	CDS	1970577	1968295	-3	-	2283	FIG001592: Phosphocarrier protein kinase/phosphorylase, nitrogen regulation associated	CBSS-364106.7.peg.3204
peg.1790	CDS	1971129	1970635	-3	-	495	Adenosine (5&#39;)-pentaphospho-(5&#39;&#39;)-adenosine pyrophosphohydrolase (EC 3.6.1.-)	CBSS-364106.7.peg.3204; <br>Nudix proteins (nucleoside triphosphate hydrolases); <br>Phosphoglycerate mutase protein family
peg.1791	CDS	1971295	1971951	1	+	657	Phosphoserine phosphatase (EC 3.1.3.3)	Glycine and Serine Utilization; <br>Serine Biosynthesis
peg.1792	CDS	1973050	1972076	-1	-	975	Malate dehydrogenase (EC 1.1.1.37)	Glyoxylate bypass; <br>Serine-glyoxylate cycle; <br>Serine-glyoxylate cycle - GJO; <br>TCA Cycle
peg.1793	CDS	1973680	1973189	-1	-	492	Regulator of sigma D	- none -
peg.1794	CDS	1974317	1973766	-2	-	552	Periplasmic thiol:disulfide oxidoreductase DsbB, required for DsbA reoxidation	Biogenesis of c-type cytochromes; <br>Periplasmic disulfide interchange
peg.1795	CDS	1975945	1974314	-1	-	1632	Glutamate--cysteine ligase (EC 6.3.2.2)	Glutathione: Biosynthesis and gamma-glutamyl cycle; <br>YgfZ
peg.1796	CDS	1978445	1976073	-2	-	2373	Transcription accessory protein (S1 RNA-binding domain)	CBSS-243265.1.peg.198; <br>Cell division-ribosomal stress proteins cluster; <br>Transcription factors bacterial
peg.1797	CDS	1979038	1978532	-1	-	507	Peptide methionine sulfoxide reductase MsrB (EC 1.8.4.12)	Methionine sulfoxide reductases; <br>Peptide methionine sulfoxide reductase
peg.1798	CDS	1980735	1979188	-3	-	1548	Phosphoenolpyruvate carboxykinase [ATP] (EC 4.1.1.49)	CBSS-584.1.peg.3382; <br>Pyruvate metabolism I: anaplerotic reactions, PEP; <br>Serine-glyoxylate cycle; <br>Serine-glyoxylate cycle - GJO
peg.1799	CDS	1981846	1980971	-1	-	876	33 kDa chaperonin (Heat shock protein 33) (HSP33)	CBSS-584.1.peg.3382
peg.1800	CDS	1982362	1981982	-1	-	381	Ribosome-associated heat shock protein implicated in the recycling of the 50S subunit (S4 paralog)	CBSS-584.1.peg.3382; <br>Cell division-ribosomal stress proteins cluster; <br>DNA replication cluster 1; <br>Heat shock dnaK gene cluster extended
peg.1801	CDS	1983036	1982359	-3	-	678	FIG001957: putative hydrolase	CBSS-584.1.peg.3382
peg.1802	CDS	1983439	1984026	1	+	588	ADP compounds hydrolase NudE (EC 3.6.1.-)	Nudix proteins (nucleoside triphosphate hydrolases)
peg.1803	CDS	1985184	1984093	-3	-	1092	Uncharacterized oxidoreductase ydgJ (EC 1.-.-.-)	- none -
peg.1804	CDS	1987119	1985275	-3	-	1845	Dihydroxy-acid dehydratase (EC 4.2.1.9)	Branched-Chain Amino Acid Biosynthesis
peg.1805	CDS	1987129	1987293	1	+	165	hypothetical protein	- none -
peg.1806	CDS	1987946	1987290	-2	-	657	thiamine ABC transporter, ATP-binding protein, putative	- none -
peg.1807	CDS	1989651	1987930	-3	-	1722	Thiamin ABC transporter, transmembrane component	Thiamin biosynthesis
peg.1808	CDS	1990631	1989627	-2	-	1005	Thiamin ABC transporter, substrate-binding component	Thiamin biosynthesis
peg.1809	CDS	1993386	1990957	-3	-	2430	ATP-dependent protease La (EC 3.4.21.53) Type I	Proteasome bacterial; <br>Proteolysis in bacteria, ATP-dependent
peg.1810	CDS	1994706	1993465	-3	-	1242	hypothetical protein	- none -
peg.1811	CDS	1998110	1994757	-2	-	3354	Phosphatidylglycerophosphatase A (EC 3.1.3.27)	Glycerolipid and Glycerophospholipid Metabolism in Bacteria
peg.1812	CDS	1998891	1998268	-3	-	624	putative LuxR-family transcriptional regulator	- none -
peg.1813	CDS	2000318	1998891	-2	-	1428	HlyD family secretion protein	- none -
peg.1814	CDS	2002486	2000315	-1	-	2172	ABC transporter, transmembrane region:ABC transporter:Peptidase C39, bacteriocin processing	CBSS-323850.3.peg.3284
peg.1815	CDS	2004378	2002558	-3	-	1821	Agglutination protein	CBSS-323850.3.peg.3284
peg.1816	CDS	2004814	2005095	1	+	282	hypothetical protein	- none -
peg.1817	CDS	2005219	2006712	1	+	1494	Thiamine biosynthesis protein thiI	- none -
peg.1818	CDS	2006842	2008977	1	+	2136	diguanylate cyclase/phosphodiesterase (GGDEF & EAL domains) with PAS/PAC sensor(s)	Bacterial hemoglobins
peg.1819	CDS	2009210	2011246	2	+	2037	Methionyl-tRNA synthetase (EC 6.1.1.10)	Scaffold proteins for [4Fe-4S] cluster assembly (MRP family); <br>tRNA aminoacylation, Met
peg.1820	CDS	2011254	2012285	3	+	1032	Electron transport complex protein RnfB	Na(+)-translocating NADH-quinone oxidoreductase and rnf-like group of electron transport complexes
peg.1821	CDS	2012303	2012938	2	+	636	Endonuclease III (EC 4.2.99.18)	DNA Repair Base Excision
peg.1822	CDS	2012994	2013761	3	+	768	conserved hypothetical membrane protein	- none -
peg.1823	CDS	2014024	2013830	-1	-	195	hypothetical protein	- none -
peg.1824	CDS	2015230	2014040	-1	-	1191	hypothetical protein	- none -
peg.1825	CDS	2016245	2015313	-2	-	933	Rhodanese-related sulfurtransferase	YgfZ
peg.1826	CDS	2017092	2016415	-3	-	678	Glutathione S-transferase (EC 2.5.1.18)	COG3146 experimental; <br>Glutathione: Non-redox reactions
peg.1827	CDS	2017234	2017620	1	+	387	response regulator receiver protein	- none -
peg.1828	CDS	2017617	2019683	3	+	2067	DNA polymerase III epsilon subunit (EC 2.7.7.7)	CBSS-228410.1.peg.134; <br>CBSS-342610.3.peg.1536; <br>DNA-replication
peg.1829	CDS	2019680	2019868	2	+	189	hypothetical protein	- none -
peg.1830	CDS	2019865	2022636	1	+	2772	integral membrane sensor signal transduction histidine kinase	- none -
peg.1831	CDS	2023729	2022599	-1	-	1131	putative signal-transduction protein with CBS domains	- none -
peg.1832	CDS	2024197	2023895	-1	-	303	hypothetical protein	- none -
peg.1833	CDS	2025468	2024248	-3	-	1221	Argininosuccinate synthase (EC 6.3.4.5)	Arginine Biosynthesis -- gjo; <br>Arginine Biosynthesis extended
peg.1834	CDS	2025617	2026282	2	+	666	Ribonuclease T (EC 3.1.13.-)	tRNA processing
peg.1835	CDS	2026719	2026378	-3	-	342	Glutaredoxin-related protein	Glutaredoxins
peg.1836	CDS	2026875	2027795	3	+	921	Ornithine carbamoyltransferase (EC 2.1.3.3)	Arginine Biosynthesis -- gjo; <br>Arginine Biosynthesis extended; <br>Arginine Deiminase Pathway; <br>Arginine and Ornithine Degradation; <br>CBSS-320372.3.peg.6046
peg.1837	CDS	2028370	2029122	1	+	753	metallo-beta-lactamase	- none -
peg.1838	CDS	2029248	2031215	3	+	1968	TonB-dependent receptor; Outer membrane receptor for ferrienterochelin and colicins	Ton and Tol transport systems
peg.1839	CDS	2032325	2031441	-2	-	885	2-hydroxy-3-oxopropionate reductase (EC 1.1.1.60)	Glycerate metabolism
peg.1840	CDS	2033725	2032322	-1	-	1404	Pyruvate kinase (EC 2.7.1.40)	Entner-Doudoroff Pathway; <br>Glycerate metabolism; <br>Glycolysis and Gluconeogenesis; <br>Pyruvate metabolism I: anaplerotic reactions, PEP
peg.1841	CDS	2035200	2033800	-3	-	1401	Enolase (EC 4.2.1.11)	Entner-Doudoroff Pathway; <br>Glycolysis and Gluconeogenesis; <br>Serine-glyoxylate cycle; <br>Serine-glyoxylate cycle - GJO
peg.1842	CDS	2037359	2035197	-2	-	2163	TRAP-type uncharacterized transport system, fused permease component	CBSS-49338.1.peg.459; <br>TRAP Transporter unknown substrate 9
peg.1843	CDS	2038432	2037452	-1	-	981	TRAP transporter solute receptor, TAXI family precursor	TRAP Transporter unknown substrate 9
peg.1844	CDS	2039666	2038539	-2	-	1128	Glycerate kinase (EC 2.7.1.31)	Glycerate metabolism; <br>Glycerolipid and Glycerophospholipid Metabolism in Bacteria; <br>Glycine and Serine Utilization; <br>Serine-glyoxylate cycle; <br>Serine-glyoxylate cycle - GJO
peg.1845	CDS	2040844	2039783	-1	-	1062	Tartrate dehydrogenase (EC 1.1.1.93) / Tartrate decarboxylase (EC 4.1.1.73) / D-malic enzyme (EC 1.1.1.83)	Glycerate metabolism; <br>Pyruvate metabolism I: anaplerotic reactions, PEP
peg.1846	CDS	2042184	2042426	3	+	243	hypothetical protein	- none -
peg.1847	CDS	2042545	2043453	1	+	909	FIG00452993: hypothetical protein	- none -
peg.1848	CDS	2043450	2044403	3	+	954	3-hydroxyacyl-CoA dehydrogenase (EC 1.1.1.35)	Acetyl-CoA fermentation to Butyrate; <br>Butyrate metabolism cluster; <br>Fatty acid metabolism cluster; <br>Isoleucine degradation; <br>Polyhydroxybutyrate metabolism; <br>Valine degradation
peg.1849	CDS	2044403	2044867	2	+	465	3-hydroxyacyl-CoA dehydrogenase (EC 1.1.1.35)	Acetyl-CoA fermentation to Butyrate; <br>Butyrate metabolism cluster; <br>Fatty acid metabolism cluster; <br>Isoleucine degradation; <br>Polyhydroxybutyrate metabolism; <br>Valine degradation
peg.1850	CDS	2044920	2045738	3	+	819	Lipase/esterase	- none -
peg.1851	CDS	2045860	2047251	1	+	1392	High-affinity choline uptake protein BetT	Choline and Betaine Uptake and Betaine Biosynthesis; <br>Choline uptake and conversion to betaine clusters
peg.1852	CDS	2047422	2049029	3	+	1608	High-affinity choline uptake protein BetT	Choline and Betaine Uptake and Betaine Biosynthesis; <br>Choline uptake and conversion to betaine clusters
peg.1853	CDS	2049970	2049125	-1	-	846	hypothetical protein	- none -
peg.1854	CDS	2049969	2050379	3	+	411	hypothetical protein	- none -
peg.1855	CDS	2050515	2051189	3	+	675	Iron-uptake factor PiuC	- none -
peg.1856	CDS	2052161	2051199	-2	-	963	transcriptional regulator, AraC family	- none -
peg.1857	CDS	2052319	2053269	1	+	951	transcriptional regulator, AraC family	- none -
peg.1858	CDS	2053428	2053766	3	+	339	Rieske (2Fe-2S) domain protein	- none -
peg.1859	CDS	2053877	2055103	2	+	1227	Taurine catabolism dioxygenase TauD/TfdA	- none -
peg.1860	CDS	2055192	2056457	3	+	1266	major facilitator superfamily MFS_1	- none -
peg.1861	CDS	2057342	2056539	-2	-	804	5-deoxy-glucuronate isomerase (EC 5.3.1.-)	Inositol catabolism; <br>Inositol utilization
peg.1862	CDS	2058358	2057363	-1	-	996	Myo-inositol 2-dehydrogenase (EC 1.1.1.18)	Inositol catabolism; <br>Inositol utilization
peg.1863	CDS	2059398	2058415	-3	-	984	Predicted transcriptional regulator of the myo-inositol catabolic operon	Inositol catabolism; <br>Inositol utilization
peg.1864	CDS	2060501	2062441	2	+	1941	5-keto-2-deoxygluconokinase (EC 2.7.1.92) / uncharacterized domain	Inositol catabolism; <br>Inositol catabolism; <br>Inositol utilization; <br>Inositol utilization
peg.1865	CDS	2062438	2064285	1	+	1848	Epi-inositol hydrolase (EC 3.7.1.-)	Inositol catabolism; <br>Inositol utilization
peg.1866	CDS	2064396	2065295	3	+	900	Inosose dehydratase (EC 4.2.1.44)	Inositol catabolism; <br>Inositol utilization
peg.1867	CDS	2065407	2066909	3	+	1503	Methylmalonate-semialdehyde dehydrogenase (EC 1.2.1.27)	Inositol utilization; <br>Valine degradation
peg.1868	CDS	2066980	2067405	1	+	426	hypothetical protein	- none -
peg.1869	CDS	2067577	2069388	1	+	1812	Pedicted L-rhamnose permease, NCS1 Family	- none -
peg.1870	CDS	2069485	2070501	1	+	1017	Myo-inositol 2-dehydrogenase( EC:1.1.1.18 )	- none -
peg.1871	CDS	2070637	2071461	1	+	825	Short-chain dehydrogenase/reductase SDR	Transcription repair cluster
peg.1872	CDS	2072688	2071516	-3	-	1173	oxidoreductase domain protein	- none -
peg.1873	CDS	2073113	2074228	2	+	1116	Inositol transport system permease protein	Inositol catabolism; <br>Inositol utilization
peg.1874	CDS	2074255	2075073	1	+	819	Inositol transport system ATP-binding protein	Inositol catabolism; <br>Inositol utilization
peg.1875	CDS	2075155	2076321	1	+	1167	Protein involved in biosynthesis of mitomycin antibiotics/polyketide fumonisin	- none -
peg.1876	CDS	2076686	2077648	2	+	963	Inositol transport system sugar-binding protein	Inositol catabolism; <br>Inositol utilization
peg.1877	CDS	2077730	2078692	2	+	963	Inosose isomerase (EC 5.3.99.-)	Inositol catabolism; <br>Inositol utilization
peg.1878	CDS	2078730	2079893	3	+	1164	Myo-inositol 2-dehydrogenase (EC 1.1.1.18)	Inositol catabolism; <br>Inositol utilization
peg.1879	CDS	2081223	2080162	-3	-	1062	transcriptional regulator, AraC family	- none -
peg.1880	CDS	2081325	2082464	3	+	1140	Gamma-butyrobetaine,2-oxoglutarate dioxygenase	- none -
peg.1881	CDS	2082461	2083048	2	+	588	Metal-dependent phosphohydrolase, HD subdomain	- none -
peg.1882	CDS	2083045	2084640	1	+	1596	Acetohydroxy acid synthase	- none -
peg.1883	CDS	2084705	2085640	2	+	936	Substrate-binding region of ABC-type glycine betaine transport system	- none -
peg.1884	CDS	2085637	2086380	1	+	744	Ribulose-5-phosphate 4-epimerase and related epimerases and aldolases	COG0451
peg.1885	CDS	2086401	2087594	3	+	1194	Aspartate aminotransferase (EC 2.6.1.1)	CBSS-216591.1.peg.168; <br>Glutamine, Glutamate, Aspartate and Asparagine Biosynthesis; <br>Threonine and Homoserine Biosynthesis
peg.1886	CDS	2087602	2088405	1	+	804	Arginine/ornithine ABC transporter, ATP-binding protein AotP	Arginine and Ornithine Degradation
peg.1887	CDS	2088452	2089219	2	+	768	extracellular solute-binding protein, family 3	- none -
peg.1888	CDS	2089305	2090018	3	+	714	Histidine ABC transporter, permease protein HisQ (TC 3.A.1.3.1)	Arginine and Ornithine Degradation
peg.1889	CDS	2090020	2090772	1	+	753	Amino acid ABC transporter, permease protein, 3-TM region, His/Glu/Gln/Arg/opine	- none -
peg.1890	CDS	2090760	2092199	3	+	1440	Aldehyde dehydrogenase (EC 1.2.1.3)	Glycerolipid and Glycerophospholipid Metabolism in Bacteria; <br>Methylglyoxal Metabolism; <br>Methylglyoxal Metabolism; <br>Pyruvate metabolism II: acetyl-CoA, acetogenesis from pyruvate
peg.1891	CDS	2092339	2093496	1	+	1158	N-acetyl-L,L-diaminopimelate deacetylase (EC 3.5.1.47)	Lysine Biosynthesis DAP Pathway; <br>Lysine Biosynthesis DAP Pathway, GJO scratch
peg.1892	CDS	2094448	2094086	-1	-	363	hypothetical protein	- none -
peg.1893	CDS	2095853	2094645	-2	-	1209	oxidoreductase-related protein	- none -
peg.1894	CDS	2097486	2096062	-3	-	1425	rubredoxin/rubredoxin reductase	- none -
peg.1895	CDS	2098940	2097498	-2	-	1443	Aldehyde dehydrogenase (EC 1.2.1.3)	Glycerolipid and Glycerophospholipid Metabolism in Bacteria; <br>Methylglyoxal Metabolism; <br>Methylglyoxal Metabolism; <br>Pyruvate metabolism II: acetyl-CoA, acetogenesis from pyruvate
peg.1896	CDS	2100188	2098998	-2	-	1191	GbcA Glycine betaine demethylase subunit A	Choline and Betaine Uptake and Betaine Biosynthesis
peg.1897	CDS	2100542	2102233	2	+	1692	High-affinity choline uptake protein BetT	Choline and Betaine Uptake and Betaine Biosynthesis; <br>Choline uptake and conversion to betaine clusters
peg.1898	CDS	2102445	2103548	3	+	1104	Aminopeptidase YpdF (MP-, MA-, MS-, AP-, NP- specific)	Protein degradation
peg.1899	CDS	2104537	2103644	-1	-	894	D-serine dehydratase transcriptional activator	Glycine and Serine Utilization; <br>LysR-family proteins in Escherichia coli
peg.1900	CDS	2106924	2104912	-3	-	2013	High-affinity choline uptake protein BetT	Choline and Betaine Uptake and Betaine Biosynthesis; <br>Choline uptake and conversion to betaine clusters
peg.1901	CDS	2107360	2108253	1	+	894	transcriptional regulator, LysR family	- none -
peg.1902	CDS	2108393	2108220	-2	-	174	hypothetical protein	- none -
peg.1903	CDS	2109262	2110137	1	+	876	hypothetical protein	- none -
peg.1904	CDS	2110140	2110430	3	+	291	Putative aminopeptidase	- none -
peg.1905	CDS	2110677	2111321	3	+	645	Transcriptional regulator, TetR family	- none -
peg.1906	CDS	2112127	2111333	-1	-	795	Pyrroline-5-carboxylate reductase (EC 1.5.1.2)	A Hypothetical Protein Related to Proline Metabolism; <br>CBSS-630.2.peg.3360; <br>Proline Synthesis
peg.1907	CDS	2112286	2114337	1	+	2052	Probable N-methylproline demethylase (EC 1.-.-.-)	- none -
peg.1908	CDS	2114343	2115323	3	+	981	Malate dehydrogenase (EC 1.1.1.37)	Glyoxylate bypass; <br>Serine-glyoxylate cycle; <br>Serine-glyoxylate cycle - GJO; <br>TCA Cycle
peg.1909	CDS	2115756	2115577	-3	-	180	hypothetical protein	- none -
peg.1910	CDS	2115611	2116345	2	+	735	DNA mismatch repair protein MutL	DNA repair, bacterial MutL-MutS system
peg.1911	CDS	2116352	2117290	2	+	939	tRNA delta(2)-isopentenylpyrophosphate transferase (EC 2.5.1.8)	- none -
peg.1912	CDS	2117406	2117651	3	+	246	RNA-binding protein Hfq	Hfl operon; <br>Polyadenylation bacterial
peg.1913	CDS	2117660	2118976	2	+	1317	GTP-binding protein HflX	Hfl operon
peg.1914	CDS	2119147	2120385	1	+	1239	HflK protein	Hfl operon; <br>Scaffold proteins for [4Fe-4S] cluster assembly (MRP family)
peg.1915	CDS	2120388	2121272	3	+	885	HflC protein	Hfl operon; <br>Scaffold proteins for [4Fe-4S] cluster assembly (MRP family)
peg.1916	CDS	2121495	2122691	3	+	1197	ATP phosphoribosyltransferase regulatory subunit (EC 2.4.2.17)	Histidine Biosynthesis
peg.1917	CDS	2122756	2124051	1	+	1296	Adenylosuccinate synthetase (EC 6.3.4.4)	Purine conversions
peg.1918	CDS	2126962	2124194	-1	-	2769	hypothetical protein	- none -
peg.1919	CDS	2128236	2127010	-3	-	1227	Alginate lyase precursor (EC 4.2.2.3)	- none -
peg.1920	CDS	2129175	2128291	-3	-	885	hypothetical protein	- none -
peg.1921	CDS	2130770	2129241	-2	-	1530	type IV pilus assembly PilZ	- none -
peg.1922	CDS	2132736	2130817	-3	-	1920	Alginate biosynthesis protein Alg8	- none -
peg.1923	CDS	2134092	2132746	-3	-	1347	UDP-glucose dehydrogenase (EC 1.1.1.22)	Lipid A-Ara4N pathway ( Polymyxin resistance )
peg.1924	CDS	2134174	2134392	1	+	219	hypothetical protein	- none -
peg.1925	CDS	2136268	2134610	-1	-	1659	High-affinity choline uptake protein BetT	Choline and Betaine Uptake and Betaine Biosynthesis; <br>Choline uptake and conversion to betaine clusters
peg.1926	CDS	2136732	2136310	-3	-	423	UspA domain protein	- none -
peg.1927	CDS	2137919	2137059	-2	-	861	Glycine betaine ABC transport system, glycine betaine-binding protein OpuAC	Choline and Betaine Uptake and Betaine Biosynthesis; <br>Choline uptake and conversion to betaine clusters
peg.1928	CDS	2138841	2138002	-3	-	840	Glycine betaine ABC transport system, permease protein OpuAB	Choline and Betaine Uptake and Betaine Biosynthesis; <br>Choline uptake and conversion to betaine clusters
peg.1929	CDS	2140043	2138841	-2	-	1203	Glycine betaine ABC transport system, ATP-binding protein OpuAA (EC 3.6.3.32)	Choline and Betaine Uptake and Betaine Biosynthesis; <br>Choline uptake and conversion to betaine clusters
peg.1930	CDS	2141556	2140369	-3	-	1188	PQQ-dependent oxidoreductase, gdhB family	- none -
peg.1931	CDS	2142495	2141620	-3	-	876	Auxin Efflux Carrier	- none -
peg.1932	CDS	2144611	2142554	-1	-	2058	FIG00508396: hypothetical protein	- none -
peg.1933	CDS	2145490	2144618	-1	-	873	Fusaric acid resistance protein fusE	- none -
peg.1934	CDS	2145708	2145493	-3	-	216	protein of unknown function DUF1656	- none -
peg.1935	CDS	2146812	2145778	-3	-	1035	transcriptional regulator, LysR family	- none -
peg.1936	CDS	2146930	2148885	1	+	1956	TonB-dependent receptor; Outer membrane receptor for ferrienterochelin and colicins	Ton and Tol transport systems
peg.1937	CDS	2149189	2150127	1	+	939	ABC-type Fe3+-siderophore transport system, periplasmic iron-binding component	- none -
peg.1938	CDS	2150127	2151155	3	+	1029	ABC-type Fe3+-siderophore transport system, permease component	- none -
peg.1939	CDS	2151169	2152272	1	+	1104	ABC-type Fe3+-siderophore transport system, permease 2 component	Flavohaemoglobin
peg.1940	CDS	2152269	2153057	3	+	789	ABC-type Fe3+-siderophore transport system, ATPase component	- none -
peg.1941	CDS	2153666	2153118	-2	-	549	hypothetical protein	- none -
peg.1942	CDS	2153843	2154811	2	+	969	Manganese ABC transporter, periplasmic-binding protein SitA	- none -
peg.1943	CDS	2154856	2155638	1	+	783	Manganese ABC transporter, ATP-binding protein SitB	- none -
peg.1944	CDS	2155635	2156786	3	+	1152	Manganese ABC transporter, inner membrane permease protein SitC	- none -
peg.1945	CDS	2156786	2157934	2	+	1149	Manganese ABC transporter, inner membrane permease protein SitD	- none -
peg.1946	CDS	2159104	2158094	-1	-	1011	putative membrane protein	- none -
peg.1947	CDS	2159724	2159089	-3	-	636	protein of unknown function DUF1007	- none -
peg.1948	CDS	2161787	2159784	-2	-	2004	Ferric hydroxamate ABC transporter (TC 3.A.1.14.3), permease component FhuB	Siderophore Aerobactin
peg.1949	CDS	2162625	2161777	-3	-	849	Ferric hydroxamate ABC transporter (TC 3.A.1.14.3), periplasmic substrate binding protein FhuD	Siderophore Aerobactin
peg.1950	CDS	2163491	2162724	-2	-	768	Ferric hydroxamate ABC transporter (TC 3.A.1.14.3), ATP-binding protein FhuC	Siderophore Aerobactin
peg.1951	CDS	2163725	2164336	2	+	612	Manganese superoxide dismutase (EC 1.15.1.1)	Oxidative stress; <br>Protection from Reactive Oxygen Species
peg.1952	CDS	2164480	2166273	1	+	1794	ABC transporter, multidrug efflux family	- none -
peg.1953	CDS	2168469	2166376	-3	-	2094	Aerobactin siderophore receptor IutA	Siderophore Aerobactin; <br>Ton and Tol transport systems
peg.1954	CDS	2168770	2169084	1	+	315	hypothetical protein	- none -
peg.1955	CDS	2169320	2169183	-2	-	138	hypothetical protein	- none -
peg.1956	CDS	2171466	2169337	-3	-	2130	Ferrichrome-iron receptor	- none -
peg.1957	CDS	2172529	2171573	-1	-	957	Transcriptional regulator, AraC family	- none -
peg.1958	CDS	2173320	2172526	-3	-	795	Ferric reductase (1.6.99.14)	Anaerobic respiratory reductases; <br>Hemin transport system
peg.1959	CDS	2173938	2173402	-3	-	537	RNA polymerase sigma-70 factor, ECF subfamily	- none -
peg.1960	CDS	2176567	2174087	-1	-	2481	Desferrioxamine E biosynthesis protein DesD @ Siderophore synthetase superfamily, group C @ Siderophore synthetase component, ligase	- none -
peg.1961	CDS	2177743	2176571	-1	-	1173	hypothetical protein	- none -
peg.1962	CDS	2179068	2177740	-3	-	1329	putative siderophore biosynthetic protein	- none -
peg.1963	CDS	2180645	2179086	-2	-	1560	Desferrioxamine E biosynthesis protein DesA @ Siderophore biosynthesis L-2,4-diaminobutyrate decarboxylase	- none -
peg.1964	CDS	2181002	2182054	2	+	1053	hypothetical protein	- none -
peg.1965	CDS	2183054	2182032	-2	-	1023	Magnesium and cobalt efflux protein CorC	Copper homeostasis: copper tolerance
peg.1966	CDS	2183528	2183896	2	+	369	FIG00432864: hypothetical protein	- none -
peg.1967	CDS	2188419	2187736	-3	-	684	ThiJ/PfpI family protein	COG2363
peg.1968	CDS	2189190	2188486	-3	-	705	short-chain dehydrogenase/reductase SDR	- none -
peg.1969	CDS	2189346	2190284	3	+	939	putative transcriptional regulator, LysR family	- none -
peg.1970	CDS	2190484	2191281	1	+	798	oligopeptide ABC transporter ATP-binding protein	- none -
peg.1971	CDS	2191286	2192173	2	+	888	putative ABC transporter ATP-binding protein	- none -
peg.1972	CDS	2192170	2193738	1	+	1569	Oligopeptide ABC transporter, periplasmic oligopeptide-binding protein OppA (TC 3.A.1.5.1)	ABC transporter oligopeptide (TC 3.A.1.5.1)
peg.1973	CDS	2193767	2195512	2	+	1746	Dipeptide transport system permease protein DppC (TC 3.A.1.5.2)	ABC transporter dipeptide (TC 3.A.1.5.2)
peg.1974	CDS	2196024	2195593	-3	-	432	FIG01142736: hypothetical protein	- none -
peg.1975	CDS	2196888	2196136	-3	-	753	hypothetical protein	- none -
peg.1976	CDS	2197427	2196885	-2	-	543	RNA polymerase sigma factor	- none -
peg.1977	CDS	2197890	2197546	-3	-	345	hypothetical protein	- none -
peg.1978	CDS	2198605	2197883	-1	-	723	putative amino acid transporter	- none -
peg.1979	CDS	2199129	2198602	-3	-	528	Transcriptional regulator yidN, Cro/CI family	- none -
peg.1980	CDS	2200627	2199401	-1	-	1227	sodium:dicarboxylate symporter	- none -
peg.1981	CDS	2201479	2201153	-1	-	327	Protein of unknown function UPF0060	- none -
peg.1982	CDS	2203265	2201526	-2	-	1740	Isocitrate dehydrogenase [NADP] (EC 1.1.1.42)	5-FCL-like protein; <br>TCA Cycle
peg.1983	CDS	2203950	2203360	-3	-	591	ChaC-like protein	- none -
peg.1984	CDS	2204135	2204575	2	+	441	hypothetical protein	- none -
peg.1985	CDS	2204618	2205094	2	+	477	Phosphatidylglycerophosphatase A (EC 3.1.3.27)	Glycerolipid and Glycerophospholipid Metabolism in Bacteria
peg.1986	CDS	2205204	2205602	3	+	399	hypothetical protein	- none -
peg.1987	CDS	2205729	2207066	3	+	1338	Uncharacterized iron-regulated membrane protein; Iron-uptake factor PiuB	- none -
peg.1988	CDS	2209036	2207078	-1	-	1959	hypothetical protein	- none -
peg.1989	CDS	2209701	2209174	-3	-	528	HPP	- none -
peg.1990	CDS	2209841	2210785	2	+	945	Cobalt-zinc-cadmium resistance protein CzcD	Cobalt-zinc-cadmium resistance
peg.1991	CDS	2211439	2210861	-1	-	579	Putative membrane protein	- none -
peg.1992	CDS	2213405	2211765	-2	-	1641	Ferredoxin-dependent glutamate synthase (EC 1.4.7.1)	Ammonia assimilation; <br>Glutamine, Glutamate, Aspartate and Asparagine Biosynthesis
peg.1993	CDS	2213418	2213540	3	+	123	hypothetical protein	- none -
peg.1994	CDS	2213577	2214176	3	+	600	hypothetical protein	- none -
peg.1995	CDS	2214425	2214631	2	+	207	cold-shock DNA-binding domain protein	- none -
peg.1996	CDS	2214777	2216546	3	+	1770	Sulfate permease, Trk-type	Cysteine Biosynthesis
peg.1997	CDS	2216619	2217287	3	+	669	Carboxylesterase( EC:3.1.1.1 )	- none -
peg.1998	CDS	2217563	2217721	2	+	159	hypothetical protein	- none -
peg.1999	CDS	2217765	2217887	3	+	123	hypothetical protein	- none -
[truncated: 1,302 more rows]
