# Supplementary material for: Genomic analysis reveals the biotechnological and industrial potential of levan producing halophilic extremophile, Halomonas smyrnensis AAD6T
Source: Springerplus. 2015 Aug 4;4:393. doi: 10.1186/s40064-015-1184-3 (PMC4523562; doi:10.1186/s40064-015-1184-3)
Supplement: Additional file 3: — Table S3. Subsystem annotation results of the predicted coding sequences. [file 40064_2015_1184_MOESM3_ESM.xlsx]

## Sheet: Sayfa1
SpringerPlus
Genomic analysis reveals the biotechnological and industrial potential of levan producing halophilic extremophile, Halomonas smyrnensis AAD6T
Elif Sogutcu1, Tugba Ozer1, Muzaffer Arikan2, Zeliha Emrence2, Ebru Toksoy Oner1, Duran Ustek3, Kazim Yalcin Arga1,§
1 Department of Bioengineering, Marmara University, Goztepe 34722, Istanbul, Turkey
2 Department of Genetics, Institute for Experimental Medicine, Istanbul University, Capa 34093, Istanbul, Turkey
3 Department of Medical Genetics, School of Medicine, REMER, Medipol University, 34810, Istanbul, Turkey
§Corresponding author:
Assoc. Prof. Dr. Kazim Yalcin Arga
E-mail: kazim.arga@marmara.edu.tr

## Sheet: Table S3
Category	Subcategory	Subsystem	Role	Features
Cofactors, Vitamins, Prosthetic Groups, Pigments	Biotin	Biotin biosynthesis	Biotin operon repressor	peg.3085
Cofactors, Vitamins, Prosthetic Groups, Pigments	Biotin	Biotin biosynthesis	Adenosylmethionine-8-amino-7-oxononanoate aminotransferase (EC 2.6.1.62)	peg.667, peg.1736
Cofactors, Vitamins, Prosthetic Groups, Pigments	Biotin	Biotin biosynthesis	Biotin-protein ligase (EC 6.3.4.15)	peg.3085
Cofactors, Vitamins, Prosthetic Groups, Pigments	Biotin	Biotin biosynthesis	8-amino-7-oxononanoate synthase (EC 2.3.1.47)	peg.1102
Cofactors, Vitamins, Prosthetic Groups, Pigments	Biotin	Biotin biosynthesis	Dethiobiotin synthetase (EC 6.3.3.3)	peg.1099
Cofactors, Vitamins, Prosthetic Groups, Pigments	Biotin	Biotin biosynthesis	Biotin synthase (EC 2.8.1.6)	peg.1103
Cofactors, Vitamins, Prosthetic Groups, Pigments	Biotin	Biotin biosynthesis	Long-chain-fatty-acid--CoA ligase (EC 6.2.1.3)	peg.111, peg.232, peg.233, peg.1715, peg.2363, peg.3106
Cofactors, Vitamins, Prosthetic Groups, Pigments	Biotin	Biotin biosynthesis	3-ketoacyl-CoA thiolase (EC 2.3.1.16)	peg.114, peg.153
Cofactors, Vitamins, Prosthetic Groups, Pigments	Biotin	Biotin biosynthesis Experimental	Dethiobiotin synthetase (EC 6.3.3.3)	peg.1099
Cofactors, Vitamins, Prosthetic Groups, Pigments	Biotin	Biotin biosynthesis Experimental	Biotin synthase (EC 2.8.1.6)	peg.1103
Cofactors, Vitamins, Prosthetic Groups, Pigments	Biotin	Biotin biosynthesis Experimental	Competence protein F homolog, phosphoribosyltransferase domain	peg.1105
Cofactors, Vitamins, Prosthetic Groups, Pigments	Biotin	Biotin biosynthesis Experimental	NfuA Fe-S protein maturation	peg.2785
Cofactors, Vitamins, Prosthetic Groups, Pigments	Biotin	Biotin biosynthesis Experimental	Adenosylmethionine-8-amino-7-oxononanoate aminotransferase (EC 2.6.1.62)	peg.667, peg.1736
Cofactors, Vitamins, Prosthetic Groups, Pigments	Biotin	Biotin biosynthesis Experimental	8-amino-7-oxononanoate synthase (EC 2.3.1.47)	peg.1102
Cofactors, Vitamins, Prosthetic Groups, Pigments	Cofactors, Vitamins, Prosthetic Groups, Pigments - no subcategory	Thiamin biosynthesis	Sulfur carrier protein adenylyltransferase ThiF	peg.646
Cofactors, Vitamins, Prosthetic Groups, Pigments	Cofactors, Vitamins, Prosthetic Groups, Pigments - no subcategory	Thiamin biosynthesis	Hydroxymethylpyrimidine ABC transporter, substrate-binding component	peg.2821
Cofactors, Vitamins, Prosthetic Groups, Pigments	Cofactors, Vitamins, Prosthetic Groups, Pigments - no subcategory	Thiamin biosynthesis	Glycine oxidase ThiO (EC 1.4.3.19)	peg.3189
Cofactors, Vitamins, Prosthetic Groups, Pigments	Cofactors, Vitamins, Prosthetic Groups, Pigments - no subcategory	Thiamin biosynthesis	Thiazole biosynthesis protein ThiG	peg.2498
Cofactors, Vitamins, Prosthetic Groups, Pigments	Cofactors, Vitamins, Prosthetic Groups, Pigments - no subcategory	Thiamin biosynthesis	1-deoxy-D-xylulose 5-phosphate synthase (EC 2.2.1.7)	peg.288
Cofactors, Vitamins, Prosthetic Groups, Pigments	Cofactors, Vitamins, Prosthetic Groups, Pigments - no subcategory	Thiamin biosynthesis	Phosphomethylpyrimidine kinase (EC 2.7.4.7)	peg.370, peg.2485
Cofactors, Vitamins, Prosthetic Groups, Pigments	Cofactors, Vitamins, Prosthetic Groups, Pigments - no subcategory	Thiamin biosynthesis	Thiamin ABC transporter, substrate-binding component	peg.1808
Cofactors, Vitamins, Prosthetic Groups, Pigments	Cofactors, Vitamins, Prosthetic Groups, Pigments - no subcategory	Thiamin biosynthesis	Thiaminase II (EC 3.5.99.2)	peg.2951
Cofactors, Vitamins, Prosthetic Groups, Pigments	Cofactors, Vitamins, Prosthetic Groups, Pigments - no subcategory	Thiamin biosynthesis	Thiamin biosynthesis protein ThiC	peg.2952
Cofactors, Vitamins, Prosthetic Groups, Pigments	Cofactors, Vitamins, Prosthetic Groups, Pigments - no subcategory	Thiamin biosynthesis	Thiamin-phosphate pyrophosphorylase (EC 2.5.1.3)	peg.239
Cofactors, Vitamins, Prosthetic Groups, Pigments	Cofactors, Vitamins, Prosthetic Groups, Pigments - no subcategory	Thiamin biosynthesis	Thiamin ABC transporter, transmembrane component	peg.1807
Cofactors, Vitamins, Prosthetic Groups, Pigments	Cofactors, Vitamins, Prosthetic Groups, Pigments - no subcategory	Thiamin biosynthesis	Hydroxyethylthiazole kinase (EC 2.7.1.50)	peg.238
Cofactors, Vitamins, Prosthetic Groups, Pigments	Cofactors, Vitamins, Prosthetic Groups, Pigments - no subcategory	Thiamin biosynthesis	Sulfur carrier protein ThiS	peg.2499
Cofactors, Vitamins, Prosthetic Groups, Pigments	Quinone cofactors	Menaquinone and Phylloquinone Biosynthesis	Ubiquinone/menaquinone biosynthesis methyltransferase UbiE (EC 2.1.1.-)	peg.738
Cofactors, Vitamins, Prosthetic Groups, Pigments	Quinone cofactors	Ubiquinone Biosynthesis	2-octaprenyl-6-methoxyphenol hydroxylase (EC 1.14.13.-)	peg.318
Cofactors, Vitamins, Prosthetic Groups, Pigments	Quinone cofactors	Ubiquinone Biosynthesis	Ubiquinone biosynthesis monooxygenase UbiB	peg.470, peg.736
Cofactors, Vitamins, Prosthetic Groups, Pigments	Quinone cofactors	Ubiquinone Biosynthesis	Ubiquinone/menaquinone biosynthesis methyltransferase UbiE (EC 2.1.1.-)	peg.738
Cofactors, Vitamins, Prosthetic Groups, Pigments	Quinone cofactors	Ubiquinone Biosynthesis	3-polyprenyl-4-hydroxybenzoate carboxy-lyase UbiX (EC 4.1.1.-)	peg.1126
Cofactors, Vitamins, Prosthetic Groups, Pigments	Quinone cofactors	Ubiquinone Biosynthesis	Chorismate--pyruvate lyase (EC 4.1.3.40)	peg.2537
Cofactors, Vitamins, Prosthetic Groups, Pigments	Quinone cofactors	Ubiquinone Biosynthesis	2-octaprenyl-3-methyl-6-methoxy-1,4-benzoquinol hydroxylase (EC 1.14.13.-)	peg.317, peg.968
Cofactors, Vitamins, Prosthetic Groups, Pigments	Quinone cofactors	Ubiquinone Biosynthesis	NAD(P)H-flavin reductase (EC 1.5.1.29) (EC 1.16.1.3)	peg.725
Cofactors, Vitamins, Prosthetic Groups, Pigments	Quinone cofactors	Ubiquinone Biosynthesis	Protein YigP (COG3165) clustered with ubiquinone biosynthetic genes	peg.737
Cofactors, Vitamins, Prosthetic Groups, Pigments	Quinone cofactors	Ubiquinone Biosynthesis	3-polyprenyl-4-hydroxybenzoate carboxy-lyase (EC 4.1.1.-)	peg.724
Cofactors, Vitamins, Prosthetic Groups, Pigments	Tetrapyrroles	Cobalamin synthesis	Cobyric acid synthase	peg.678
Cofactors, Vitamins, Prosthetic Groups, Pigments	Tetrapyrroles	Cobalamin synthesis	Cobalt-precorrin-6x reductase (EC 1.3.1.54)	peg.685
Cofactors, Vitamins, Prosthetic Groups, Pigments	Tetrapyrroles	Cobalamin synthesis	Cobalamin biosynthesis protein BluB	peg.679
Cofactors, Vitamins, Prosthetic Groups, Pigments	Tetrapyrroles	Cobalamin synthesis	L-threonine 3-O-phosphate decarboxylase (EC 4.1.1.81)	peg.26
Cofactors, Vitamins, Prosthetic Groups, Pigments	Tetrapyrroles	Cobalamin synthesis	Adenosylcobinamide-phosphate guanylyltransferase (EC 2.7.7.62)	peg.25
Cofactors, Vitamins, Prosthetic Groups, Pigments	Tetrapyrroles	Cobalamin synthesis	Cobalt-precorrin-8x methylmutase (EC 5.4.1.2)	peg.688
Cofactors, Vitamins, Prosthetic Groups, Pigments	Tetrapyrroles	Cobalamin synthesis	Cobalamin synthase	peg.24
Cofactors, Vitamins, Prosthetic Groups, Pigments	Tetrapyrroles	Cobalamin synthesis	Cobalt-precorrin-2 C20-methyltransferase (EC 2.1.1.130)	peg.687
Cofactors, Vitamins, Prosthetic Groups, Pigments	Tetrapyrroles	Cobalamin synthesis	Cobalt-precorrin-4 C11-methyltransferase (EC 2.1.1.133)	peg.682
Cofactors, Vitamins, Prosthetic Groups, Pigments	Tetrapyrroles	Cobalamin synthesis	Cobalt-precorrin-3b C17-methyltransferase	peg.686
Cofactors, Vitamins, Prosthetic Groups, Pigments	Tetrapyrroles	Cobalamin synthesis	Nicotinate-nucleotide--dimethylbenzimidazole phosphoribosyltransferase (EC 2.4.2.21)	peg.28
Cofactors, Vitamins, Prosthetic Groups, Pigments	Tetrapyrroles	Cobalamin synthesis	Cob(I)alamin adenosyltransferase (EC 2.5.1.17)	peg.680, peg.1026
Cofactors, Vitamins, Prosthetic Groups, Pigments	Tetrapyrroles	Cobalamin synthesis	Adenosylcobinamide-phosphate synthase	peg.27
Cofactors, Vitamins, Prosthetic Groups, Pigments	Tetrapyrroles	Cobalamin synthesis	Cobyrinic acid A,C-diamide synthase	peg.11
Cofactors, Vitamins, Prosthetic Groups, Pigments	Tetrapyrroles	Heme and Siroheme Biosynthesis	Glutamyl-tRNA synthetase (EC 6.1.1.17)	peg.2917
Cofactors, Vitamins, Prosthetic Groups, Pigments	Tetrapyrroles	Heme and Siroheme Biosynthesis	Coproporphyrinogen III oxidase, aerobic (EC 1.3.3.3)	peg.2173
Cofactors, Vitamins, Prosthetic Groups, Pigments	Tetrapyrroles	Heme and Siroheme Biosynthesis	Uroporphyrinogen-III synthase (EC 4.2.1.75)	peg.2467
Cofactors, Vitamins, Prosthetic Groups, Pigments	Tetrapyrroles	Heme and Siroheme Biosynthesis	Glutamate-1-semialdehyde aminotransferase (EC 5.4.3.8)	peg.369
Cofactors, Vitamins, Prosthetic Groups, Pigments	Tetrapyrroles	Heme and Siroheme Biosynthesis	Porphobilinogen synthase (EC 4.2.1.24)	peg.826
Cofactors, Vitamins, Prosthetic Groups, Pigments	Tetrapyrroles	Heme and Siroheme Biosynthesis	Radical SAM family enzyme, similar to coproporphyrinogen III oxidase, oxygen-independent, clustered with nucleoside-triphosphatase RdgB	peg.359
Cofactors, Vitamins, Prosthetic Groups, Pigments	Tetrapyrroles	Heme and Siroheme Biosynthesis	Coproporphyrinogen III oxidase, oxygen-independent (EC 1.3.99.22)	peg.271
Cofactors, Vitamins, Prosthetic Groups, Pigments	Tetrapyrroles	Heme and Siroheme Biosynthesis	Glutamyl-tRNA reductase (EC 1.2.1.70)	peg.650
Cofactors, Vitamins, Prosthetic Groups, Pigments	Tetrapyrroles	Heme and Siroheme Biosynthesis	Porphobilinogen deaminase (EC 2.5.1.61)	peg.2468
Cofactors, Vitamins, Prosthetic Groups, Pigments	Tetrapyrroles	Heme and Siroheme Biosynthesis	Uroporphyrinogen-III methyltransferase (EC 2.1.1.107)	peg.1226, peg.2009
Cofactors, Vitamins, Prosthetic Groups, Pigments	Tetrapyrroles	Heme and Siroheme Biosynthesis	Ferrochelatase, protoheme ferro-lyase (EC 4.99.1.1)	peg.943
Cofactors, Vitamins, Prosthetic Groups, Pigments	Tetrapyrroles	Heme and Siroheme Biosynthesis	Uroporphyrinogen III decarboxylase (EC 4.1.1.37)	peg.280
Cofactors, Vitamins, Prosthetic Groups, Pigments	Tetrapyrroles	Coenzyme B12 biosynthesis	L-threonine 3-O-phosphate decarboxylase (EC 4.1.1.81)	peg.26
Cofactors, Vitamins, Prosthetic Groups, Pigments	Tetrapyrroles	Coenzyme B12 biosynthesis	Cobalt-precorrin-6y C5-methyltransferase (EC 2.1.1.-)	peg.684
Cofactors, Vitamins, Prosthetic Groups, Pigments	Tetrapyrroles	Coenzyme B12 biosynthesis	5,6-dimethylbenzimidazole synthase, flavin destructase family	peg.679
Cofactors, Vitamins, Prosthetic Groups, Pigments	Tetrapyrroles	Coenzyme B12 biosynthesis	Sirohydrochlorin cobaltochelatase (EC 4.99.1.3)	peg.3026
Cofactors, Vitamins, Prosthetic Groups, Pigments	Tetrapyrroles	Coenzyme B12 biosynthesis	Cobalt-precorrin-8x methylmutase (EC 5.4.1.2)	peg.688
Cofactors, Vitamins, Prosthetic Groups, Pigments	Tetrapyrroles	Coenzyme B12 biosynthesis	Cobalt-precorrin-2 C20-methyltransferase (EC 2.1.1.130)	peg.687
Cofactors, Vitamins, Prosthetic Groups, Pigments	Tetrapyrroles	Coenzyme B12 biosynthesis	CobW GTPase involved in cobalt insertion for B12 biosynthesis	peg.10
Cofactors, Vitamins, Prosthetic Groups, Pigments	Tetrapyrroles	Coenzyme B12 biosynthesis	Cobalt-precorrin-6y C15-methyltransferase [decarboxylating] (EC 2.1.1.-)	peg.684
Cofactors, Vitamins, Prosthetic Groups, Pigments	Tetrapyrroles	Coenzyme B12 biosynthesis	Uroporphyrinogen-III methyltransferase (EC 2.1.1.107)	peg.1226, peg.2009
Cofactors, Vitamins, Prosthetic Groups, Pigments	Tetrapyrroles	Coenzyme B12 biosynthesis	Vitamin B12 ABC transporter, B12-binding component BtuF	peg.20
Cofactors, Vitamins, Prosthetic Groups, Pigments	Tetrapyrroles	Coenzyme B12 biosynthesis	ChlI component of cobalt chelatase involved in B12 biosynthesis	peg.12
Cofactors, Vitamins, Prosthetic Groups, Pigments	Tetrapyrroles	Coenzyme B12 biosynthesis	Outer membrane vitamin B12 receptor BtuB	peg.21
Cofactors, Vitamins, Prosthetic Groups, Pigments	Tetrapyrroles	Coenzyme B12 biosynthesis	Cobyric acid synthase	peg.678
Cofactors, Vitamins, Prosthetic Groups, Pigments	Tetrapyrroles	Coenzyme B12 biosynthesis	Cobalt-precorrin-6x reductase (EC 1.3.1.54)	peg.685
Cofactors, Vitamins, Prosthetic Groups, Pigments	Tetrapyrroles	Coenzyme B12 biosynthesis	Precorrin-6A synthase (EC 2.1.1.152)	peg.681
Cofactors, Vitamins, Prosthetic Groups, Pigments	Tetrapyrroles	Coenzyme B12 biosynthesis	Adenosylcobinamide-phosphate guanylyltransferase (EC 2.7.7.62)	peg.25
Cofactors, Vitamins, Prosthetic Groups, Pigments	Tetrapyrroles	Coenzyme B12 biosynthesis	Cobalamin synthase	peg.24
Cofactors, Vitamins, Prosthetic Groups, Pigments	Tetrapyrroles	Coenzyme B12 biosynthesis	Cobalt-precorrin-3b C17-methyltransferase	peg.686
Cofactors, Vitamins, Prosthetic Groups, Pigments	Tetrapyrroles	Coenzyme B12 biosynthesis	Cobalt-precorrin-4 C11-methyltransferase (EC 2.1.1.133)	peg.682
Cofactors, Vitamins, Prosthetic Groups, Pigments	Tetrapyrroles	Coenzyme B12 biosynthesis	Nicotinate-nucleotide--dimethylbenzimidazole phosphoribosyltransferase (EC 2.4.2.21)	peg.28
Cofactors, Vitamins, Prosthetic Groups, Pigments	Tetrapyrroles	Coenzyme B12 biosynthesis	Cob(I)alamin adenosyltransferase (EC 2.5.1.17)	peg.680, peg.1026
Cofactors, Vitamins, Prosthetic Groups, Pigments	Tetrapyrroles	Coenzyme B12 biosynthesis	Adenosylcobinamide-phosphate synthase	peg.27
Cofactors, Vitamins, Prosthetic Groups, Pigments	Tetrapyrroles	Coenzyme B12 biosynthesis	Cobalamin biosynthesis protein CobG	peg.8
Cofactors, Vitamins, Prosthetic Groups, Pigments	Tetrapyrroles	Coenzyme B12 biosynthesis	Cobyrinic acid A,C-diamide synthase	peg.11
Cofactors, Vitamins, Prosthetic Groups, Pigments	Tetrapyrroles	Coenzyme B12 biosynthesis	CobN component of cobalt chelatase involved in B12 biosynthesis	peg.9
Cofactors, Vitamins, Prosthetic Groups, Pigments	Riboflavin, FMN, FAD	Flavodoxin	Hypothetical flavoprotein YqcA (clustered with tRNA pseudouridine synthase C)	peg.2688
Cofactors, Vitamins, Prosthetic Groups, Pigments	Pyridoxine	Pyridoxin (Vitamin B6) Biosynthesis	D-3-phosphoglycerate dehydrogenase (EC 1.1.1.95)	peg.292, peg.1598, peg.2737, peg.3179
Cofactors, Vitamins, Prosthetic Groups, Pigments	Pyridoxine	Pyridoxin (Vitamin B6) Biosynthesis	4-hydroxythreonine-4-phosphate dehydrogenase (EC 1.1.1.262)	peg.975
Cofactors, Vitamins, Prosthetic Groups, Pigments	Pyridoxine	Pyridoxin (Vitamin B6) Biosynthesis	Pyridoxamine 5&#39;-phosphate oxidase (EC 1.4.3.5)	peg.2799
Cofactors, Vitamins, Prosthetic Groups, Pigments	Pyridoxine	Pyridoxin (Vitamin B6) Biosynthesis	Erythronate-4-phosphate dehydrogenase (EC 1.1.1.290)	peg.2421
Cofactors, Vitamins, Prosthetic Groups, Pigments	Pyridoxine	Pyridoxin (Vitamin B6) Biosynthesis	Pyridoxine 5&#39;-phosphate synthase (EC 2.6.99.2)	peg.481
Cofactors, Vitamins, Prosthetic Groups, Pigments	Pyridoxine	Pyridoxin (Vitamin B6) Biosynthesis	D-erythrose-4-phosphate dehydrogenase (EC 1.2.1.72)	peg.2649
Cofactors, Vitamins, Prosthetic Groups, Pigments	Pyridoxine	Pyridoxin (Vitamin B6) Biosynthesis	Phosphoserine aminotransferase (EC 2.6.1.52)	peg.3121
Cofactors, Vitamins, Prosthetic Groups, Pigments	Pyridoxine	Pyridoxin (Vitamin B6) Biosynthesis	1-deoxy-D-xylulose 5-phosphate synthase (EC 2.2.1.7)	peg.288
Cofactors, Vitamins, Prosthetic Groups, Pigments	Pyridoxine	Pyridoxin (Vitamin B6) Biosynthesis	NAD-dependent glyceraldehyde-3-phosphate dehydrogenase (EC 1.2.1.12)	peg.1726, peg.2458
Cofactors, Vitamins, Prosthetic Groups, Pigments	NAD and NADP	NAD and NADP cofactor biosynthesis global	Quinolinate synthetase (EC 2.5.1.72)	peg.873
Cofactors, Vitamins, Prosthetic Groups, Pigments	NAD and NADP	NAD and NADP cofactor biosynthesis global	Nicotinate phosphoribosyltransferase (EC 2.4.2.11)	peg.2071
Cofactors, Vitamins, Prosthetic Groups, Pigments	NAD and NADP	NAD and NADP cofactor biosynthesis global	Quinolinate phosphoribosyltransferase [decarboxylating] (EC 2.4.2.19)	peg.887
Cofactors, Vitamins, Prosthetic Groups, Pigments	NAD and NADP	NAD and NADP cofactor biosynthesis global	NAD kinase (EC 2.7.1.23)	peg.46
Cofactors, Vitamins, Prosthetic Groups, Pigments	NAD and NADP	NAD and NADP cofactor biosynthesis global	ADP-ribose pyrophosphatase (EC 3.6.1.13)	peg.1771, peg.2731
Cofactors, Vitamins, Prosthetic Groups, Pigments	NAD and NADP	NAD and NADP cofactor biosynthesis global	NAD synthetase (EC 6.3.1.5)	peg.3191
Cofactors, Vitamins, Prosthetic Groups, Pigments	NAD and NADP	NAD and NADP cofactor biosynthesis global	Tryptophan 2,3-dioxygenase (EC 1.13.11.11)	peg.2122
Cofactors, Vitamins, Prosthetic Groups, Pigments	NAD and NADP	NAD and NADP cofactor biosynthesis global	Kynurenine formamidase (EC 3.5.1.9)	peg.2352
Cofactors, Vitamins, Prosthetic Groups, Pigments	NAD and NADP	NAD and NADP cofactor biosynthesis global	Nicotinamide-nucleotide adenylyltransferase, NadM family (EC 2.7.7.1)	peg.2731
Cofactors, Vitamins, Prosthetic Groups, Pigments	NAD and NADP	NAD and NADP cofactor biosynthesis global	Glutamine amidotransferase chain of NAD synthetase	peg.87, peg.3191
Cofactors, Vitamins, Prosthetic Groups, Pigments	NAD and NADP	NAD and NADP cofactor biosynthesis global	L-aspartate oxidase (EC 1.4.3.16)	peg.1407
Cofactors, Vitamins, Prosthetic Groups, Pigments	NAD and NADP	NAD and NADP cofactor biosynthesis global	Nicotinate-nucleotide adenylyltransferase (EC 2.7.7.18)	peg.1132
Cofactors, Vitamins, Prosthetic Groups, Pigments	NAD and NADP	NAD and NADP cofactor biosynthesis global	Kynureninase (EC 3.7.1.3)	peg.2353
Cofactors, Vitamins, Prosthetic Groups, Pigments	NAD and NADP	NAD and NADP cofactor biosynthesis global	Nicotinamidase (EC 3.5.1.19)	peg.1597
Cofactors, Vitamins, Prosthetic Groups, Pigments	Folate and pterines	YgfZ	Quinolinate synthetase (EC 2.5.1.72)	peg.873
Cofactors, Vitamins, Prosthetic Groups, Pigments	Folate and pterines	YgfZ	Aminodeoxychorismate lyase (EC 4.1.3.38)	peg.518
Cofactors, Vitamins, Prosthetic Groups, Pigments	Folate and pterines	YgfZ	Glutathione synthetase (EC 6.3.2.3)	peg.308
Cofactors, Vitamins, Prosthetic Groups, Pigments	Folate and pterines	YgfZ	Dihydropteroate synthase (EC 2.5.1.15)	peg.165
Cofactors, Vitamins, Prosthetic Groups, Pigments	Folate and pterines	YgfZ	Chorismate synthase (EC 4.2.3.5)	peg.1056
Cofactors, Vitamins, Prosthetic Groups, Pigments	Folate and pterines	YgfZ	YgfY COG2938	peg.1409
Cofactors, Vitamins, Prosthetic Groups, Pigments	Folate and pterines	YgfZ	Flavodoxin reductases (ferredoxin-NADPH reductases) family 1	peg.406, peg.1182, peg.2938
Cofactors, Vitamins, Prosthetic Groups, Pigments	Folate and pterines	YgfZ	Thiol:disulfide interchange protein DsbC	peg.3006
Cofactors, Vitamins, Prosthetic Groups, Pigments	Folate and pterines	YgfZ	Iron-sulfur cluster assembly ATPase protein SufC	peg.78
Cofactors, Vitamins, Prosthetic Groups, Pigments	Folate and pterines	YgfZ	Molybdenum cofactor biosynthesis protein MoaA	peg.3095
Cofactors, Vitamins, Prosthetic Groups, Pigments	Folate and pterines	YgfZ	Aspartate carbamoyltransferase (EC 2.1.3.2)	peg.304
Cofactors, Vitamins, Prosthetic Groups, Pigments	Folate and pterines	YgfZ	Twin-arginine translocation protein TatA	peg.734
Cofactors, Vitamins, Prosthetic Groups, Pigments	Folate and pterines	YgfZ	Phosphoribosylformylglycinamidine cyclo-ligase (EC 6.3.3.1)	peg.1254
Cofactors, Vitamins, Prosthetic Groups, Pigments	Folate and pterines	YgfZ	Dihydroorotate dehydrogenase (EC 1.3.3.1)	peg.2416
Cofactors, Vitamins, Prosthetic Groups, Pigments	Folate and pterines	YgfZ	Dihydroorotase (EC 3.5.2.3)	peg.2881
Cofactors, Vitamins, Prosthetic Groups, Pigments	Folate and pterines	YgfZ	Lipoate synthase	peg.1142
Cofactors, Vitamins, Prosthetic Groups, Pigments	Folate and pterines	YgfZ	Aminomethyltransferase (glycine cleavage system T protein) (EC 2.1.2.10)	peg.2696
Cofactors, Vitamins, Prosthetic Groups, Pigments	Folate and pterines	YgfZ	S-formylglutathione hydrolase (EC 3.1.2.12)	peg.993
Cofactors, Vitamins, Prosthetic Groups, Pigments	Folate and pterines	YgfZ	GTP cyclohydrolase II (EC 3.5.4.25)	peg.282, peg.2560
Cofactors, Vitamins, Prosthetic Groups, Pigments	Folate and pterines	YgfZ	S-(hydroxymethyl)glutathione dehydrogenase (EC 1.1.1.284)	peg.992
Cofactors, Vitamins, Prosthetic Groups, Pigments	Folate and pterines	YgfZ	GTPase and tRNA-U34 5-formylation enzyme TrmE	peg.356
Cofactors, Vitamins, Prosthetic Groups, Pigments	Folate and pterines	YgfZ	Adenosylcobinamide-phosphate synthase	peg.27
Cofactors, Vitamins, Prosthetic Groups, Pigments	Folate and pterines	YgfZ	Folate-dependent protein for Fe/S cluster synthesis/repair in oxidative stress	peg.2723
Cofactors, Vitamins, Prosthetic Groups, Pigments	Folate and pterines	YgfZ	FIG001341: Probable Fe(2+)-trafficking protein YggX	peg.3218
Cofactors, Vitamins, Prosthetic Groups, Pigments	Folate and pterines	YgfZ	Ribose-phosphate pyrophosphokinase (EC 2.7.6.1)	peg.654
Cofactors, Vitamins, Prosthetic Groups, Pigments	Folate and pterines	YgfZ	Gamma-glutamyl phosphate reductase (EC 1.2.1.41)	peg.1131
Cofactors, Vitamins, Prosthetic Groups, Pigments	Folate and pterines	YgfZ	Rhodanese-related sulfurtransferase	peg.1825
Cofactors, Vitamins, Prosthetic Groups, Pigments	Folate and pterines	YgfZ	Aconitate hydratase (EC 4.2.1.3)	peg.244, peg.245, peg.691, peg.3152
Cofactors, Vitamins, Prosthetic Groups, Pigments	Folate and pterines	YgfZ	Iron binding protein IscA for iron-sulfur cluster assembly	peg.2160
Cofactors, Vitamins, Prosthetic Groups, Pigments	Folate and pterines	YgfZ	Succinate dehydrogenase iron-sulfur protein (EC 1.3.99.1)	peg.2912
Cofactors, Vitamins, Prosthetic Groups, Pigments	Folate and pterines	YgfZ	Queuosine Biosynthesis QueC ATPase	peg.1304
Cofactors, Vitamins, Prosthetic Groups, Pigments	Folate and pterines	YgfZ	Biotin synthase (EC 2.8.1.6)	peg.1103
Cofactors, Vitamins, Prosthetic Groups, Pigments	Folate and pterines	YgfZ	Aconitate hydratase 2 (EC 4.2.1.3)	peg.1297
Cofactors, Vitamins, Prosthetic Groups, Pigments	Folate and pterines	YgfZ	Cysteine desulfurase (EC 2.8.1.7)	peg.2159
Cofactors, Vitamins, Prosthetic Groups, Pigments	Folate and pterines	YgfZ	Phosphoribosyl-AMP cyclohydrolase (EC 3.5.4.19)	peg.2779
Cofactors, Vitamins, Prosthetic Groups, Pigments	Folate and pterines	YgfZ	Orotate phosphoribosyltransferase (EC 2.4.2.10)	peg.2521
Cofactors, Vitamins, Prosthetic Groups, Pigments	Folate and pterines	YgfZ	Glutamate--cysteine ligase (EC 6.3.2.2)	peg.1795
Cofactors, Vitamins, Prosthetic Groups, Pigments	Folate and pterines	YgfZ	Phosphoglycerate kinase (EC 2.7.2.3)	peg.2648
Cofactors, Vitamins, Prosthetic Groups, Pigments	Folate and pterines	YgfZ	Amidophosphoribosyltransferase (EC 2.4.2.14)	peg.1203
Cofactors, Vitamins, Prosthetic Groups, Pigments	Folate and pterines	YgfZ	tRNA-i(6)A37 methylthiotransferase	peg.1064
Cofactors, Vitamins, Prosthetic Groups, Pigments	Folate and pterines	YgfZ	Coproporphyrinogen III oxidase, oxygen-independent (EC 1.3.99.22)	peg.271
Cofactors, Vitamins, Prosthetic Groups, Pigments	Folate and pterines	YgfZ	Ferric uptake regulation protein FUR	peg.183
Cofactors, Vitamins, Prosthetic Groups, Pigments	Folate and pterines	YgfZ	Glutamate synthase [NADPH] small chain (EC 1.4.1.13)	peg.760
Cofactors, Vitamins, Prosthetic Groups, Pigments	Folate and pterines	YgfZ	L-aspartate oxidase (EC 1.4.3.16)	peg.1407
Cofactors, Vitamins, Prosthetic Groups, Pigments	Folate and pterines	YgfZ	Cysteine desulfurase (EC 2.8.1.7), SufS subfamily	peg.76
Cofactors, Vitamins, Prosthetic Groups, Pigments	Folate and pterines	YgfZ	2-amino-4-hydroxy-6-hydroxymethyldihydropteridine pyrophosphokinase (EC 2.7.6.3)	peg.150, peg.981
Cofactors, Vitamins, Prosthetic Groups, Pigments	Folate and pterines	YgfZ	Fumarate hydratase class I, aerobic (EC 4.2.1.2)	peg.2728
Cofactors, Vitamins, Prosthetic Groups, Pigments	Folate and pterines	Molybdenum cofactor biosynthesis	Molybdenum transport ATP-binding protein ModC (TC 3.A.1.8.1)	peg.2226
Cofactors, Vitamins, Prosthetic Groups, Pigments	Folate and pterines	Molybdenum cofactor biosynthesis	Molybdenum cofactor biosynthesis protein MoaC	peg.3097
Cofactors, Vitamins, Prosthetic Groups, Pigments	Folate and pterines	Molybdenum cofactor biosynthesis	Molybdenum transport system permease protein ModB (TC 3.A.1.8.1)	peg.2227
Cofactors, Vitamins, Prosthetic Groups, Pigments	Folate and pterines	Molybdenum cofactor biosynthesis	Molybdenum cofactor biosynthesis protein MoaE	peg.3096
Cofactors, Vitamins, Prosthetic Groups, Pigments	Folate and pterines	Molybdenum cofactor biosynthesis	Molybdopterin biosynthesis protein MoeA	peg.2805, peg.3098
Cofactors, Vitamins, Prosthetic Groups, Pigments	Folate and pterines	Molybdenum cofactor biosynthesis	GTP cyclohydrolase II (EC 3.5.4.25)	peg.282, peg.2560
Cofactors, Vitamins, Prosthetic Groups, Pigments	Folate and pterines	Molybdenum cofactor biosynthesis	Molybdopterin-guanine dinucleotide biosynthesis protein MobA	peg.3100
Cofactors, Vitamins, Prosthetic Groups, Pigments	Folate and pterines	Molybdenum cofactor biosynthesis	GTP cyclohydrolase I (EC 3.5.4.16) type 1	peg.1109
Cofactors, Vitamins, Prosthetic Groups, Pigments	Folate and pterines	Molybdenum cofactor biosynthesis	Molybdenum cofactor biosynthesis protein MoaA	peg.3095
Cofactors, Vitamins, Prosthetic Groups, Pigments	Folate and pterines	Molybdenum cofactor biosynthesis	Molybdopterin-guanine dinucleotide biosynthesis protein MobB	peg.3099
Cofactors, Vitamins, Prosthetic Groups, Pigments	Folate and pterines	Molybdenum cofactor biosynthesis	Molybdenum ABC transporter, periplasmic molybdenum-binding protein ModA (TC 3.A.1.8.1)	peg.2228
Cofactors, Vitamins, Prosthetic Groups, Pigments	Folate and pterines	Molybdenum cofactor biosynthesis	Periplasmic molybdate-binding domain	peg.616
Cofactors, Vitamins, Prosthetic Groups, Pigments	Folate and pterines	Molybdenum cofactor biosynthesis	Molybdenum cofactor biosynthesis protein MoaB	peg.2804
Cofactors, Vitamins, Prosthetic Groups, Pigments	Folate and pterines	Folate Biosynthesis	Aminodeoxychorismate lyase (EC 4.1.3.38)	peg.518
Cofactors, Vitamins, Prosthetic Groups, Pigments	Folate and pterines	Folate Biosynthesis	Folylpolyglutamate synthase (EC 6.3.2.17)	peg.1200
Cofactors, Vitamins, Prosthetic Groups, Pigments	Folate and pterines	Folate Biosynthesis	GTP cyclohydrolase I (EC 3.5.4.16) type 2	peg.1494
Cofactors, Vitamins, Prosthetic Groups, Pigments	Folate and pterines	Folate Biosynthesis	Dihydropteroate synthase (EC 2.5.1.15)	peg.165
Cofactors, Vitamins, Prosthetic Groups, Pigments	Folate and pterines	Folate Biosynthesis	5-formyltetrahydrofolate cyclo-ligase (EC 6.3.3.2)	peg.322
Cofactors, Vitamins, Prosthetic Groups, Pigments	Folate and pterines	Folate Biosynthesis	Dihydroneopterin triphosphate epimerase	peg.1110
Cofactors, Vitamins, Prosthetic Groups, Pigments	Folate and pterines	Folate Biosynthesis	Dihydrofolate reductase (EC 1.5.1.3)	peg.1783
Cofactors, Vitamins, Prosthetic Groups, Pigments	Folate and pterines	Folate Biosynthesis	FolM Alternative dihydrofolate reductase 1	peg.726
Cofactors, Vitamins, Prosthetic Groups, Pigments	Folate and pterines	Folate Biosynthesis	Dihydrofolate synthase (EC 6.3.2.12)	peg.1200
Cofactors, Vitamins, Prosthetic Groups, Pigments	Folate and pterines	Folate Biosynthesis	GTP cyclohydrolase I (EC 3.5.4.16) type 1	peg.1109
Cofactors, Vitamins, Prosthetic Groups, Pigments	Folate and pterines	Folate Biosynthesis	Para-aminobenzoate synthase, aminase component (EC 2.6.1.85)	peg.1092
Cofactors, Vitamins, Prosthetic Groups, Pigments	Folate and pterines	Folate Biosynthesis	Thymidylate synthase (EC 2.1.1.45)	peg.1784
Cofactors, Vitamins, Prosthetic Groups, Pigments	Folate and pterines	Folate Biosynthesis	2-amino-4-hydroxy-6-hydroxymethyldihydropteridine pyrophosphokinase (EC 2.7.6.3)	peg.150, peg.981
Cofactors, Vitamins, Prosthetic Groups, Pigments	Folate and pterines	Folate Biosynthesis	Dihydroneopterin aldolase (EC 4.1.2.25)	peg.982
Cofactors, Vitamins, Prosthetic Groups, Pigments	Folate and pterines	Folate Biosynthesis	Para-aminobenzoate synthase, amidotransferase component (EC 2.6.1.85)	peg.1076
Cofactors, Vitamins, Prosthetic Groups, Pigments	Folate and pterines	5-FCL-like protein	Alcohol dehydrogenase (EC 1.1.1.1)	peg.41, peg.415, peg.842, peg.1424, peg.1436, peg.1517, peg.1527
Cofactors, Vitamins, Prosthetic Groups, Pigments	Folate and pterines	5-FCL-like protein	Isocitrate dehydrogenase [NADP] (EC 1.1.1.42)	peg.1982, peg.2401
Cofactors, Vitamins, Prosthetic Groups, Pigments	Folate and pterines	5-FCL-like protein	Formyltetrahydrofolate deformylase (EC 3.5.1.10)	peg.1017, peg.3092
Cofactors, Vitamins, Prosthetic Groups, Pigments	Folate and pterines	5-FCL-like protein	Pyruvate dehydrogenase E1 component (EC 1.2.4.1)	peg.889
Cofactors, Vitamins, Prosthetic Groups, Pigments	Folate and pterines	5-FCL-like protein	5-formyltetrahydrofolate cyclo-ligase (EC 6.3.3.2)	peg.322
Cofactors, Vitamins, Prosthetic Groups, Pigments	Folate and pterines	5-FCL-like protein	Dihydrofolate reductase (EC 1.5.1.3)	peg.1783
Cofactors, Vitamins, Prosthetic Groups, Pigments	Folate and pterines	5-FCL-like protein	Serine hydroxymethyltransferase (EC 2.1.2.1)	peg.1012, peg.2550
Cofactors, Vitamins, Prosthetic Groups, Pigments	Folate and pterines	5-FCL-like protein	Methylenetetrahydrofolate dehydrogenase (NADP+) (EC 1.5.1.5)	peg.2878
Cofactors, Vitamins, Prosthetic Groups, Pigments	Folate and pterines	5-FCL-like protein	Phosphoribosylglycinamide formyltransferase (EC 2.1.2.2)	peg.1253
Cofactors, Vitamins, Prosthetic Groups, Pigments	Folate and pterines	5-FCL-like protein	Phosphomethylpyrimidine kinase (EC 2.7.4.7)	peg.370, peg.2485
Cofactors, Vitamins, Prosthetic Groups, Pigments	Folate and pterines	5-FCL-like protein	Succinate dehydrogenase iron-sulfur protein (EC 1.3.99.1)	peg.2912
Cofactors, Vitamins, Prosthetic Groups, Pigments	Folate and pterines	5-FCL-like protein	Phosphoribosylaminoimidazolecarboxamide formyltransferase (EC 2.1.2.3)	peg.1112
Cofactors, Vitamins, Prosthetic Groups, Pigments	Folate and pterines	5-FCL-like protein	Thiaminase II (EC 3.5.99.2)	peg.2951
Cofactors, Vitamins, Prosthetic Groups, Pigments	Folate and pterines	5-FCL-like protein	Thiamin-phosphate pyrophosphorylase (EC 2.5.1.3)	peg.239
Cofactors, Vitamins, Prosthetic Groups, Pigments	Folate and pterines	5-FCL-like protein	Dihydrolipoamide acetyltransferase component of pyruvate dehydrogenase complex (EC 2.3.1.12)	peg.890
Cofactors, Vitamins, Prosthetic Groups, Pigments	Folate and pterines	5-FCL-like protein	Hydroxyethylthiazole kinase (EC 2.7.1.50)	peg.238
Cofactors, Vitamins, Prosthetic Groups, Pigments	Folate and pterines	Pterin carbinolamine dehydratase	Homogentisate 1,2-dioxygenase (EC 1.13.11.5)	peg.299
Cofactors, Vitamins, Prosthetic Groups, Pigments	Folate and pterines	Pterin carbinolamine dehydratase	4-hydroxyphenylpyruvate dioxygenase (EC 1.13.11.27)	peg.1224
Cofactors, Vitamins, Prosthetic Groups, Pigments	Folate and pterines	Pterin carbinolamine dehydratase	Maleylacetoacetate isomerase (EC 5.2.1.2)	peg.301, peg.301
Cofactors, Vitamins, Prosthetic Groups, Pigments	Folate and pterines	Pterin carbinolamine dehydratase	Pterin-4-alpha-carbinolamine dehydratase (EC 4.2.1.96)	peg.1214
Cofactors, Vitamins, Prosthetic Groups, Pigments	Folate and pterines	Pterin carbinolamine dehydratase	Phenylalanine-4-hydroxylase (EC 1.14.16.1)	peg.1215
Cofactors, Vitamins, Prosthetic Groups, Pigments	Folate and pterines	Pterin carbinolamine dehydratase	Fumarylacetoacetate hydrolase family protein	peg.300, peg.3146
Cofactors, Vitamins, Prosthetic Groups, Pigments	Lipoic acid	Lipoic acid metabolism	Proposed lipoate regulatory protein YbeD	peg.1140
Cofactors, Vitamins, Prosthetic Groups, Pigments	Lipoic acid	Lipoic acid metabolism	Octanoate-[acyl-carrier-protein]-protein-N-octanoyltransferase	peg.1141
Cofactors, Vitamins, Prosthetic Groups, Pigments	Lipoic acid	Lipoic acid metabolism	Lipoate synthase	peg.1142
Cofactors, Vitamins, Prosthetic Groups, Pigments	Coenzyme A	Coenzyme A Biosynthesis cluster	3-methyl-2-oxobutanoate hydroxymethyltransferase (EC 2.1.2.11)	peg.151
Cofactors, Vitamins, Prosthetic Groups, Pigments	Coenzyme A	Coenzyme A Biosynthesis cluster	Pantoate--beta-alanine ligase (EC 6.3.2.1)	peg.152
Cofactors, Vitamins, Prosthetic Groups, Pigments	Coenzyme A	Coenzyme A Biosynthesis cluster	Pantothenate kinase type III, CoaX-like (EC 2.7.1.33)	peg.3084
Cofactors, Vitamins, Prosthetic Groups, Pigments	Coenzyme A	Coenzyme A Biosynthesis	Pantothenate:Na+ symporter (TC 2.A.21.1.1)	peg.62, peg.2355
Cofactors, Vitamins, Prosthetic Groups, Pigments	Coenzyme A	Coenzyme A Biosynthesis	3-methyl-2-oxobutanoate hydroxymethyltransferase (EC 2.1.2.11)	peg.151
Cofactors, Vitamins, Prosthetic Groups, Pigments	Coenzyme A	Coenzyme A Biosynthesis	Pantothenate kinase (EC 2.7.1.33)	peg.2592
Cofactors, Vitamins, Prosthetic Groups, Pigments	Coenzyme A	Coenzyme A Biosynthesis	Dephospho-CoA kinase (EC 2.7.1.24)	peg.3111
Cofactors, Vitamins, Prosthetic Groups, Pigments	Coenzyme A	Coenzyme A Biosynthesis	Pantothenate kinase type III, CoaX-like (EC 2.7.1.33)	peg.3084
Cofactors, Vitamins, Prosthetic Groups, Pigments	Coenzyme A	Coenzyme A Biosynthesis	2-dehydropantoate 2-reductase (EC 1.1.1.169)	peg.472
Cofactors, Vitamins, Prosthetic Groups, Pigments	Coenzyme A	Coenzyme A Biosynthesis	Phosphopantetheine adenylyltransferase (EC 2.7.7.3)	peg.2259
Cofactors, Vitamins, Prosthetic Groups, Pigments	Coenzyme A	Coenzyme A Biosynthesis	Ketol-acid reductoisomerase (EC 1.1.1.86)	peg.3200
Cofactors, Vitamins, Prosthetic Groups, Pigments	Coenzyme A	Coenzyme A Biosynthesis	Phosphopantothenoylcysteine synthetase (EC 6.3.2.5)	peg.3162
Cofactors, Vitamins, Prosthetic Groups, Pigments	Coenzyme A	Coenzyme A Biosynthesis	Phosphopantothenoylcysteine decarboxylase (EC 4.1.1.36)	peg.3162
Cofactors, Vitamins, Prosthetic Groups, Pigments	Coenzyme A	Coenzyme A Biosynthesis	Pantoate--beta-alanine ligase (EC 6.3.2.1)	peg.152
Cell Wall and Capsule	Capsular and extracellular polysacchrides	dTDP-rhamnose synthesis	dTDP-4-dehydrorhamnose reductase (EC 1.1.1.133)	peg.3038
Cell Wall and Capsule	Capsular and extracellular polysacchrides	dTDP-rhamnose synthesis	dTDP-glucose 4,6-dehydratase (EC 4.2.1.46)	peg.2889
Cell Wall and Capsule	Capsular and extracellular polysacchrides	dTDP-rhamnose synthesis	Glucose-1-phosphate thymidylyltransferase (EC 2.7.7.24)	peg.971
Cell Wall and Capsule	Capsular and extracellular polysacchrides	Capsular heptose biosynthesis	Phosphoheptose isomerase (EC 5.3.1.-)	peg.569
Cell Wall and Capsule	Capsular and extracellular polysacchrides	Capsular heptose biosynthesis	D-glycero-D-manno-heptose 1,7-bisphosphate phosphatase (EC 3.1.1.-)	peg.348
Cell Wall and Capsule	Capsular and extracellular polysacchrides	Capsular Polysaccharides Biosynthesis and Assembly	Polysaccharide export lipoprotein Wza	peg.3
Cell Wall and Capsule	Capsular and extracellular polysacchrides	Capsular Polysaccharides Biosynthesis and Assembly	Tyrosine-protein kinase Wzc (EC 2.7.10.2)	peg.1
Cell Wall and Capsule	Capsular and extracellular polysacchrides	Capsular Polysaccharides Biosynthesis and Assembly	Oxidoreductase, short-chain dehydrogenase/reductase family (EC 1.1.1.-)	peg.3030
Cell Wall and Capsule	Capsular and extracellular polysacchrides	Capsular Polysaccharides Biosynthesis and Assembly	Capsular polysaccharide export system protein KpsC	peg.3187
Cell Wall and Capsule	Capsular and extracellular polysacchrides	Capsular Polysaccharides Biosynthesis and Assembly	Low molecular weight protein-tyrosine-phosphatase Wzb (EC 3.1.3.48)	peg.2
Cell Wall and Capsule	Capsular and extracellular polysacchrides	Rhamnose containing glycans	UDP-glucose 4-epimerase (EC 5.1.3.2)	peg.196, peg.325, peg.1668, peg.2894
Cell Wall and Capsule	Capsular and extracellular polysacchrides	Rhamnose containing glycans	dTDP-4-dehydrorhamnose reductase (EC 1.1.1.133)	peg.3038
Cell Wall and Capsule	Capsular and extracellular polysacchrides	Rhamnose containing glycans	dTDP-glucose 4,6-dehydratase (EC 4.2.1.46)	peg.2889
Cell Wall and Capsule	Capsular and extracellular polysacchrides	Rhamnose containing glycans	Glucose-1-phosphate thymidylyltransferase (EC 2.7.7.24)	peg.971
Cell Wall and Capsule	Capsular and extracellular polysacchrides	Rhamnose containing glycans	Capsular polysaccharide export system protein KpsC	peg.3187
Cell Wall and Capsule	Capsular and extracellular polysacchrides	Sialic Acid Metabolism	Glucosamine-1-phosphate N-acetyltransferase (EC 2.3.1.157)	peg.395
Cell Wall and Capsule	Capsular and extracellular polysacchrides	Sialic Acid Metabolism	Glucosamine--fructose-6-phosphate aminotransferase [isomerizing] (EC 2.6.1.16)	peg.396
Cell Wall and Capsule	Capsular and extracellular polysacchrides	Sialic Acid Metabolism	Phosphoglucosamine mutase (EC 5.4.2.10)	peg.164, peg.3164
Cell Wall and Capsule	Capsular and extracellular polysacchrides	Sialic Acid Metabolism	N-acetylglucosamine-1-phosphate uridyltransferase (EC 2.7.7.23)	peg.395
Cell Wall and Capsule	Capsular and extracellular polysacchrides	Sialic Acid Metabolism	TRAP-type transport system, small permease component, predicted N-acetylneuraminate transporter	peg.1567, peg.2492, peg.2634
Cell Wall and Capsule	Capsular and extracellular polysacchrides	Sialic Acid Metabolism	N-acylglucosamine 2-epimerase (EC 5.1.3.8)	peg.2209
Cell Wall and Capsule	Gram-Negative cell wall components	Lipopolysaccharide assembly	Uncharacterized ABC transporter, permease component YrbE	peg.589
Cell Wall and Capsule	Gram-Negative cell wall components	Lipopolysaccharide assembly	Lipoprotein releasing system transmembrane protein LolC	peg.543
Cell Wall and Capsule	Gram-Negative cell wall components	Lipopolysaccharide assembly	Outer membrane protein YfgL, lipoprotein component of the protein assembly complex (forms a complex with YaeT, YfiO, and NlpB)	peg.2168
Cell Wall and Capsule	Gram-Negative cell wall components	Lipopolysaccharide assembly	Outer membrane lipoprotein carrier protein LolA	peg.2408
Cell Wall and Capsule	Gram-Negative cell wall components	Lipopolysaccharide assembly	Outer membrane lipoprotein SmpA, a component of the essential YaeT outer-membrane protein assembly complex	peg.184
Cell Wall and Capsule	Gram-Negative cell wall components	Lipopolysaccharide assembly	Outer membrane protein assembly factor YaeT precursor	peg.712
Cell Wall and Capsule	Gram-Negative cell wall components	Lipopolysaccharide assembly	Lipopolysaccharide ABC transporter, ATP-binding protein LptB	peg.595
Cell Wall and Capsule	Gram-Negative cell wall components	Lipopolysaccharide assembly	Probable component of the lipoprotein assembly complex (forms a complex with YaeT, YfgL, and NlpB)	peg.3192
Cell Wall and Capsule	Gram-Negative cell wall components	Lipopolysaccharide assembly	Uncharacterized ABC transporter, periplasmic component YrbD	peg.588
Cell Wall and Capsule	Gram-Negative cell wall components	Lipopolysaccharide assembly	LptA, protein essential for LPS transport across the periplasm	peg.594
Cell Wall and Capsule	Gram-Negative cell wall components	Lipopolysaccharide assembly	HtrA protease/chaperone protein	peg.488
Cell Wall and Capsule	Gram-Negative cell wall components	Lipopolysaccharide assembly	Inner membrane protein YrbG, predicted calcium/sodium:proton antiporter	peg.1315
Cell Wall and Capsule	Gram-Negative cell wall components	Lipopolysaccharide assembly	Lipoprotein releasing system ATP-binding protein LolD	peg.542
Cell Wall and Capsule	Gram-Negative cell wall components	Lipopolysaccharide assembly	Survival protein SurA precursor (Peptidyl-prolyl cis-trans isomerase SurA) (EC 5.2.1.8)	peg.974
Cell Wall and Capsule	Gram-Negative cell wall components	Lipopolysaccharide assembly	Outer membrane protein NlpB, lipoprotein component of the protein assembly complex (forms a complex with YaeT, YfiO, and YfgL)	peg.882
Cell Wall and Capsule	Gram-Negative cell wall components	Lipopolysaccharide assembly	LPS-assembly lipoprotein RlpB precursor (Rare lipoprotein B)	peg.1174
Cell Wall and Capsule	Gram-Negative cell wall components	Lipopolysaccharide assembly	Outer membrane protein Imp, required for envelope biogenesis	peg.973
Cell Wall and Capsule	Gram-Negative cell wall components	Lipopolysaccharide assembly	Uncharacterized ABC transporter, auxiliary component YrbC	peg.587
Cell Wall and Capsule	Gram-Negative cell wall components	Lipopolysaccharide assembly	Uncharacterized ABC transporter, ATP-binding protein YrbF	peg.590
Cell Wall and Capsule	Gram-Negative cell wall components	Lipid A-Ara4N pathway ( Polymyxin resistance )	Polymyxin resistance protein ArnT, undecaprenyl phosphate-alpha-L-Ara4N transferase	peg.2304
Cell Wall and Capsule	Gram-Negative cell wall components	Lipid A-Ara4N pathway ( Polymyxin resistance )	UDP-glucose dehydrogenase (EC 1.1.1.22)	peg.1923, peg.2755, peg.2888
Cell Wall and Capsule	Gram-Negative cell wall components	KDO2-Lipid A biosynthesis	UDP-3-O-[3-hydroxymyristoyl] glucosamine N-acyltransferase (EC 2.3.1.-)	peg.713
Cell Wall and Capsule	Gram-Negative cell wall components	KDO2-Lipid A biosynthesis	Arabinose 5-phosphate isomerase (EC 5.3.1.13)	peg.591, peg.3184
Cell Wall and Capsule	Gram-Negative cell wall components	KDO2-Lipid A biosynthesis	UDP-2,3-diacylglucosamine hydrolase (EC 3.6.1.-)	peg.2870
Cell Wall and Capsule	Gram-Negative cell wall components	KDO2-Lipid A biosynthesis	3-deoxy-D-manno-octulosonic-acid transferase (EC 2.-.-.-)	peg.333
Cell Wall and Capsule	Gram-Negative cell wall components	KDO2-Lipid A biosynthesis	DNA internalization-related competence protein ComEC/Rec2	peg.540
Cell Wall and Capsule	Gram-Negative cell wall components	KDO2-Lipid A biosynthesis	Lipopolysaccharide ABC transporter, ATP-binding protein LptB	peg.595
Cell Wall and Capsule	Gram-Negative cell wall components	KDO2-Lipid A biosynthesis	Lipid A biosynthesis lauroyl acyltransferase (EC 2.3.1.-)	peg.2573, peg.2948
Cell Wall and Capsule	Gram-Negative cell wall components	KDO2-Lipid A biosynthesis	2-Keto-3-deoxy-D-manno-octulosonate-8-phosphate synthase (EC 2.5.1.55)	peg.762, peg.3185
Cell Wall and Capsule	Gram-Negative cell wall components	KDO2-Lipid A biosynthesis	3-deoxy-D-manno-octulosonate 8-phosphate phosphatase (EC 3.1.3.45)	peg.592
Cell Wall and Capsule	Gram-Negative cell wall components	KDO2-Lipid A biosynthesis	LptA, protein essential for LPS transport across the periplasm	peg.594
Cell Wall and Capsule	Gram-Negative cell wall components	KDO2-Lipid A biosynthesis	UDP-3-O-[3-hydroxymyristoyl] N-acetylglucosamine deacetylase (EC 3.5.1.-)	peg.551
Cell Wall and Capsule	Gram-Negative cell wall components	KDO2-Lipid A biosynthesis	Tetraacyldisaccharide 4&#39;-kinase (EC 2.7.1.130)	peg.536
Cell Wall and Capsule	Gram-Negative cell wall components	KDO2-Lipid A biosynthesis	Acyl-[acyl-carrier-protein]--UDP-N-acetylglucosamine O-acyltransferase (EC 2.3.1.129)	peg.715
Cell Wall and Capsule	Gram-Negative cell wall components	KDO2-Lipid A biosynthesis	LPS-assembly lipoprotein RlpB precursor (Rare lipoprotein B)	peg.1174
Cell Wall and Capsule	Gram-Negative cell wall components	KDO2-Lipid A biosynthesis	3-deoxy-manno-octulosonate cytidylyltransferase (EC 2.7.7.38)	peg.534, peg.3186
Cell Wall and Capsule	Gram-Negative cell wall components	KDO2-Lipid A biosynthesis	Lipid-A-disaccharide synthase (EC 2.4.1.182)	peg.716, peg.2303
Cell Wall and Capsule	Gram-Negative cell wall components	KDO2-Lipid A biosynthesis	Lipid A export ATP-binding/permease protein MsbA (EC 3.6.3.25)	peg.537
Cell Wall and Capsule	Gram-Negative cell wall components	LOS core oligosaccharide biosynthesis	Phosphoheptose isomerase (EC 5.3.1.-)	peg.569
Cell Wall and Capsule	Gram-Negative cell wall components	LOS core oligosaccharide biosynthesis	Beta-1,3-glucosyltransferase	peg.1675
Cell Wall and Capsule	Gram-Negative cell wall components	LOS core oligosaccharide biosynthesis	ADP-L-glycero-D-manno-heptose-6-epimerase (EC 5.1.3.20)	peg.342
Cell Wall and Capsule	Gram-Negative cell wall components	LOS core oligosaccharide biosynthesis	3-deoxy-D-manno-octulosonic-acid transferase (EC 2.-.-.-)	peg.333
Cell Wall and Capsule	Gram-Negative cell wall components	LOS core oligosaccharide biosynthesis	D-glycero-D-manno-heptose 1,7-bisphosphate phosphatase (EC 3.1.1.-)	peg.348
Cell Wall and Capsule	Gram-Negative cell wall components	LOS core oligosaccharide biosynthesis	O-antigen ligase	peg.2893
Cell Wall and Capsule	Gram-Negative cell wall components	LOS core oligosaccharide biosynthesis	ADP-heptose synthase (EC 2.7.-.-)	peg.334
Cell Wall and Capsule	Gram-Negative cell wall components	LOS core oligosaccharide biosynthesis	ADP-heptose--lipooligosaccharide heptosyltransferase II (EC 2.4.1.-)	peg.335, peg.338, peg.341
Cell Wall and Capsule	Gram-Negative cell wall components	LOS core oligosaccharide biosynthesis	D-glycero-beta-D-manno-heptose 7-phosphate kinase	peg.334
Cell Wall and Capsule	Gram-Negative cell wall components	Lipoprotein sorting system	Lipoprotein releasing system transmembrane protein LolC	peg.543
Cell Wall and Capsule	Gram-Negative cell wall components	Lipoprotein sorting system	Lipoprotein releasing system ATP-binding protein LolD	peg.542
Cell Wall and Capsule	Gram-Negative cell wall components	Lipoprotein sorting system	Outer membrane lipoprotein carrier protein LolA	peg.2408
Cell Wall and Capsule	Cell Wall and Capsule - no subcategory	Murein Hydrolases	Membrane-bound lytic murein transglycosylase D precursor (EC 3.2.1.-)	peg.2833
Cell Wall and Capsule	Cell Wall and Capsule - no subcategory	Murein Hydrolases	Beta N-acetyl-glucosaminidase (EC 3.2.1.52)	peg.3109
Cell Wall and Capsule	Cell Wall and Capsule - no subcategory	Murein Hydrolases	N-acetylmuramoyl-L-alanine amidase (EC 3.5.1.28)	peg.459, peg.1746
Cell Wall and Capsule	Cell Wall and Capsule - no subcategory	Murein Hydrolases	D-alanyl-D-alanine carboxypeptidase (EC 3.4.16.4)	peg.242, peg.689, peg.1139
Cell Wall and Capsule	Cell Wall and Capsule - no subcategory	Murein Hydrolases	Soluble lytic murein transglycosylase precursor (EC 3.2.1.-)	peg.1039
Cell Wall and Capsule	Cell Wall and Capsule - no subcategory	Murein Hydrolases	Membrane-bound lytic murein transglycosylase B precursor (EC 3.2.1.-)	peg.960, peg.1137
Cell Wall and Capsule	Cell Wall and Capsule - no subcategory	Murein Hydrolases	Muramoyltetrapeptide carboxypeptidase (EC 3.4.17.13)	peg.830
Cell Wall and Capsule	Cell Wall and Capsule - no subcategory	Peptidoglycan Biosynthesis	Glucosamine-1-phosphate N-acetyltransferase (EC 2.3.1.157)	peg.395
Cell Wall and Capsule	Cell Wall and Capsule - no subcategory	Peptidoglycan Biosynthesis	UDP-N-acetylmuramoylalanyl-D-glutamate--2,6-diaminopimelate ligase (EC 6.3.2.13)	peg.562
Cell Wall and Capsule	Cell Wall and Capsule - no subcategory	Peptidoglycan Biosynthesis	Monofunctional biosynthetic peptidoglycan transglycosylase (EC 2.4.2.-)	peg.995
Cell Wall and Capsule	Cell Wall and Capsule - no subcategory	Peptidoglycan Biosynthesis	D-alanyl-D-alanine carboxypeptidase (EC 3.4.16.4)	peg.242, peg.689, peg.1139
Cell Wall and Capsule	Cell Wall and Capsule - no subcategory	Peptidoglycan Biosynthesis	Cell division protein FtsI [Peptidoglycan synthetase] (EC 2.4.1.129)	peg.563
Cell Wall and Capsule	Cell Wall and Capsule - no subcategory	Peptidoglycan Biosynthesis	UDP-N-acetylenolpyruvoylglucosamine reductase (EC 1.1.1.158)	peg.532
Cell Wall and Capsule	Cell Wall and Capsule - no subcategory	Peptidoglycan Biosynthesis	Glutamine synthetase type I (EC 6.3.1.2)	peg.2619
Cell Wall and Capsule	Cell Wall and Capsule - no subcategory	Peptidoglycan Biosynthesis	Rare lipoprotein A precursor	peg.1138, peg.1227
Cell Wall and Capsule	Cell Wall and Capsule - no subcategory	Peptidoglycan Biosynthesis	UDP-N-acetylglucosamine 1-carboxyvinyltransferase (EC 2.5.1.7)	peg.584
Cell Wall and Capsule	Cell Wall and Capsule - no subcategory	Peptidoglycan Biosynthesis	Membrane-bound lytic murein transglycosylase B precursor (EC 3.2.1.-)	peg.960, peg.1137
Cell Wall and Capsule	Cell Wall and Capsule - no subcategory	Peptidoglycan Biosynthesis	UDP-N-acetylmuramoylalanine--D-glutamate ligase (EC 6.3.2.9)	peg.559
Cell Wall and Capsule	Cell Wall and Capsule - no subcategory	Peptidoglycan Biosynthesis	UDP-N-acetylglucosamine--N-acetylmuramyl-(pentapeptide) pyrophosphoryl-undecaprenol N-acetylglucosamine transferase (EC 2.4.1.227)	peg.557
Cell Wall and Capsule	Cell Wall and Capsule - no subcategory	Peptidoglycan Biosynthesis	Rod shape-determining protein RodA	peg.1136
Cell Wall and Capsule	Cell Wall and Capsule - no subcategory	Peptidoglycan Biosynthesis	UDP-N-acetylmuramoylalanyl-D-glutamyl-2,6-diaminopimelate--D-alanyl-D-alanine ligase (EC 6.3.2.10)	peg.561
Cell Wall and Capsule	Cell Wall and Capsule - no subcategory	Peptidoglycan Biosynthesis	Glutamate racemase (EC 5.1.1.3)	peg.2411
Cell Wall and Capsule	Cell Wall and Capsule - no subcategory	Peptidoglycan Biosynthesis	UDP-N-acetylmuramate--alanine ligase (EC 6.3.2.8)	peg.556
Cell Wall and Capsule	Cell Wall and Capsule - no subcategory	Peptidoglycan Biosynthesis	Penicillin-binding protein 2 (PBP-2)	peg.1135
Cell Wall and Capsule	Cell Wall and Capsule - no subcategory	Peptidoglycan Biosynthesis	D-alanine--D-alanine ligase (EC 6.3.2.4)	peg.555
Cell Wall and Capsule	Cell Wall and Capsule - no subcategory	Peptidoglycan Biosynthesis	Phospho-N-acetylmuramoyl-pentapeptide-transferase (EC 2.7.8.13)	peg.560
Cell Wall and Capsule	Cell Wall and Capsule - no subcategory	Peptidoglycan Biosynthesis	N-acetylglucosamine-1-phosphate uridyltransferase (EC 2.7.7.23)	peg.395
Cell Wall and Capsule	Cell Wall and Capsule - no subcategory	Peptidoglycan Biosynthesis	Multimodular transpeptidase-transglycosylase (EC 2.4.1.129) (EC 3.4.-.-)	peg.750
Cell Wall and Capsule	Cell Wall and Capsule - no subcategory	UDP-N-acetylmuramate from Fructose-6-phosphate Biosynthesis	UDP-N-acetylenolpyruvoylglucosamine reductase (EC 1.1.1.158)	peg.532
Cell Wall and Capsule	Cell Wall and Capsule - no subcategory	UDP-N-acetylmuramate from Fructose-6-phosphate Biosynthesis	Glucosamine-1-phosphate N-acetyltransferase (EC 2.3.1.157)	peg.395
Cell Wall and Capsule	Cell Wall and Capsule - no subcategory	UDP-N-acetylmuramate from Fructose-6-phosphate Biosynthesis	Glucosamine--fructose-6-phosphate aminotransferase [isomerizing] (EC 2.6.1.16)	peg.396
Cell Wall and Capsule	Cell Wall and Capsule - no subcategory	UDP-N-acetylmuramate from Fructose-6-phosphate Biosynthesis	UDP-N-acetylglucosamine 1-carboxyvinyltransferase (EC 2.5.1.7)	peg.584
Cell Wall and Capsule	Cell Wall and Capsule - no subcategory	UDP-N-acetylmuramate from Fructose-6-phosphate Biosynthesis	Phosphoglucosamine mutase (EC 5.4.2.10)	peg.164, peg.3164
Cell Wall and Capsule	Cell Wall and Capsule - no subcategory	UDP-N-acetylmuramate from Fructose-6-phosphate Biosynthesis	N-acetylglucosamine-1-phosphate uridyltransferase (EC 2.7.7.23)	peg.395
Cell Wall and Capsule	Cell Wall and Capsule - no subcategory	YjeE	COG3178: Predicted phosphotransferase related to Ser/Thr protein kinases	peg.972
Cell Wall and Capsule	Cell Wall and Capsule - no subcategory	YjeE	ATPase YjeE, predicted to have essential role in cell wall biosynthesis	peg.1747
Cell Wall and Capsule	Cell Wall and Capsule - no subcategory	YjeE	Inactive homolog of metal-dependent proteases, putative molecular chaperone	peg.892
Cell Wall and Capsule	Cell Wall and Capsule - no subcategory	Recycling of Peptidoglycan Amino Sugars	Beta N-acetyl-glucosaminidase (EC 3.2.1.52)	peg.3109
Cell Wall and Capsule	Cell Wall and Capsule - no subcategory	Recycling of Peptidoglycan Amino Sugars	Anhydro-N-acetylmuramic acid kinase (EC 2.7.1.-)	peg.134
Cell Wall and Capsule	Cell Wall and Capsule - no subcategory	Recycling of Peptidoglycan Amino Acids	UDP-N-acetylmuramate:L-alanyl-gamma-D-glutamyl-meso-diaminopimelate ligase (EC 6.3.2.-)	peg.1125
Cell Wall and Capsule	Cell Wall and Capsule - no subcategory	Recycling of Peptidoglycan Amino Acids	N-acetylmuramoyl-L-alanine amidase (EC 3.5.1.28)	peg.459, peg.1746
Cell Wall and Capsule	Cell Wall and Capsule - no subcategory	Recycling of Peptidoglycan Amino Acids	N-acetylmuramoyl-L-alanine amidase (EC 3.5.1.28) AmpD	peg.888
Cell Wall and Capsule	Cell Wall and Capsule - no subcategory	Recycling of Peptidoglycan Amino Acids	AmpG permease	peg.468
Cell Wall and Capsule	Cell Wall and Capsule - no subcategory	Recycling of Peptidoglycan Amino Acids	Aminoacyl-histidine dipeptidase (Peptidase D) (EC 3.4.13.3)	peg.2271
Cell Wall and Capsule	Cell Wall and Capsule - no subcategory	Recycling of Peptidoglycan Amino Acids	Muramoyltetrapeptide carboxypeptidase (EC 3.4.17.13)	peg.830
Cell Wall and Capsule	Cell Wall and Capsule - no subcategory	Peptidoglycan biosynthesis--gjo	UDP-N-acetylmuramate:L-alanyl-gamma-D-glutamyl-meso-diaminopimelate ligase (EC 6.3.2.-)	peg.1125
Cell Wall and Capsule	Cell Wall and Capsule - no subcategory	Peptidoglycan biosynthesis--gjo	UDP-N-acetylmuramate--alanine ligase (EC 6.3.2.8)	peg.556
Cell Wall and Capsule	Cell Wall and Capsule - no subcategory	Peptidoglycan biosynthesis--gjo	UDP-N-acetylmuramoylalanine--D-glutamate ligase (EC 6.3.2.9)	peg.559
Cell Wall and Capsule	Cell Wall and Capsule - no subcategory	Peptidoglycan biosynthesis--gjo	UDP-N-acetylmuramoylalanyl-D-glutamate--2,6-diaminopimelate ligase (EC 6.3.2.13)	peg.562
Cell Wall and Capsule	Cell Wall and Capsule - no subcategory	Peptidoglycan biosynthesis--gjo	D-alanine--D-alanine ligase (EC 6.3.2.4)	peg.555
Cell Wall and Capsule	Cell Wall and Capsule - no subcategory	Peptidoglycan biosynthesis--gjo	UDP-N-acetylmuramoylalanyl-D-glutamyl-2,6-diaminopimelate--D-alanyl-D-alanine ligase (EC 6.3.2.10)	peg.561
Virulence, Disease and Defense	Bacteriocins, ribosomally synthesized antibacterial peptides	Tolerance to colicin E2	Conserved uncharacterized protein CreA	peg.1580
Virulence, Disease and Defense	Bacteriocins, ribosomally synthesized antibacterial peptides	Colicin V and Bacteriocin Production Cluster	Folylpolyglutamate synthase (EC 6.3.2.17)	peg.1200
Virulence, Disease and Defense	Bacteriocins, ribosomally synthesized antibacterial peptides	Colicin V and Bacteriocin Production Cluster	Amidophosphoribosyltransferase (EC 2.4.2.14)	peg.1203
Virulence, Disease and Defense	Bacteriocins, ribosomally synthesized antibacterial peptides	Colicin V and Bacteriocin Production Cluster	Colicin V production protein	peg.1202
Virulence, Disease and Defense	Bacteriocins, ribosomally synthesized antibacterial peptides	Colicin V and Bacteriocin Production Cluster	Dihydrofolate synthase (EC 6.3.2.12)	peg.1200
Virulence, Disease and Defense	Bacteriocins, ribosomally synthesized antibacterial peptides	Colicin V and Bacteriocin Production Cluster	Acetyl-coenzyme A carboxyl transferase beta chain (EC 6.4.1.2)	peg.1199
Virulence, Disease and Defense	Bacteriocins, ribosomally synthesized antibacterial peptides	Colicin V and Bacteriocin Production Cluster	DedA protein	peg.1128
Virulence, Disease and Defense	Bacteriocins, ribosomally synthesized antibacterial peptides	Colicin V and Bacteriocin Production Cluster	DedD protein	peg.1201
Virulence, Disease and Defense	Bacteriocins, ribosomally synthesized antibacterial peptides	Colicin V and Bacteriocin Production Cluster	tRNA pseudouridine synthase A (EC 4.2.1.70)	peg.1194
Virulence, Disease and Defense	Resistance to antibiotics and toxic compounds	Copper homeostasis	Cytochrome c heme lyase subunit CcmF	peg.784
Virulence, Disease and Defense	Resistance to antibiotics and toxic compounds	Copper homeostasis	Cytochrome c heme lyase subunit CcmH	peg.787
Virulence, Disease and Defense	Resistance to antibiotics and toxic compounds	Copper homeostasis	Copper-translocating P-type ATPase (EC 3.6.3.4)	peg.915, peg.2953, peg.3012
Virulence, Disease and Defense	Resistance to antibiotics and toxic compounds	Copper homeostasis	Multidrug resistance transporter, Bcr/CflA family	peg.1721
Virulence, Disease and Defense	Resistance to antibiotics and toxic compounds	Copper homeostasis	CopG protein	peg.3107
Virulence, Disease and Defense	Resistance to antibiotics and toxic compounds	Cobalt-zinc-cadmium resistance	Cobalt-zinc-cadmium resistance protein	peg.3126
Virulence, Disease and Defense	Resistance to antibiotics and toxic compounds	Cobalt-zinc-cadmium resistance	Cobalt-zinc-cadmium resistance protein CzcD	peg.1990
Virulence, Disease and Defense	Resistance to antibiotics and toxic compounds	Cobalt-zinc-cadmium resistance	Probable Co/Zn/Cd efflux system membrane fusion protein	peg.438
Virulence, Disease and Defense	Resistance to antibiotics and toxic compounds	Cobalt-zinc-cadmium resistance	Transcriptional regulator, MerR family	peg.2322
Virulence, Disease and Defense	Resistance to antibiotics and toxic compounds	Mercuric reductase	PF00070 family, FAD-dependent NAD(P)-disulphide oxidoreductase	peg.2385
Virulence, Disease and Defense	Resistance to antibiotics and toxic compounds	Resistance to fluoroquinolones	DNA gyrase subunit B (EC 5.99.1.3)	peg.349
Virulence, Disease and Defense	Resistance to antibiotics and toxic compounds	Resistance to fluoroquinolones	DNA gyrase subunit A (EC 5.99.1.3)	peg.3122
Virulence, Disease and Defense	Resistance to antibiotics and toxic compounds	Resistance to fluoroquinolones	Topoisomerase IV subunit B (EC 5.99.1.-)	peg.1762
Virulence, Disease and Defense	Resistance to antibiotics and toxic compounds	Resistance to fluoroquinolones	Topoisomerase IV subunit A (EC 5.99.1.-)	peg.1761
Virulence, Disease and Defense	Resistance to antibiotics and toxic compounds	Arsenic resistance	Arsenic resistance protein ArsH	peg.444
Virulence, Disease and Defense	Resistance to antibiotics and toxic compounds	Arsenic resistance	Arsenical resistance operon repressor	peg.1729
Virulence, Disease and Defense	Resistance to antibiotics and toxic compounds	Arsenic resistance	Arsenic efflux pump protein	peg.445
Virulence, Disease and Defense	Resistance to antibiotics and toxic compounds	Arsenic resistance	Arsenate reductase (EC 1.20.4.1)	peg.443, peg.2796
Virulence, Disease and Defense	Resistance to antibiotics and toxic compounds	Copper homeostasis: copper tolerance	Copper homeostasis protein CutE	peg.1060
Virulence, Disease and Defense	Resistance to antibiotics and toxic compounds	Copper homeostasis: copper tolerance	Magnesium and cobalt efflux protein CorC	peg.1061, peg.1965
Virulence, Disease and Defense	Resistance to antibiotics and toxic compounds	Beta-lactamase	Beta-lactamase (EC 3.5.2.6)	peg.821, peg.824
Virulence, Disease and Defense	Resistance to antibiotics and toxic compounds	Beta-lactamase	Metal-dependent hydrolases of the beta-lactamase superfamily I	peg.883
Virulence, Disease and Defense	Resistance to antibiotics and toxic compounds	Multidrug Resistance Efflux Pumps	RND efflux system, outer membrane lipoprotein, NodT family	peg.1503
Virulence, Disease and Defense	Resistance to antibiotics and toxic compounds	Multidrug Resistance Efflux Pumps	RND efflux system, membrane fusion protein CmeA	peg.2929
Virulence, Disease and Defense	Resistance to antibiotics and toxic compounds	Multidrug Resistance Efflux Pumps	Multi antimicrobial extrusion protein (Na(+)/drug antiporter), MATE family of MDR efflux pumps	peg.125
Virulence, Disease and Defense	Resistance to antibiotics and toxic compounds	Multidrug Resistance Efflux Pumps	Transcription repressor of multidrug efflux pump acrAB operon, TetR (AcrR) family	peg.2926
Virulence, Disease and Defense	Resistance to antibiotics and toxic compounds	Multidrug Resistance Efflux Pumps	Acriflavin resistance protein	peg.1501, peg.1662, peg.2714
Virulence, Disease and Defense	Resistance to antibiotics and toxic compounds	Multidrug Resistance Efflux Pumps	Membrane fusion protein of RND family multidrug efflux pump	peg.1502
Virulence, Disease and Defense	Resistance to antibiotics and toxic compounds	Multidrug Resistance Efflux Pumps	RND efflux system, inner membrane transporter CmeB	peg.439, peg.2928
Virulence, Disease and Defense	Resistance to antibiotics and toxic compounds	Multidrug Resistance Efflux Pumps	Type I secretion outer membrane protein, TolC precursor	peg.441, peg.2930
Virulence, Disease and Defense	Resistance to antibiotics and toxic compounds	Resistance to chromium compounds	Chromate transport protein ChrA	peg.2085
Virulence, Disease and Defense	Invasion and intracellular resistance	Mycobacterium virulence operon involved in protein synthesis (SSU ribosomal proteins)	SSU ribosomal protein S7p (S5e)	peg.3074
Virulence, Disease and Defense	Invasion and intracellular resistance	Mycobacterium virulence operon involved in protein synthesis (SSU ribosomal proteins)	Translation elongation factor G	peg.3073
Virulence, Disease and Defense	Invasion and intracellular resistance	Mycobacterium virulence operon involved in protein synthesis (SSU ribosomal proteins)	Translation elongation factor Tu	peg.3072
Virulence, Disease and Defense	Invasion and intracellular resistance	Mycobacterium virulence operon involved in protein synthesis (SSU ribosomal proteins)	SSU ribosomal protein S12p (S23e)	peg.3075
Virulence, Disease and Defense	Invasion and intracellular resistance	Mycobacterium virulence operon involved in DNA transcription	DNA-directed RNA polymerase beta&#39; subunit (EC 2.7.7.6)	peg.3076
Virulence, Disease and Defense	Invasion and intracellular resistance	Mycobacterium virulence operon involved in DNA transcription	DNA-directed RNA polymerase beta subunit (EC 2.7.7.6)	peg.3077
Virulence, Disease and Defense	Invasion and intracellular resistance	Mycobacterium virulence operon possibly involved in quinolinate biosynthesis	Quinolinate synthetase (EC 2.5.1.72)	peg.873
Virulence, Disease and Defense	Invasion and intracellular resistance	Mycobacterium virulence operon possibly involved in quinolinate biosynthesis	Quinolinate phosphoribosyltransferase [decarboxylating] (EC 2.4.2.19)	peg.887
Virulence, Disease and Defense	Invasion and intracellular resistance	Mycobacterium virulence operon possibly involved in quinolinate biosynthesis	L-aspartate oxidase (EC 1.4.3.16)	peg.1407
Virulence, Disease and Defense	Invasion and intracellular resistance	Mycobacterium virulence operon involved in protein synthesis (LSU ribosomal proteins)	LSU ribosomal protein L35p	peg.2682
Virulence, Disease and Defense	Invasion and intracellular resistance	Mycobacterium virulence operon involved in protein synthesis (LSU ribosomal proteins)	Translation initiation factor 3	peg.2681
Virulence, Disease and Defense	Invasion and intracellular resistance	Mycobacterium virulence operon involved in protein synthesis (LSU ribosomal proteins)	LSU ribosomal protein L20p	peg.2683
Potassium metabolism	Potassium metabolism - no subcategory	Potassium homeostasis	FKBP-type peptidyl-prolyl cis-trans isomerase SlyD (EC 5.2.1.8)	peg.466, peg.2387
Potassium metabolism	Potassium metabolism - no subcategory	Potassium homeostasis	putative Glutathione-regulated potassium-efflux system protein KefB	peg.1032
Potassium metabolism	Potassium metabolism - no subcategory	Potassium homeostasis	Trk system potassium uptake protein TrkA	peg.2181, peg.2181
Potassium metabolism	Potassium metabolism - no subcategory	Potassium homeostasis	Potassium uptake protein TrkH	peg.2182, peg.2182
Potassium metabolism	Potassium metabolism - no subcategory	Potassium homeostasis	cAMP-dependent Kef-type K+ transport system	peg.2249
Potassium metabolism	Potassium metabolism - no subcategory	Potassium homeostasis	Potassium voltage-gated channel subfamily KQT	peg.806
Potassium metabolism	Potassium metabolism - no subcategory	Potassium homeostasis	Potassium efflux system KefA protein	peg.1072, peg.1653, peg.2464, peg.3229
Potassium metabolism	Potassium metabolism - no subcategory	Potassium homeostasis	Glutathione-regulated potassium-efflux system ATP-binding protein	peg.2489
Potassium metabolism	Potassium metabolism - no subcategory	Hyperosmotic potassium uptake	Trk system potassium uptake protein TrkA	peg.2181
Potassium metabolism	Potassium metabolism - no subcategory	Hyperosmotic potassium uptake	Potassium uptake protein TrkH	peg.2182
Potassium metabolism	Potassium metabolism - no subcategory	Glutathione-regulated potassium-efflux system and associated functions	Glutathione-regulated potassium-efflux system ATP-binding protein	peg.2489
Potassium metabolism	Potassium metabolism - no subcategory	Glutathione-regulated potassium-efflux system and associated functions	Glutathione-regulated potassium-efflux system protein KefB	peg.2224
Miscellaneous	Plant-Prokaryote DOE project	COG0523	Phosphoribosyl-ATP pyrophosphatase (EC 3.6.1.31)	peg.735
Miscellaneous	Plant-Prokaryote DOE project	COG0523	Zinc ABC transporter, ATP-binding protein ZnuC	peg.217, peg.1492
Miscellaneous	Plant-Prokaryote DOE project	COG0523	D-alanyl-D-alanine carboxypeptidase (EC 3.4.16.4)	peg.242, peg.689, peg.1139
Miscellaneous	Plant-Prokaryote DOE project	COG0523	C4-type zinc finger protein, DksA/TraR family	peg.144
Miscellaneous	Plant-Prokaryote DOE project	COG0523	CobW GTPase involved in cobalt insertion for B12 biosynthesis	peg.10
Miscellaneous	Plant-Prokaryote DOE project	COG0523	SSU ribosomal protein S14p (S29e)	peg.3057
Miscellaneous	Plant-Prokaryote DOE project	COG0523	50S ribosomal subunit maturation GTPase RbgA (B. subtilis YlqF)	peg.2424
Miscellaneous	Plant-Prokaryote DOE project	COG0523	Zinc ABC transporter, periplasmic-binding protein ZnuA	peg.219, peg.1491
Miscellaneous	Plant-Prokaryote DOE project	COG0523	GTP cyclohydrolase I (EC 3.5.4.16) type 1	peg.1109
Miscellaneous	Plant-Prokaryote DOE project	COG0523	Phosphoribosyl-AMP cyclohydrolase (EC 3.5.4.19)	peg.2779
Miscellaneous	Plant-Prokaryote DOE project	COG0523	Dihydroorotase (EC 3.5.2.3)	peg.2881
Miscellaneous	Plant-Prokaryote DOE project	COG0523	LSU ribosomal protein L28p	peg.3160
Miscellaneous	Plant-Prokaryote DOE project	COG0523	GTP cyclohydrolase I (EC 3.5.4.16) type 2	peg.1494
Miscellaneous	Plant-Prokaryote DOE project	COG0523	Putative metal chaperone, involved in Zn homeostasis, GTPase of COG0523 family	peg.1495, peg.2446, peg.2871
Miscellaneous	Plant-Prokaryote DOE project	COG0523	LSU ribosomal protein L31p	peg.746
Miscellaneous	Plant-Prokaryote DOE project	COG0523	LSU ribosomal protein L36p	peg.3049
Miscellaneous	Plant-Prokaryote DOE project	COG0523	Zinc uptake regulation protein ZUR	peg.2778
Miscellaneous	Plant-Prokaryote DOE project	COG0523	LSU ribosomal protein L32p	peg.524
Miscellaneous	Plant-Prokaryote DOE project	COG0523	LSU ribosomal protein L33p	peg.3159
Miscellaneous	Plant-Prokaryote DOE project	COG0523	Zinc ABC transporter, inner membrane permease protein ZnuB	peg.1493
Miscellaneous	Plant-Prokaryote DOE project	COG0523	Ubiquinone/menaquinone biosynthesis methyltransferase UbiE (EC 2.1.1.-)	peg.738
Miscellaneous	Plant-Prokaryote DOE project	COG0523	Uracil phosphoribosyltransferase (EC 2.4.2.9)	peg.1287
Miscellaneous	Plant-Prokaryote DOE project	COG0523	CobN component of cobalt chelatase involved in B12 biosynthesis	peg.9
Miscellaneous	Plant-Prokaryote DOE project	Experimental-Ubiquinone BiosynthesisVDC	2-octaprenyl-6-methoxyphenol hydroxylase (EC 1.14.13.-)	peg.318
Miscellaneous	Plant-Prokaryote DOE project	Experimental-Ubiquinone BiosynthesisVDC	COGs COG3146	peg.2585
Miscellaneous	Plant-Prokaryote DOE project	Experimental-Ubiquinone BiosynthesisVDC	COG3536: Uncharacterized protein conserved in bacteria	peg.739
Miscellaneous	Plant-Prokaryote DOE project	Experimental-Ubiquinone BiosynthesisVDC	Ubiquinone biosynthesis monooxygenase UbiB	peg.470, peg.736
Miscellaneous	Plant-Prokaryote DOE project	Experimental-Ubiquinone BiosynthesisVDC	Ubiquinone/menaquinone biosynthesis methyltransferase UbiE (EC 2.1.1.-)	peg.738
Miscellaneous	Plant-Prokaryote DOE project	Experimental-Ubiquinone BiosynthesisVDC	3-polyprenyl-4-hydroxybenzoate carboxy-lyase UbiX (EC 4.1.1.-)	peg.1126
Miscellaneous	Plant-Prokaryote DOE project	Experimental-Ubiquinone BiosynthesisVDC	Chorismate--pyruvate lyase (EC 4.1.3.40)	peg.2537
Miscellaneous	Plant-Prokaryote DOE project	Experimental-Ubiquinone BiosynthesisVDC	2-octaprenyl-3-methyl-6-methoxy-1,4-benzoquinol hydroxylase (EC 1.14.13.-)	peg.317, peg.968
Miscellaneous	Plant-Prokaryote DOE project	Experimental-Ubiquinone BiosynthesisVDC	Protein YigP (COG3165) clustered with ubiquinone biosynthetic genes	peg.737
Miscellaneous	Plant-Prokaryote DOE project	Experimental-Ubiquinone BiosynthesisVDC	Para-aminobenzoate synthase, aminase component (EC 2.6.1.85)	peg.1092
Miscellaneous	Plant-Prokaryote DOE project	Experimental-Ubiquinone BiosynthesisVDC	3-polyprenyl-4-hydroxybenzoate carboxy-lyase (EC 4.1.1.-)	peg.724
Miscellaneous	Plant-Prokaryote DOE project	COG0451	Undecaprenyl-diphosphatase (EC 3.6.1.27)	peg.393
Miscellaneous	Plant-Prokaryote DOE project	COG0451	Ribulose-5-phosphate 4-epimerase and related epimerases and aldolases	peg.1180, peg.1884, peg.3180
Miscellaneous	Plant-Prokaryote DOE project	COG0451	Nucleoside-diphosphate-sugar epimerases	peg.347, peg.2531
Miscellaneous	Plant-Prokaryote DOE project	COG0451	3-deoxy-D-manno-octulosonic-acid transferase (EC 2.-.-.-)	peg.333
Miscellaneous	Plant-Prokaryote DOE project	COG0451	Glycosyltransferase	peg.2699, peg.2902, peg.2955
Miscellaneous	Plant-Prokaryote DOE project	COG0451	ADP-heptose--lipooligosaccharide heptosyltransferase II (EC 2.4.1.-)	peg.335, peg.338, peg.341
Miscellaneous	Plant-Prokaryote DOE project	COG0451	Tetraacyldisaccharide 4&#39;-kinase (EC 2.7.1.130)	peg.536
Miscellaneous	Plant-Prokaryote DOE project	COG3146 experimental	Queuosine biosynthesis QueD, PTPS-I	peg.1302
Miscellaneous	Plant-Prokaryote DOE project	COG3146 experimental	Homogentisate 1,2-dioxygenase (EC 1.13.11.5)	peg.299
Miscellaneous	Plant-Prokaryote DOE project	COG3146 experimental	Glutathione S-transferase (EC 2.5.1.18)	peg.453, peg.823, peg.827, peg.1826
Miscellaneous	Plant-Prokaryote DOE project	COG3146 experimental	GTP cyclohydrolase I (EC 3.5.4.16) type 2	peg.1494
Miscellaneous	Plant-Prokaryote DOE project	COG3146 experimental	COGs COG3146	peg.2585
Miscellaneous	Plant-Prokaryote DOE project	COG3146 experimental	4-hydroxyphenylpyruvate dioxygenase (EC 1.13.11.27)	peg.1224
Miscellaneous	Plant-Prokaryote DOE project	COG3146 experimental	Maleylacetoacetate isomerase (EC 5.2.1.2)	peg.301
Miscellaneous	Plant-Prokaryote DOE project	COG3146 experimental	Dihydroneopterin triphosphate epimerase	peg.1110
Miscellaneous	Plant-Prokaryote DOE project	COG3146 experimental	FolM Alternative dihydrofolate reductase 1	peg.726
Miscellaneous	Plant-Prokaryote DOE project	COG3146 experimental	Chorismate--pyruvate lyase (EC 4.1.3.40)	peg.2537
Miscellaneous	Plant-Prokaryote DOE project	COG3146 experimental	GTP cyclohydrolase I (EC 3.5.4.16) type 1	peg.1109
Miscellaneous	Plant-Prokaryote DOE project	COG3146 experimental	2-amino-4-hydroxy-6-hydroxymethyldihydropteridine pyrophosphokinase (EC 2.7.6.3)	peg.150, peg.981
Miscellaneous	Plant-Prokaryote DOE project	COG3146 experimental	Dihydroneopterin aldolase (EC 4.1.2.25)	peg.982
Miscellaneous	Plant-Prokaryote DOE project	COG3146 experimental	Pterin-4-alpha-carbinolamine dehydratase (EC 4.2.1.96)	peg.1214
Miscellaneous	Plant-Prokaryote DOE project	COG3146 experimental	Phenylalanine-4-hydroxylase (EC 1.14.16.1)	peg.1215
Miscellaneous	Plant-Prokaryote DOE project	At1g69340 At2g40600	Cardiolipin synthetase (EC 2.7.8.-)	peg.895, peg.2729, peg.3039
Miscellaneous	Plant-Prokaryote DOE project	At1g69340 At2g40600	COG2110, Macro domain, possibly ADP-ribose binding module	peg.1569
Miscellaneous	Plant-Prokaryote DOE project	At1g69340 At2g40600	NAD-dependent protein deacetylase of SIR2 family	peg.2187, peg.2630
Miscellaneous	Plant-Prokaryote DOE project	Scaffold proteins for [4Fe-4S] cluster assembly (MRP family)	Methionyl-tRNA synthetase (EC 6.1.1.10)	peg.1819
Miscellaneous	Plant-Prokaryote DOE project	Scaffold proteins for [4Fe-4S] cluster assembly (MRP family)	PaaD-like protein (DUF59) involved in Fe-S cluster assembly	peg.75
Miscellaneous	Plant-Prokaryote DOE project	Scaffold proteins for [4Fe-4S] cluster assembly (MRP family)	S-adenosylmethionine:tRNA ribosyltransferase-isomerase (EC 5.-.-.-)	peg.2146
Miscellaneous	Plant-Prokaryote DOE project	Scaffold proteins for [4Fe-4S] cluster assembly (MRP family)	HflK protein	peg.1914
Miscellaneous	Plant-Prokaryote DOE project	Scaffold proteins for [4Fe-4S] cluster assembly (MRP family)	Scaffold protein for [4Fe-4S] cluster assembly ApbC, MRP-like	peg.1251
Miscellaneous	Plant-Prokaryote DOE project	Scaffold proteins for [4Fe-4S] cluster assembly (MRP family)	Epoxyqueuosine (oQ) reductase QueG	peg.1749
Miscellaneous	Plant-Prokaryote DOE project	Scaffold proteins for [4Fe-4S] cluster assembly (MRP family)	HflC protein	peg.1915
Miscellaneous	Plant-Prokaryote DOE project	Scaffold proteins for [4Fe-4S] cluster assembly (MRP family)	ATPase YjeE, predicted to have essential role in cell wall biosynthesis	peg.1747
Miscellaneous	Plant-Prokaryote DOE project	Scaffold proteins for [4Fe-4S] cluster assembly (MRP family)	tRNA-guanine transglycosylase (EC 2.4.2.29)	peg.2147
Miscellaneous	Plant-Prokaryote DOE project	Scaffold proteins for [4Fe-4S] cluster assembly (MRP family)	HtrA protease/chaperone protein	peg.488
Miscellaneous	Plant-Prokaryote DOE project	Experimental-PTPS	Queuosine biosynthesis QueD, PTPS-I	peg.1302
Miscellaneous	Plant-Prokaryote DOE project	Experimental-PTPS	Queuosine Biosynthesis QueE Radical SAM	peg.1303
Miscellaneous	Plant-Prokaryote DOE project	Experimental-PTPS	GTP cyclohydrolase I (EC 3.5.4.16) type 2	peg.1494
Miscellaneous	Plant-Prokaryote DOE project	Experimental-PTPS	Dihydropteroate synthase (EC 2.5.1.15)	peg.165
Miscellaneous	Plant-Prokaryote DOE project	Experimental-PTPS	Dihydroneopterin triphosphate epimerase	peg.1110
Miscellaneous	Plant-Prokaryote DOE project	Experimental-PTPS	FolM Alternative dihydrofolate reductase 1	peg.726
Miscellaneous	Plant-Prokaryote DOE project	Experimental-PTPS	GTP cyclohydrolase I (EC 3.5.4.16) type 1	peg.1109
Miscellaneous	Plant-Prokaryote DOE project	Experimental-PTPS	Queuosine Biosynthesis QueC ATPase	peg.1304
Miscellaneous	Plant-Prokaryote DOE project	Experimental-PTPS	2-amino-4-hydroxy-6-hydroxymethyldihydropteridine pyrophosphokinase (EC 2.7.6.3)	peg.150, peg.981
Miscellaneous	Plant-Prokaryote DOE project	Experimental-PTPS	Dihydroneopterin aldolase (EC 4.1.2.25)	peg.982
Miscellaneous	Plant-Prokaryote DOE project	Experimental-PTPS	Phenylalanine-4-hydroxylase (EC 1.14.16.1)	peg.1215
Miscellaneous	Plant-Prokaryote DOE project	YebC	FIG000859: hypothetical protein YebC	peg.2740
Miscellaneous	Plant-Prokaryote DOE project	YebC	Putative Nudix hydrolase YfcD (EC 3.6.-.-)	peg.2121
Miscellaneous	Plant-Prokaryote DOE project	YebC	Threonyl-tRNA synthetase (EC 6.1.1.3)	peg.2680
Miscellaneous	Plant-Prokaryote DOE project	YebC	CDP-diacylglycerol--glycerol-3-phosphate 3-phosphatidyltransferase (EC 2.7.8.5)	peg.1405
Miscellaneous	Plant-Prokaryote DOE project	YebC	Holliday junction DNA helicase RuvA	peg.2742
Miscellaneous	Plant-Prokaryote DOE project	YebC	Acyl-CoA thioesterase II (EC 3.1.2.-)	peg.862
Miscellaneous	Plant-Prokaryote DOE project	YebC	Crossover junction endodeoxyribonuclease RuvC (EC 3.1.22.4)	peg.2741
Miscellaneous	Plant-Prokaryote DOE project	YebC	Aspartyl-tRNA synthetase (EC 6.1.1.12)	peg.2739
Miscellaneous	Plant-Prokaryote DOE project	YebC	GTP-binding and nucleic acid-binding protein YchF	peg.657
Miscellaneous	Plant-Prokaryote DOE project	YebC	Holliday junction DNA helicase RuvB	peg.2743
Miscellaneous	Plant-Prokaryote DOE project	At1g48360	DinG family ATP-dependent helicase CPE1197	peg.2230
Miscellaneous	Plant-Prokaryote DOE project	At1g48360	Hypothetical protein, restriction endonuclease-like VRR-NUC domain	peg.2231
Miscellaneous	Plant-Prokaryote DOE project	Single-Rhodanese-domain proteins	Thiosulfate sulfurtransferase GlpE (EC 2.8.1.1)	peg.979
Miscellaneous	Plant-Prokaryote DOE project	Single-Rhodanese-domain proteins	Rhodanese domain protein UPF0176	peg.293
Miscellaneous	Plant-Prokaryote DOE project	At3g21300	Glutamyl-tRNA(Gln) amidotransferase subunit A (EC 6.3.5.7)	peg.33, peg.612
Miscellaneous	Plant-Prokaryote DOE project	At3g21300	Aspartyl-tRNA(Asn) amidotransferase subunit C (EC 6.3.5.6)	peg.611
Miscellaneous	Plant-Prokaryote DOE project	At3g21300	Transcription regulator [contains diacylglycerol kinase catalytic domain]	peg.1033
Miscellaneous	Plant-Prokaryote DOE project	At3g21300	RNA methyltransferase, TrmA family	peg.477
Miscellaneous	Plant-Prokaryote DOE project	At3g21300	Aspartyl-tRNA(Asn) amidotransferase subunit A (EC 6.3.5.6)	peg.33, peg.612
Miscellaneous	Plant-Prokaryote DOE project	At3g21300	Glutamyl-tRNA(Gln) amidotransferase subunit C (EC 6.3.5.7)	peg.611
Miscellaneous	Plant-Prokaryote DOE project	At3g21300	Glutamyl-tRNA(Gln) amidotransferase subunit B (EC 6.3.5.7)	peg.613
Miscellaneous	Plant-Prokaryote DOE project	At3g21300	Aspartyl-tRNA(Asn) amidotransferase subunit B (EC 6.3.5.6)	peg.613
Miscellaneous	Plant-Prokaryote DOE project	At5g37530	tRNA (5-methylaminomethyl-2-thiouridylate)-methyltransferase (EC 2.1.1.61)	peg.2397
Miscellaneous	Plant-Prokaryote DOE project	At5g37530	HesA/MoeB/ThiF family protein related to EC-YgdL	peg.2189
Miscellaneous	Plant-Prokaryote DOE project	At5g37530	Cysteine desulfurase (EC 2.8.1.7)	peg.2159
Miscellaneous	Plant-Prokaryote DOE project	At5g37530	Aspartyl-tRNA synthetase (EC 6.1.1.12)	peg.2739
Miscellaneous	Plant-Prokaryote DOE project	At5g37530	Cysteine desulfurase (EC 2.8.1.7), SufS subfamily	peg.76
Miscellaneous	Plant-Prokaryote DOE project	At5g37530	Iron-sulfur cluster regulator IscR	peg.80, peg.2158
Miscellaneous	Plant-Prokaryote DOE project	At5g37530	Histidyl-tRNA synthetase (EC 6.1.1.21)	peg.2166
Miscellaneous	Plant-Prokaryote DOE project	COG0398	PF00070 family, FAD-dependent NAD(P)-disulphide oxidoreductase	peg.2385
Miscellaneous	Plant-Prokaryote DOE project	COG0398	COG0398: uncharacterized membrane protein	peg.2385
Miscellaneous	Plant-Prokaryote DOE project	COG0398	Putative phosphatidylglycerophosphate synthase	peg.2386
Miscellaneous	Plant-Prokaryote DOE project	COG0398	ABC transporter, periplasmic substrate-binding protein YnjB	peg.1617
Miscellaneous	Plant-Prokaryote DOE project	COG0398	ABC transporter, permease protein YnjC	peg.1616
Miscellaneous	Plant-Prokaryote DOE project	COG0398	ABC transporter, ATP-binding protein YnjD	peg.1615
Miscellaneous	Plant-Prokaryote DOE project	YhgI, YhgH	Competence protein F homolog, phosphoribosyltransferase domain	peg.1105
Miscellaneous	Plant-Prokaryote DOE project	YhgI, YhgH	Ferredoxin--NADP(+) reductase (EC 1.18.1.2)	peg.2511
Miscellaneous	Plant-Prokaryote DOE project	YhgI, YhgH	NfuA Fe-S protein maturation	peg.2785
Miscellaneous	Plant-Prokaryote DOE project	YhgI, YhgH	Adenosylmethionine-8-amino-7-oxononanoate aminotransferase (EC 2.6.1.62)	peg.667, peg.1736
Miscellaneous	Plant-Prokaryote DOE project	YhgI, YhgH	8-amino-7-oxononanoate synthase (EC 2.3.1.47)	peg.1102
Miscellaneous	Plant-Prokaryote DOE project	YhgI, YhgH	5-methyltetrahydrofolate--homocysteine methyltransferase (EC 2.1.1.13)	peg.2786
Miscellaneous	Plant-Prokaryote DOE project	YhgI, YhgH	Dethiobiotin synthetase (EC 6.3.3.3)	peg.1099
Miscellaneous	Plant-Prokaryote DOE project	YhgI, YhgH	Biotin synthase (EC 2.8.1.6)	peg.1103
Miscellaneous	Plant-Prokaryote DOE project	YhgI, YhgH	Pterin-4-alpha-carbinolamine dehydratase (EC 4.2.1.96)	peg.1214
Miscellaneous	Plant-Prokaryote DOE project	Iron-sulfur cluster assembly	PaaD-like protein (DUF59) involved in Fe-S cluster assembly	peg.75
Miscellaneous	Plant-Prokaryote DOE project	Iron-sulfur cluster assembly	FIG001341: Probable Fe(2+)-trafficking protein YggX	peg.3218
Miscellaneous	Plant-Prokaryote DOE project	Iron-sulfur cluster assembly	NfuA Fe-S protein maturation	peg.2785
Miscellaneous	Plant-Prokaryote DOE project	Iron-sulfur cluster assembly	Thiamin biosynthesis lipoprotein ApbE	peg.394
Miscellaneous	Plant-Prokaryote DOE project	Iron-sulfur cluster assembly	Sulfur acceptor protein SufE for iron-sulfur cluster assembly	peg.2782
Miscellaneous	Plant-Prokaryote DOE project	Iron-sulfur cluster assembly	Iron-sulfur cluster regulator IscR	peg.80, peg.2158
Miscellaneous	Plant-Prokaryote DOE project	Iron-sulfur cluster assembly	Iron-sulfur cluster assembly ATPase protein SufC	peg.78
Miscellaneous	Plant-Prokaryote DOE project	Iron-sulfur cluster assembly	Iron binding protein IscA for iron-sulfur cluster assembly	peg.2160
Miscellaneous	Plant-Prokaryote DOE project	Iron-sulfur cluster assembly	Scaffold protein for [4Fe-4S] cluster assembly ApbC, MRP-like	peg.1251
Miscellaneous	Plant-Prokaryote DOE project	Iron-sulfur cluster assembly	probable iron binding protein from the HesB_IscA_SufA family	peg.374
Miscellaneous	Plant-Prokaryote DOE project	Iron-sulfur cluster assembly	Cysteine desulfurase (EC 2.8.1.7)	peg.2159
Miscellaneous	Plant-Prokaryote DOE project	Iron-sulfur cluster assembly	Cysteine desulfurase (EC 2.8.1.7), SufS subfamily	peg.76
Miscellaneous	Plant-Prokaryote DOE project	Iron-sulfur cluster assembly	Iron-sulfur cluster assembly protein SufB	peg.77, peg.79
Miscellaneous	Plant-Prokaryote DOE project	Iron-sulfur cluster assembly	Folate-dependent protein for Fe/S cluster synthesis/repair in oxidative stress	peg.2723
Miscellaneous	Plant-Prokaryote DOE project	Experimental - Histidine Degradation	5-formyltetrahydrofolate cyclo-ligase (EC 6.3.3.2)	peg.322
Miscellaneous	Plant-Prokaryote DOE project	Experimental - Histidine Degradation	Serine hydroxymethyltransferase (EC 2.1.2.1)	peg.1012, peg.2550
Miscellaneous	Plant-Prokaryote DOE project	Experimental - Histidine Degradation	Methenyltetrahydrofolate cyclohydrolase (EC 3.5.4.9)	peg.2878
Miscellaneous	Plant-Prokaryote DOE project	At2g33980 At1g28960	tRNA nucleotidyltransferase (EC 2.7.7.21) (EC 2.7.7.25)	peg.980
Miscellaneous	Plant-Prokaryote DOE project	At2g33980 At1g28960	Hypothetical nudix hydrolase YeaB	peg.2936
Miscellaneous	Plant-Prokaryote DOE project	At2g33980 At1g28960	FIG003620: Proteophosphoglycan precursor (Fragment)	peg.512
Miscellaneous	Plant-Prokaryote DOE project	At5g38900	2-hydroxychromene-2-carboxylate isomerase/DsbA-like thioredoxin domain	peg.2452
Miscellaneous	Plant-Prokaryote DOE project	COG2363	Hydroxymethylpyrimidine ABC transporter, substrate-binding component	peg.2821
Miscellaneous	Plant-Prokaryote DOE project	COG2363	Thiazole biosynthesis protein ThiG	peg.2498
Miscellaneous	Plant-Prokaryote DOE project	COG2363	Sulfur acceptor protein SufE for iron-sulfur cluster assembly	peg.2782
Miscellaneous	Plant-Prokaryote DOE project	COG2363	ThiJ/PfpI family protein	peg.435, peg.1596, peg.1967, peg.2062
Miscellaneous	Plant-Prokaryote DOE project	COG2363	Phosphomethylpyrimidine kinase (EC 2.7.4.7)	peg.370, peg.2485
Miscellaneous	Plant-Prokaryote DOE project	COG2363	Cysteine desulfurase (EC 2.8.1.7)	peg.2159
Miscellaneous	Plant-Prokaryote DOE project	COG2363	Thiaminase II (EC 3.5.99.2)	peg.2951
Miscellaneous	Plant-Prokaryote DOE project	COG2363	Thiamin biosynthesis protein ThiC	peg.2952
Miscellaneous	Plant-Prokaryote DOE project	COG2363	Cysteine desulfurase (EC 2.8.1.7), SufS subfamily	peg.76
Miscellaneous	Plant-Prokaryote DOE project	COG2363	Thiamin-phosphate pyrophosphorylase (EC 2.5.1.3)	peg.239
Miscellaneous	Plant-Prokaryote DOE project	COG2363	COG2363	peg.2500
Miscellaneous	Plant-Prokaryote DOE project	COG2363	Hydroxyethylthiazole kinase (EC 2.7.1.50)	peg.238
Miscellaneous	Plant-Prokaryote DOE project	COG2363	Sulfur carrier protein ThiS	peg.2499
Miscellaneous	Miscellaneous - no subcategory	YbbK	Putative stomatin/prohibitin-family membrane protease subunit aq_911	peg.1621
Miscellaneous	Miscellaneous - no subcategory	YbbK	Putative membrane-bound ClpP-class protease associated with aq_911	peg.1620
Miscellaneous	Miscellaneous - no subcategory	Phosphoglycerate mutase protein family	Adenosine (5&#39;)-pentaphospho-(5&#39;&#39;)-adenosine pyrophosphohydrolase (EC 3.6.1.-)	peg.1790
Miscellaneous	Miscellaneous - no subcategory	Phosphoglycerate mutase protein family	Carboxyl-terminal protease (EC 3.4.21.102)	peg.316
Miscellaneous	Miscellaneous - no subcategory	Phosphoglycerate mutase protein family	2,3-bisphosphoglycerate-independent phosphoglycerate mutase (EC 5.4.2.1)	peg.313
Miscellaneous	Miscellaneous - no subcategory	YaaA	UPF0246 protein YaaA	peg.2972
Miscellaneous	Miscellaneous - no subcategory	DedA family of inner membrane proteins	DedA protein	peg.1128
Miscellaneous	Miscellaneous - no subcategory	ZZ gjo need homes	Putative permease PerM (= YfgO)	peg.879
Miscellaneous	Miscellaneous - no subcategory	ZZ gjo need homes	Proton/glutamate symport protein	peg.2607
Miscellaneous	Miscellaneous - no subcategory	ZZ gjo need homes	Protein of unknown function DUF81	peg.1786
Miscellaneous	Miscellaneous - no subcategory	ZZ gjo need homes	Putative permease often clustered with de novo purine synthesis	peg.1255
Miscellaneous	Miscellaneous - no subcategory	ZZ gjo need homes	Na+/H+ antiporter	peg.286, peg.2819
Miscellaneous	Miscellaneous - no subcategory	ZZ gjo need homes	Sodium/glutamate symport protein	peg.2607
Miscellaneous	Miscellaneous - no subcategory	Muconate lactonizing enzyme family	Muconate cycloisomerase (EC 5.5.1.1)	peg.404
Miscellaneous	Miscellaneous - no subcategory	Broadly distributed proteins not in subsystems	YrbA protein	peg.585
Miscellaneous	Miscellaneous - no subcategory	Broadly distributed proteins not in subsystems	UPF0225 protein YchJ	peg.1329
Miscellaneous	Miscellaneous - no subcategory	Broadly distributed proteins not in subsystems	YciL protein	peg.802
Miscellaneous	Miscellaneous - no subcategory	Broadly distributed proteins not in subsystems	Putative oxidoreductase YncB	peg.1437
Miscellaneous	Miscellaneous - no subcategory	Broadly distributed proteins not in subsystems	FIG002473: Protein YcaR in KDO2-Lipid A biosynthesis cluster	peg.535
Miscellaneous	Miscellaneous - no subcategory	Broadly distributed proteins not in subsystems	FIG001943: hypothetical protein YajQ	peg.1028
Phages, Prophages, Transposable elements, Plasmids	Phages, Prophages	Phage packaging machinery	Phage terminase large subunit	peg.1359
Phages, Prophages, Transposable elements, Plasmids	Phages, Prophages	Phage packaging machinery	Phage portal protein	peg.1361
Phages, Prophages, Transposable elements, Plasmids	Phages, Prophages	Phage capsid proteins	Phage major capsid protein	peg.1363
Phages, Prophages, Transposable elements, Plasmids	Phages, Prophages	Phage DNA synthesis	Glutaredoxin	peg.3227
Membrane Transport	ABC transporters	ABC transporter alkylphosphonate (TC 3.A.1.9.1)	Phosphonate ABC transporter permease protein phnE (TC 3.A.1.9.1)	peg.1629
Membrane Transport	ABC transporters	ABC transporter alkylphosphonate (TC 3.A.1.9.1)	Phosphonate ABC transporter ATP-binding protein (TC 3.A.1.9.1)	peg.1630
Membrane Transport	ABC transporters	ABC transporter alkylphosphonate (TC 3.A.1.9.1)	Phosphonate ABC transporter phosphate-binding periplasmic component (TC 3.A.1.9.1)	peg.1631
Membrane Transport	ABC transporters	ABC transporter oligopeptide (TC 3.A.1.5.1)	Oligopeptide transport system permease protein OppC (TC 3.A.1.5.1)	peg.2836, peg.3016
Membrane Transport	ABC transporters	ABC transporter oligopeptide (TC 3.A.1.5.1)	Oligopeptide transport system permease protein OppB (TC 3.A.1.5.1)	peg.2835, peg.3015, peg.3017
Membrane Transport	ABC transporters	ABC transporter oligopeptide (TC 3.A.1.5.1)	Oligopeptide ABC transporter, periplasmic oligopeptide-binding protein OppA (TC 3.A.1.5.1)	peg.1972, peg.3018
Membrane Transport	ABC transporters	ABC transporter branched-chain amino acid (TC 3.A.1.4.1)	High-affinity branched-chain amino acid transport system permease protein LivH (TC 3.A.1.4.1)	peg.2612
Membrane Transport	ABC transporters	ABC transporter branched-chain amino acid (TC 3.A.1.4.1)	Branched-chain amino acid transport ATP-binding protein LivF (TC 3.A.1.4.1)	peg.2613
Membrane Transport	ABC transporters	ABC transporter branched-chain amino acid (TC 3.A.1.4.1)	Branched-chain amino acid transport system permease protein LivM (TC 3.A.1.4.1)	peg.2611
Membrane Transport	ABC transporters	ABC transporter branched-chain amino acid (TC 3.A.1.4.1)	Branched-chain amino acid ABC transporter, amino acid-binding protein (TC 3.A.1.4.1)	peg.2609
Membrane Transport	ABC transporters	ABC transporter branched-chain amino acid (TC 3.A.1.4.1)	Branched-chain amino acid transport ATP-binding protein LivG (TC 3.A.1.4.1)	peg.2614
Membrane Transport	ABC transporters	ABC transporter dipeptide (TC 3.A.1.5.2)	Dipeptide transport ATP-binding protein DppF (TC 3.A.1.5.2)	peg.2763
Membrane Transport	ABC transporters	ABC transporter dipeptide (TC 3.A.1.5.2)	Dipeptide transport ATP-binding protein DppD (TC 3.A.1.5.2)	peg.2764
Membrane Transport	ABC transporters	ABC transporter dipeptide (TC 3.A.1.5.2)	Dipeptide transport system permease protein DppC (TC 3.A.1.5.2)	peg.1973, peg.2765
Membrane Transport	ABC transporters	ABC transporter dipeptide (TC 3.A.1.5.2)	Dipeptide-binding ABC transporter, periplasmic substrate-binding component (TC 3.A.1.5.2)	peg.2767
Membrane Transport	Protein translocation across cytoplasmic membrane	Bacterial signal recognition particle (SRP)	Signal recognition particle, subunit Ffh SRP54 (TC 3.A.5.1.1)	peg.3000
Membrane Transport	Protein translocation across cytoplasmic membrane	Bacterial signal recognition particle (SRP)	Signal recognition particle receptor protein FtsY (=alpha subunit) (TC 3.A.5.1.1)	peg.3170
Membrane Transport	Protein translocation across cytoplasmic membrane	Twin-arginine translocation system	Twin-arginine translocation protein TatC	peg.732
Membrane Transport	Protein translocation across cytoplasmic membrane	Twin-arginine translocation system	Twin-arginine translocation protein TatA	peg.734
Membrane Transport	Protein translocation across cytoplasmic membrane	Twin-arginine translocation system	Deoxyribonuclease TatD	peg.122
Membrane Transport	Protein translocation across cytoplasmic membrane	Twin-arginine translocation system	Twin-arginine translocation protein TatB	peg.733
Membrane Transport	Uni- Sym- and Antiporters	Proton-dependent Peptide Transporters	Di-/tripeptide transporter	peg.2625
Membrane Transport	Uni- Sym- and Antiporters	Multi-subunit cation antiporter	Na(+) H(+) antiporter subunit F	peg.945, peg.955
Membrane Transport	Uni- Sym- and Antiporters	Multi-subunit cation antiporter	Na(+) H(+) antiporter subunit E	peg.946, peg.954
Membrane Transport	Uni- Sym- and Antiporters	Multi-subunit cation antiporter	Na(+) H(+) antiporter subunit B	peg.949, peg.951
Membrane Transport	Uni- Sym- and Antiporters	Multi-subunit cation antiporter	Na(+) H(+) antiporter subunit A	peg.949, peg.950
Membrane Transport	Uni- Sym- and Antiporters	Multi-subunit cation antiporter	Na(+) H(+) antiporter subunit C	peg.948, peg.952
Membrane Transport	Uni- Sym- and Antiporters	Multi-subunit cation antiporter	Na(+) H(+) antiporter subunit D	peg.947, peg.953
Membrane Transport	Uni- Sym- and Antiporters	Multi-subunit cation antiporter	Na(+) H(+) antiporter subunit G	peg.944, peg.956
Membrane Transport	Membrane Transport - no subcategory	Tricarboxylate transport system	Tricarboxylate transport sensor protein TctE	peg.1229
Membrane Transport	Membrane Transport - no subcategory	Tricarboxylate transport system	Tricarboxylate transport membrane protein TctA	peg.211, peg.246, peg.1234, peg.2131, peg.2136
Membrane Transport	Membrane Transport - no subcategory	Tricarboxylate transport system	Tricarboxylate transport transcriptional regulator TctD	peg.1230
Membrane Transport	Membrane Transport - no subcategory	Tricarboxylate transport system	Tricarboxylate transport protein TctB	peg.212, peg.246, peg.1233
Membrane Transport	Membrane Transport - no subcategory	Tricarboxylate transport system	Tricarboxylate transport protein TctC	peg.213, peg.247, peg.1232, peg.2133
Membrane Transport	Membrane Transport - no subcategory	Transport of Nickel and Cobalt	HupE-UreJ family metal transporter	peg.1247
Membrane Transport	Membrane Transport - no subcategory	Ton and Tol transport systems	Ferric siderophore transport system, periplasmic binding protein TonB	peg.501
Membrane Transport	Membrane Transport - no subcategory	Ton and Tol transport systems	Ferric siderophore transport system, biopolymer transport protein ExbB	peg.503
Membrane Transport	Membrane Transport - no subcategory	Ton and Tol transport systems	TonB-dependent receptor	peg.1838, peg.1936, peg.2221
Membrane Transport	Membrane Transport - no subcategory	Ton and Tol transport systems	Peptidoglycan-associated lipoprotein precursor	peg.2748
Membrane Transport	Membrane Transport - no subcategory	Ton and Tol transport systems	TPR repeat containing exported protein	peg.2749
Membrane Transport	Membrane Transport - no subcategory	Ton and Tol transport systems	tolB protein precursor, periplasmic protein involved in the tonb-independent uptake of group A colicins	peg.2747
Membrane Transport	Membrane Transport - no subcategory	Ton and Tol transport systems	Biopolymer transport protein ExbD/TolR	peg.502, peg.538, peg.2745
Membrane Transport	Membrane Transport - no subcategory	Ton and Tol transport systems	4-hydroxybenzoyl-CoA thioesterase family active site	peg.3123
Membrane Transport	Membrane Transport - no subcategory	Ton and Tol transport systems	Protein-L-isoaspartate O-methyltransferase (EC 2.1.1.77)	peg.2284, peg.2579
Membrane Transport	Membrane Transport - no subcategory	Ton and Tol transport systems	TonB system biopolymer transport component	peg.505
Membrane Transport	Membrane Transport - no subcategory	Ton and Tol transport systems	Aerobactin siderophore receptor IutA	peg.1953
Membrane Transport	Membrane Transport - no subcategory	Ton and Tol transport systems	MotA/TolQ/ExbB proton channel family protein	peg.504, peg.539, peg.2744
Membrane Transport	Membrane Transport - no subcategory	Ton and Tol transport systems	Type I secretion outer membrane protein, TolC precursor	peg.441, peg.2930
Membrane Transport	TRAP transporters	TRAP Transporter unknown substrate 7	TRAP dicarboxylate transporter, DctM subunit, unknown substrate 7	peg.2098
Membrane Transport	TRAP transporters	TRAP Transporter unknown substrate 7	TRAP dicarboxylate transporter, DctQ subunit, unknown substrate 7	peg.2097
Membrane Transport	TRAP transporters	TRAP Transporter unknown substrate 7	TRAP transporter solute receptor, unknown substrate 7	peg.2096
Membrane Transport	TRAP transporters	TRAP Transporter unknown substrate 9	TRAP-type uncharacterized transport system, fused permease component	peg.207, peg.643, peg.1571, peg.1700, peg.1842, peg.2330
Membrane Transport	TRAP transporters	TRAP Transporter unknown substrate 9	TRAP transporter solute receptor, TAXI family precursor	peg.1570, peg.1701, peg.1843, peg.2332
Membrane Transport	TRAP transporters	TRAP Transporter unknown substrate 4	TRAP transporter solute receptor, unknown substrate 4	peg.2359
Membrane Transport	TRAP transporters	TRAP Transporter unknown substrate 4	TRAP dicarboxylate transporter, DctM subunit, unknown substrate 4	peg.2361
Membrane Transport	TRAP transporters	TRAP Transporter unknown substrate 6	TRAP transporter solute receptor, unknown substrate 6	peg.402, peg.2447, peg.2483
Membrane Transport	TRAP transporters	TRAP Transporter unknown substrate 6	TRAP dicarboxylate transporter, DctM subunit, unknown substrate 6	peg.2482
Membrane Transport	TRAP transporters	TRAP Transporter unknown substrate 6	TRAP dicarboxylate transporter, DctQ subunit, unknown substrate 6	peg.2481
Membrane Transport	TRAP transporters	TRAP Transporter collection	TRAP-type C4-dicarboxylate transport system, large permease component	peg.1019, peg.1262, peg.1568, peg.2205, peg.2449, peg.2493, peg.2633, peg.3135
Membrane Transport	TRAP transporters	TRAP Transporter collection	TRAP-type C4-dicarboxylate transport system, periplasmic component	peg.1018, peg.1261, peg.1566, peg.2491, peg.2635, peg.3133
Membrane Transport	TRAP transporters	TRAP Transporter unknown substrate 5	TRAP dicarboxylate transporter, DctQ subunit, unknown substrate 5	peg.3177
Membrane Transport	TRAP transporters	TRAP Transporter unknown substrate 5	TRAP transporter solute receptor, unknown substrate 5	peg.3178
Membrane Transport	TRAP transporters	TRAP Transporter unknown substrate 5	TRAP dicarboxylate transporter, DctM subunit, unknown substrate 5	peg.3176
Membrane Transport	Protein and nucleoprotein secretion system, Type IV	Type IV pilus	Type IV fimbrial assembly, ATPase PilB	peg.3087
Membrane Transport	Protein and nucleoprotein secretion system, Type IV	Type IV pilus	Type IV pilus biogenesis protein PilQ	peg.755
Membrane Transport	Protein and nucleoprotein secretion system, Type IV	Type IV pilus	Type IV pilus biogenesis protein PilN	peg.752
Membrane Transport	Protein and nucleoprotein secretion system, Type IV	Type IV pilus	N-methyltransferase (EC 2.1.1.-)	peg.3110
Membrane Transport	Protein and nucleoprotein secretion system, Type IV	Type IV pilus	3-dehydroquinate synthase (EC 4.2.3.4)	peg.757
Membrane Transport	Protein and nucleoprotein secretion system, Type IV	Type IV pilus	Type IV pilus biogenesis protein PilO	peg.753
Membrane Transport	Protein and nucleoprotein secretion system, Type IV	Type IV pilus	Type IV fimbrial assembly protein PilC	peg.3088
Membrane Transport	Protein and nucleoprotein secretion system, Type IV	Type IV pilus	Twitching motility protein PilT	peg.135, peg.136
Membrane Transport	Protein and nucleoprotein secretion system, Type IV	Type IV pilus	Leader peptidase (Prepilin peptidase) (EC 3.4.23.43)	peg.3110
Membrane Transport	Protein and nucleoprotein secretion system, Type IV	Type IV pilus	Multimodular transpeptidase-transglycosylase (EC 2.4.1.129) (EC 3.4.-.-)	peg.750
Membrane Transport	Protein and nucleoprotein secretion system, Type IV	Type IV pilus	Type IV pilus biogenesis protein PilM	peg.751
Iron acquisition and metabolism	Siderophores	Siderophore Aerobactin	Ferric hydroxamate ABC transporter (TC 3.A.1.14.3), permease component FhuB	peg.1948
Iron acquisition and metabolism	Siderophores	Siderophore Aerobactin	Aerobactin siderophore receptor IutA	peg.1953
Iron acquisition and metabolism	Siderophores	Siderophore Aerobactin	Ferric hydroxamate ABC transporter (TC 3.A.1.14.3), ATP-binding protein FhuC	peg.1950
Iron acquisition and metabolism	Siderophores	Siderophore Aerobactin	Ferric hydroxamate ABC transporter (TC 3.A.1.14.3), periplasmic substrate binding protein FhuD	peg.1949
Iron acquisition and metabolism	Iron acquisition and metabolism - no subcategory	Iron acquisition in Streptococcus	Ferric iron ABC transporter, ATP-binding protein	peg.1691
Iron acquisition and metabolism	Iron acquisition and metabolism - no subcategory	Iron acquisition in Streptococcus	Ferric iron ABC transporter, iron-binding protein	peg.1692, peg.3137
Iron acquisition and metabolism	Iron acquisition and metabolism - no subcategory	Iron acquisition in Streptococcus	Ferric iron ABC transporter, permease protein	peg.1690, peg.3136
Iron acquisition and metabolism	Iron acquisition and metabolism - no subcategory	ABC transporter [iron.B12.siderophore.hemin]	ABC transporter (iron.B12.siderophore.hemin) , permease component	peg.14
Iron acquisition and metabolism	Iron acquisition and metabolism - no subcategory	ABC transporter [iron.B12.siderophore.hemin]	ABC transporter (iron.B12.siderophore.hemin) , ATP-binding component	peg.15
Iron acquisition and metabolism	Iron acquisition and metabolism - no subcategory	ABC transporter [iron.B12.siderophore.hemin]	ABC transporter (iron.B12.siderophore.hemin) , periplasmic substrate-binding component	peg.13
Iron acquisition and metabolism	Iron acquisition and metabolism - no subcategory	Hemin transport system	ABC-type hemin transport system, ATPase component	peg.177
Iron acquisition and metabolism	Iron acquisition and metabolism - no subcategory	Hemin transport system	Ferric siderophore transport system, periplasmic binding protein TonB	peg.501
Iron acquisition and metabolism	Iron acquisition and metabolism - no subcategory	Hemin transport system	Ferric reductase (1.6.99.14)	peg.1958
RNA Metabolism	RNA processing and modification	RNA pseudouridine syntheses	Ribosomal small subunit pseudouridine synthase A (EC 4.2.1.70)	peg.2839
RNA Metabolism	RNA processing and modification	RNA pseudouridine syntheses	tRNA pseudouridine synthase C (EC 4.2.1.70)	peg.2188
RNA Metabolism	RNA processing and modification	RNA pseudouridine syntheses	Ribosomal large subunit pseudouridine synthase E (EC 4.2.1.70)	peg.2400
RNA Metabolism	RNA processing and modification	RNA pseudouridine syntheses	Ribosomal large subunit pseudouridine synthase D (EC 4.2.1.70)	peg.3193
RNA Metabolism	RNA processing and modification	RNA pseudouridine syntheses	Ribosomal large subunit pseudouridine synthase C (EC 4.2.1.70)	peg.530
RNA Metabolism	RNA processing and modification	RNA pseudouridine syntheses	Ribosomal large subunit pseudouridine synthase B (EC 4.2.1.70)	peg.872
RNA Metabolism	RNA processing and modification	RNA pseudouridine syntheses	tRNA pseudouridine synthase B (EC 4.2.1.70)	peg.157
RNA Metabolism	RNA processing and modification	RNA pseudouridine syntheses	tRNA pseudouridine synthase A (EC 4.2.1.70)	peg.1194
RNA Metabolism	RNA processing and modification	Polyadenylation bacterial	tRNA nucleotidyltransferase (EC 2.7.7.21) (EC 2.7.7.25)	peg.980
RNA Metabolism	RNA processing and modification	Polyadenylation bacterial	Polyribonucleotide nucleotidyltransferase (EC 2.7.7.8)	peg.155
RNA Metabolism	RNA processing and modification	Polyadenylation bacterial	Poly(A) polymerase (EC 2.7.7.19)	peg.149
RNA Metabolism	RNA processing and modification	Polyadenylation bacterial	RNA-binding protein Hfq	peg.1912
RNA Metabolism	RNA processing and modification	tRNA nucleotidyltransferase	tRNA nucleotidyltransferase (EC 2.7.7.21) (EC 2.7.7.25)	peg.980
RNA Metabolism	RNA processing and modification	Methylthiotransferases	tRNA-i(6)A37 methylthiotransferase	peg.1064
RNA Metabolism	RNA processing and modification	Ribonucleases in Bacillus	Ribonuclease HII (EC 3.1.26.4)	peg.717
RNA Metabolism	RNA processing and modification	Ribonucleases in Bacillus	Metallo-beta-lactamase family protein, RNA-specific	peg.3093
RNA Metabolism	RNA processing and modification	tRNAmodification position 34	tRNA uridine 5-carboxymethylaminomethyl modification enzyme GidA	peg.378
RNA Metabolism	RNA processing and modification	tRNAmodification position 34	tRNA (uridine-5-oxyacetic acid methyl ester) 34 synthase	peg.1765
RNA Metabolism	RNA processing and modification	tRNAmodification position 34	tRNA (5-methoxyuridine) 34 synthase	peg.1766
RNA Metabolism	RNA processing and modification	tRNAmodification position 34	S-adenosylmethionine:tRNA ribosyltransferase-isomerase (EC 5.-.-.-)	peg.2146
RNA Metabolism	RNA processing and modification	tRNAmodification position 34	tRNA(Ile)-lysidine synthetase	peg.721
RNA Metabolism	RNA processing and modification	tRNAmodification position 34	Predicted P-loop ATPase fused to an acetyltransferase COG1444	peg.3131
RNA Metabolism	RNA processing and modification	tRNAmodification position 34	tRNA-specific adenosine-34 deaminase (EC 3.5.4.-)	peg.863
RNA Metabolism	RNA processing and modification	tRNAmodification position 34	GTPase and tRNA-U34 5-formylation enzyme TrmE	peg.356
RNA Metabolism	RNA processing and modification	tRNAmodification position 34	tRNA (5-methylaminomethyl-2-thiouridylate)-methyltransferase (EC 2.1.1.61)	peg.2397
RNA Metabolism	RNA processing and modification	tRNAmodification position 34	5-methylaminomethyl-2-thiouridine-forming enzyme mnmC	peg.801
RNA Metabolism	RNA processing and modification	tRNAmodification position 34	glutamyl-Q-tRNA synthetase	peg.145
RNA Metabolism	RNA processing and modification	tRNAmodification position 34	tRNA-guanine transglycosylase (EC 2.4.2.29)	peg.2147
RNA Metabolism	RNA processing and modification	RNA processing and degradation, bacterial	3&#39;-to-5&#39; exoribonuclease RNase R	peg.932
RNA Metabolism	RNA processing and modification	RNA processing and degradation, bacterial	Ribonuclease I precursor (EC 3.1.27.6)	peg.2628
RNA Metabolism	RNA processing and modification	RNA processing and degradation, bacterial	Exoribonuclease II (EC 3.1.13.1)	peg.2901
RNA Metabolism	RNA processing and modification	RNA processing and degradation, bacterial	Ribonuclease E inhibitor RraA	peg.1296
RNA Metabolism	RNA processing and modification	RNA processing and degradation, bacterial	3&#39;-to-5&#39; oligoribonuclease (orn)	peg.1750
RNA Metabolism	RNA processing and modification	RNA processing and degradation, bacterial	Cytoplasmic axial filament protein CafA and Ribonuclease G (EC 3.1.4.-)	peg.606
RNA Metabolism	RNA processing and modification	RNA processing and degradation, bacterial	Ribonuclease III (EC 3.1.26.3)	peg.485
RNA Metabolism	RNA processing and modification	RNA processing and degradation, bacterial	Ribonuclease E (EC 3.1.26.12)	peg.531
RNA Metabolism	RNA processing and modification	RNA methylation	tRNA:Cm32/Um32 methyltransferase	peg.1419, peg.2156
RNA Metabolism	RNA processing and modification	RNA methylation	Ribosomal RNA large subunit methyltransferase A (EC 2.1.1.51)	peg.825
RNA Metabolism	RNA processing and modification	RNA methylation	Ribosomal RNA small subunit methyltransferase E (EC 2.1.1.-)	peg.310, peg.962
RNA Metabolism	RNA processing and modification	RNA methylation	Ribosomal RNA large subunit methyltransferase E (EC 2.1.1.-)	peg.167
RNA Metabolism	RNA processing and modification	RNA methylation	LSU m5C1962 methyltransferase RlmI	peg.3157
RNA Metabolism	RNA processing and modification	RNA methylation	23S rRNA (guanosine-2&#39;-O-) -methyltransferase rlmB (EC 2.1.1.-)	peg.933
RNA Metabolism	RNA processing and modification	RNA methylation	tRNA (guanine46-N7-)-methyltransferase (EC 2.1.1.33)	peg.2497
RNA Metabolism	RNA processing and modification	RNA methylation	Ribosomal RNA large subunit methyltransferase N (EC 2.1.1.-)	peg.2162
RNA Metabolism	RNA processing and modification	RNA methylation	tRNA (Guanine37-N1) -methyltransferase (EC 2.1.1.31)	peg.3003
RNA Metabolism	RNA processing and modification	RNA methylation	tRNA (5-methylaminomethyl-2-thiouridylate)-methyltransferase (EC 2.1.1.61)	peg.2397
RNA Metabolism	RNA processing and modification	RNA methylation	23S rRNA (guanine-N-2-) -methyltransferase rlmL EC 2.1.1.-)	peg.2418
RNA Metabolism	RNA processing and modification	RNA methylation	5-methylaminomethyl-2-thiouridine-forming enzyme mnmC	peg.801
RNA Metabolism	RNA processing and modification	RNA methylation	LSU m3Psi1915 methyltransferase RlmH	peg.1134
RNA Metabolism	RNA processing and modification	RNA methylation	Ribosomal RNA small subunit methyltransferase C (EC 2.1.1.52)	peg.1775
RNA Metabolism	RNA processing and modification	ATP-dependent RNA helicases, bacterial	ATP-dependent RNA helicase RhlE	peg.1311
RNA Metabolism	RNA processing and modification	ATP-dependent RNA helicases, bacterial	ATP-dependent RNA helicase RhlB	peg.497
RNA Metabolism	RNA processing and modification	ATP-dependent RNA helicases, bacterial	Cold-shock DEAD-box protein A	peg.2023
RNA Metabolism	RNA processing and modification	16S rRNA modification within P site of ribosome	Penicillin-binding protein 2 (PBP-2)	peg.1135
RNA Metabolism	RNA processing and modification	16S rRNA modification within P site of ribosome	Cell division protein FtsI [Peptidoglycan synthetase] (EC 2.4.1.129)	peg.563
RNA Metabolism	RNA processing and modification	16S rRNA modification within P site of ribosome	rRNA small subunit methyltransferase H	peg.565
RNA Metabolism	RNA processing and modification	16S rRNA modification within P site of ribosome	rRNA small subunit methyltransferase I	peg.566
RNA Metabolism	RNA processing and modification	16S rRNA modification within P site of ribosome	Cell division protein FtsL	peg.564
RNA Metabolism	RNA processing and modification	tRNA modification Bacteria	tRNA(Cytosine32)-2-thiocytidine synthetase	peg.910
RNA Metabolism	RNA processing and modification	tRNA modification Bacteria	tRNA 5-methylaminomethyl-2-thiouridine synthase TusD	peg.2809
RNA Metabolism	RNA processing and modification	tRNA modification Bacteria	tRNA 5-methylaminomethyl-2-thiouridine synthase TusA	peg.128
RNA Metabolism	RNA processing and modification	tRNA modification Bacteria	Iron-sulfur cluster assembly ATPase protein SufC	peg.78
RNA Metabolism	RNA processing and modification	tRNA modification Bacteria	tRNA 5-methylaminomethyl-2-thiouridine synthase TusC	peg.2808
RNA Metabolism	RNA processing and modification	tRNA modification Bacteria	tRNA (guanine46-N7-)-methyltransferase (EC 2.1.1.33)	peg.2497
RNA Metabolism	RNA processing and modification	tRNA modification Bacteria	Selenophosphate-dependent tRNA 2-selenouridine synthase	peg.3207
RNA Metabolism	RNA processing and modification	tRNA modification Bacteria	tRNA-(ms[2]io[6]A)-hydroxylase (EC 1.-.-.-)	peg.1299
RNA Metabolism	RNA processing and modification	tRNA modification Bacteria	5-methylaminomethyl-2-thiouridine-forming enzyme mnmC	peg.801
RNA Metabolism	RNA processing and modification	tRNA modification Bacteria	FIG004453: protein YceG like	peg.517
RNA Metabolism	RNA processing and modification	tRNA modification Bacteria	tRNA-dihydrouridine synthase C (EC 1.-.-.-)	peg.773
RNA Metabolism	RNA processing and modification	tRNA modification Bacteria	Queuosine Biosynthesis QueE Radical SAM	peg.1303
RNA Metabolism	RNA processing and modification	tRNA modification Bacteria	RNA binding methyltransferase FtsJ like	peg.1652
RNA Metabolism	RNA processing and modification	tRNA modification Bacteria	GTPase and tRNA-U34 5-formylation enzyme TrmE	peg.356
RNA Metabolism	RNA processing and modification	tRNA modification Bacteria	tRNA dihydrouridine synthase B (EC 1.-.-.-)	peg.1114
RNA Metabolism	RNA processing and modification	tRNA modification Bacteria	Cytidine deaminase (EC 3.5.4.5)	peg.3223
RNA Metabolism	RNA processing and modification	tRNA modification Bacteria	glutamyl-Q-tRNA synthetase	peg.145
RNA Metabolism	RNA processing and modification	tRNA modification Bacteria	COG0613, Predicted metal-dependent phosphoesterases (PHP family)	peg.803
RNA Metabolism	RNA processing and modification	tRNA modification Bacteria	tRNA pseudouridine synthase A (EC 4.2.1.70)	peg.1194
RNA Metabolism	RNA processing and modification	tRNA modification Bacteria	tRNA:Cm32/Um32 methyltransferase	peg.1419, peg.2156
RNA Metabolism	RNA processing and modification	tRNA modification Bacteria	S-adenosylmethionine:tRNA ribosyltransferase-isomerase (EC 5.-.-.-)	peg.2146
RNA Metabolism	RNA processing and modification	tRNA modification Bacteria	tRNA (5-methoxyuridine) 34 synthase	peg.1766
RNA Metabolism	RNA processing and modification	tRNA modification Bacteria	tRNA(Ile)-lysidine synthetase	peg.721
RNA Metabolism	RNA processing and modification	tRNA modification Bacteria	Iron binding protein IscA for iron-sulfur cluster assembly	peg.2160
RNA Metabolism	RNA processing and modification	tRNA modification Bacteria	Predicted P-loop ATPase fused to an acetyltransferase COG1444	peg.3131
RNA Metabolism	RNA processing and modification	tRNA modification Bacteria	tRNA-specific adenosine-34 deaminase (EC 3.5.4.-)	peg.863
RNA Metabolism	RNA processing and modification	tRNA modification Bacteria	GTP cyclohydrolase I (EC 3.5.4.16) type 1	peg.1109
RNA Metabolism	RNA processing and modification	tRNA modification Bacteria	Queuosine Biosynthesis QueC ATPase	peg.1304
RNA Metabolism	RNA processing and modification	tRNA modification Bacteria	tRNA pseudouridine synthase C (EC 4.2.1.70)	peg.2188
RNA Metabolism	RNA processing and modification	tRNA modification Bacteria	tRNA (5-methylaminomethyl-2-thiouridylate)-methyltransferase (EC 2.1.1.61)	peg.2397
RNA Metabolism	RNA processing and modification	tRNA modification Bacteria	Cysteine desulfurase (EC 2.8.1.7)	peg.2159
RNA Metabolism	RNA processing and modification	tRNA modification Bacteria	LSU m3Psi1915 methyltransferase RlmH	peg.1134
RNA Metabolism	RNA processing and modification	tRNA modification Bacteria	tRNA-guanine transglycosylase (EC 2.4.2.29)	peg.2147
RNA Metabolism	RNA processing and modification	tRNA modification Bacteria	Queuosine biosynthesis QueD, PTPS-I	peg.1302
RNA Metabolism	RNA processing and modification	tRNA modification Bacteria	tRNA dihydrouridine synthase A (EC 1.-.-.-)	peg.2924
RNA Metabolism	RNA processing and modification	tRNA modification Bacteria	tRNA-i(6)A37 methylthiotransferase	peg.1064
RNA Metabolism	RNA processing and modification	tRNA modification Bacteria	tRNA uridine 5-carboxymethylaminomethyl modification enzyme GidA	peg.378
RNA Metabolism	RNA processing and modification	tRNA modification Bacteria	COG1720: Uncharacterized conserved protein	peg.885
RNA Metabolism	RNA processing and modification	tRNA modification Bacteria	tRNA (uridine-5-oxyacetic acid methyl ester) 34 synthase	peg.1765
RNA Metabolism	RNA processing and modification	tRNA modification Bacteria	YrdC/Sua5 family protein, required for threonylcarbamoyladenosine (t(6)A) formation in tRNA	peg.2174
RNA Metabolism	RNA processing and modification	tRNA modification Bacteria	tRNA pseudouridine 13 synthase (EC 4.2.1.-)	peg.2581
RNA Metabolism	RNA processing and modification	tRNA modification Bacteria	Selenide,water dikinase (EC 2.7.9.3)	peg.3206
RNA Metabolism	RNA processing and modification	tRNA modification Bacteria	tRNA pseudouridine synthase B (EC 4.2.1.70)	peg.157
RNA Metabolism	RNA processing and modification	tRNA modification Bacteria	tRNA (Guanine37-N1) -methyltransferase (EC 2.1.1.31)	peg.3003
RNA Metabolism	RNA processing and modification	tRNA modification Bacteria	Cysteine desulfurase (EC 2.8.1.7), SufS subfamily	peg.76
RNA Metabolism	RNA processing and modification	tRNA modification Bacteria	Iron-sulfur cluster assembly protein SufB	peg.77, peg.79
RNA Metabolism	RNA processing and modification	mnm5U34 biosynthesis bacteria	tRNA uridine 5-carboxymethylaminomethyl modification enzyme GidA	peg.378
RNA Metabolism	RNA processing and modification	mnm5U34 biosynthesis bacteria	tRNA 5-methylaminomethyl-2-thiouridine synthase TusD	peg.2809
RNA Metabolism	RNA processing and modification	mnm5U34 biosynthesis bacteria	tRNA 5-methylaminomethyl-2-thiouridine synthase TusA	peg.128
RNA Metabolism	RNA processing and modification	mnm5U34 biosynthesis bacteria	tRNA 5-methylaminomethyl-2-thiouridine synthase TusC	peg.2808
RNA Metabolism	RNA processing and modification	mnm5U34 biosynthesis bacteria	GTPase and tRNA-U34 5-formylation enzyme TrmE	peg.356
RNA Metabolism	RNA processing and modification	mnm5U34 biosynthesis bacteria	tRNA (5-methylaminomethyl-2-thiouridylate)-methyltransferase (EC 2.1.1.61)	peg.2397
RNA Metabolism	RNA processing and modification	mnm5U34 biosynthesis bacteria	5-methylaminomethyl-2-thiouridine-forming enzyme mnmC	peg.801
RNA Metabolism	RNA processing and modification	mnm5U34 biosynthesis bacteria	Cysteine desulfurase (EC 2.8.1.7)	peg.2159
RNA Metabolism	RNA processing and modification	mnm5U34 biosynthesis bacteria	Cysteine desulfurase (EC 2.8.1.7), SufS subfamily	peg.76
RNA Metabolism	RNA processing and modification	Ribonuclease H	Ribonuclease HI (EC 3.1.26.4)	peg.2814, peg.2830
RNA Metabolism	RNA processing and modification	Ribonuclease H	Ribonuclease HII (EC 3.1.26.4)	peg.717
RNA Metabolism	RNA processing and modification	Queuosine-Archaeosine Biosynthesis	Queuosine biosynthesis QueD, PTPS-I	peg.1302
RNA Metabolism	RNA processing and modification	Queuosine-Archaeosine Biosynthesis	Queuosine Biosynthesis QueE Radical SAM	peg.1303
RNA Metabolism	RNA processing and modification	Queuosine-Archaeosine Biosynthesis	Inosine-uridine preferring nucleoside hydrolase (EC 3.2.2.1)	peg.2735
RNA Metabolism	RNA processing and modification	Queuosine-Archaeosine Biosynthesis	Putative preQ0 transporter	peg.2823
RNA Metabolism	RNA processing and modification	Queuosine-Archaeosine Biosynthesis	GTP cyclohydrolase I (EC 3.5.4.16) type 2	peg.1494
RNA Metabolism	RNA processing and modification	Queuosine-Archaeosine Biosynthesis	S-adenosylmethionine:tRNA ribosyltransferase-isomerase (EC 5.-.-.-)	peg.2146
RNA Metabolism	RNA processing and modification	Queuosine-Archaeosine Biosynthesis	Permease of the drug/metabolite transporter (DMT) superfamily	peg.429, peg.899, peg.1460, peg.1565, peg.2111, peg.2296, peg.2566, peg.2940
RNA Metabolism	RNA processing and modification	Queuosine-Archaeosine Biosynthesis	Radical SAM family enzyme, similar to coproporphyrinogen III oxidase, oxygen-independent, clustered with nucleoside-triphosphatase RdgB	peg.359
RNA Metabolism	RNA processing and modification	Queuosine-Archaeosine Biosynthesis	Epoxyqueuosine (oQ) reductase QueG	peg.1749
RNA Metabolism	RNA processing and modification	Queuosine-Archaeosine Biosynthesis	GTP cyclohydrolase I (EC 3.5.4.16) type 1	peg.1109
RNA Metabolism	RNA processing and modification	Queuosine-Archaeosine Biosynthesis	Queuosine Biosynthesis QueC ATPase	peg.1304
RNA Metabolism	RNA processing and modification	Queuosine-Archaeosine Biosynthesis	glutamyl-Q-tRNA synthetase	peg.145
RNA Metabolism	RNA processing and modification	Queuosine-Archaeosine Biosynthesis	tRNA-guanine transglycosylase (EC 2.4.2.29)	peg.2147
RNA Metabolism	RNA processing and modification	tRNA processing	Ribonuclease P protein component (EC 3.1.26.5)	peg.354
RNA Metabolism	RNA processing and modification	tRNA processing	tRNA-i(6)A37 methylthiotransferase	peg.1064
RNA Metabolism	RNA processing and modification	tRNA processing	Ribonuclease D (EC 3.1.26.3)	peg.1708
RNA Metabolism	RNA processing and modification	tRNA processing	Ribonuclease T (EC 3.1.13.-)	peg.1834
RNA Metabolism	RNA processing and modification	tRNA processing	tRNA pseudouridine 13 synthase (EC 4.2.1.-)	peg.2581
RNA Metabolism	RNA processing and modification	tRNA processing	tRNA pseudouridine synthase B (EC 4.2.1.70)	peg.157
RNA Metabolism	RNA processing and modification	tRNA processing	tRNA(Ile)-lysidine synthetase	peg.721
RNA Metabolism	RNA processing and modification	tRNA processing	tRNA-specific adenosine-34 deaminase (EC 3.5.4.-)	peg.863
RNA Metabolism	RNA processing and modification	tRNA processing	Ribonuclease PH (EC 2.7.7.56)	peg.2523
RNA Metabolism	RNA processing and modification	tRNA processing	tRNA pseudouridine synthase A (EC 4.2.1.70)	peg.1194
RNA Metabolism	RNA processing and modification	RNA processing orphans	2&#39;-5&#39; RNA ligase	peg.2530
RNA Metabolism	Transcription	Transcription initiation, bacterial sigma factors	RNA polymerase sigma-54 factor RpoN	peg.596
RNA Metabolism	Transcription	Transcription initiation, bacterial sigma factors	RNA polymerase sigma factor RpoD	peg.987
RNA Metabolism	Transcription	Transcription initiation, bacterial sigma factors	RNA polymerase sigma factor RpoS	peg.2575
RNA Metabolism	Transcription	Transcription initiation, bacterial sigma factors	RNA polymerase sigma factor RpoH	peg.3167
RNA Metabolism	Transcription	Transcription initiation, bacterial sigma factors	Sigma factor RpoE negative regulatory protein RseA	peg.490
RNA Metabolism	Transcription	Transcription initiation, bacterial sigma factors	RNA polymerase sigma factor RpoE	peg.491
RNA Metabolism	Transcription	Transcription initiation, bacterial sigma factors	Sigma factor RpoE negative regulatory protein RseB precursor	peg.489
RNA Metabolism	Transcription	RNA polymerase bacterial	DNA-directed RNA polymerase alpha subunit (EC 2.7.7.6)	peg.3045
RNA Metabolism	Transcription	RNA polymerase bacterial	DNA-directed RNA polymerase beta&#39; subunit (EC 2.7.7.6)	peg.3076
RNA Metabolism	Transcription	RNA polymerase bacterial	DNA-directed RNA polymerase omega subunit (EC 2.7.7.6)	peg.2527
RNA Metabolism	Transcription	RNA polymerase bacterial	DNA-directed RNA polymerase beta subunit (EC 2.7.7.6)	peg.3077
RNA Metabolism	Transcription	Transcription factors bacterial	Transcription termination protein NusB	peg.2562
RNA Metabolism	Transcription	Transcription factors bacterial	Transcription accessory protein (S1 RNA-binding domain)	peg.1796
RNA Metabolism	Transcription	Transcription factors bacterial	Transcription elongation factor GreA	peg.169
RNA Metabolism	Transcription	Transcription factors bacterial	Transcription termination factor Rho	peg.723
RNA Metabolism	Transcription	Transcription factors bacterial	Transcription antitermination protein NusG	peg.3082
RNA Metabolism	Transcription	Transcription factors bacterial	Transcription-repair coupling factor	peg.1158
RNA Metabolism	Transcription	Transcription factors bacterial	Transcriptional activator RfaH	peg.467
RNA Metabolism	Transcription	Transcription factors bacterial	Transcription elongation factor GreB	peg.1773
RNA Metabolism	Transcription	Transcription factors bacterial	Transcription termination protein NusA	peg.160
RNA Metabolism	Transcription	Rrf2 family transcriptional regulators	Nitrite-sensitive transcriptional repressor NsrR	peg.272
RNA Metabolism	Transcription	Rrf2 family transcriptional regulators	Iron-sulfur cluster regulator IscR	peg.80, peg.2158
Nucleosides and Nucleotides	Pyrimidines	pyrimidine conversions	Nucleoside diphosphate kinase (EC 2.7.4.6)	peg.2161
Nucleosides and Nucleotides	Pyrimidines	pyrimidine conversions	Thymidylate kinase (EC 2.7.4.9)	peg.516
Nucleosides and Nucleotides	Pyrimidines	pyrimidine conversions	Cytosine deaminase (EC 3.5.4.1)	peg.95
Nucleosides and Nucleotides	Pyrimidines	pyrimidine conversions	Cytidylate kinase (EC 2.7.4.14)	peg.3118
Nucleosides and Nucleotides	Pyrimidines	pyrimidine conversions	Thioredoxin reductase (EC 1.8.1.9)	peg.694
Nucleosides and Nucleotides	Pyrimidines	pyrimidine conversions	Bis(5&#39;-nucleosyl)-tetraphosphatase (asymmetrical) (EC 3.6.1.17)	peg.967
Nucleosides and Nucleotides	Pyrimidines	pyrimidine conversions	Purine nucleoside phosphorylase (EC 2.4.2.1)	peg.3222
Nucleosides and Nucleotides	Pyrimidines	pyrimidine conversions	Thymidylate synthase (EC 2.1.1.45)	peg.1784
Nucleosides and Nucleotides	Pyrimidines	pyrimidine conversions	Cytidine deaminase (EC 3.5.4.5)	peg.3223
Nucleosides and Nucleotides	Pyrimidines	pyrimidine conversions	Thymidine phosphorylase (EC 2.4.2.4)	peg.2970
Nucleosides and Nucleotides	Pyrimidines	pyrimidine conversions	Uracil phosphoribosyltransferase (EC 2.4.2.9)	peg.1287
Nucleosides and Nucleotides	Pyrimidines	pyrimidine conversions	CTP synthase (EC 6.3.4.2)	peg.761
Nucleosides and Nucleotides	Pyrimidines	pyrimidine conversions	Deoxycytidine triphosphate deaminase (EC 3.5.4.13)	peg.1252
Nucleosides and Nucleotides	Pyrimidines	De Novo Pyrimidine Synthesis	Uracil permease	peg.1288
Nucleosides and Nucleotides	Pyrimidines	De Novo Pyrimidine Synthesis	Orotidine 5&#39;-phosphate decarboxylase (EC 4.1.1.23)	peg.1413
Nucleosides and Nucleotides	Pyrimidines	De Novo Pyrimidine Synthesis	Aspartate carbamoyltransferase (EC 2.1.3.2)	peg.304
Nucleosides and Nucleotides	Pyrimidines	De Novo Pyrimidine Synthesis	Dihydroorotate dehydrogenase (EC 1.3.3.1)	peg.2416
Nucleosides and Nucleotides	Pyrimidines	De Novo Pyrimidine Synthesis	Carbamoyl-phosphate synthase small chain (EC 6.3.5.5)	peg.171
Nucleosides and Nucleotides	Pyrimidines	De Novo Pyrimidine Synthesis	Orotate phosphoribosyltransferase (EC 2.4.2.10)	peg.2521
Nucleosides and Nucleotides	Pyrimidines	De Novo Pyrimidine Synthesis	Carbamoyl-phosphate synthase large chain (EC 6.3.5.5)	peg.170
Nucleosides and Nucleotides	Pyrimidines	De Novo Pyrimidine Synthesis	Dihydroorotase (EC 3.5.2.3)	peg.2881
Nucleosides and Nucleotides	Pyrimidines	De Novo Pyrimidine Synthesis	Uracil phosphoribosyltransferase (EC 2.4.2.9)	peg.1287
Nucleosides and Nucleotides	Purines	De Novo Purine Biosynthesis	Phosphoribosylamine--glycine ligase (EC 6.3.4.13)	peg.964
Nucleosides and Nucleotides	Purines	De Novo Purine Biosynthesis	IMP cyclohydrolase (EC 3.5.4.10)	peg.1112
Nucleosides and Nucleotides	Purines	De Novo Purine Biosynthesis	Amidophosphoribosyltransferase (EC 2.4.2.14)	peg.1203
Nucleosides and Nucleotides	Purines	De Novo Purine Biosynthesis	Ribose-phosphate pyrophosphokinase (EC 2.7.6.1)	peg.654
Nucleosides and Nucleotides	Purines	De Novo Purine Biosynthesis	Phosphoribosylaminoimidazole carboxylase catalytic subunit (EC 4.1.1.21)	peg.2327
Nucleosides and Nucleotides	Purines	De Novo Purine Biosynthesis	Phosphoribosylglycinamide formyltransferase (EC 2.1.2.2)	peg.1253
Nucleosides and Nucleotides	Purines	De Novo Purine Biosynthesis	Phosphoribosylaminoimidazole-succinocarboxamide synthase (EC 6.3.2.6)	peg.884
Nucleosides and Nucleotides	Purines	De Novo Purine Biosynthesis	Adenylosuccinate lyase (EC 4.3.2.2)	peg.2395
Nucleosides and Nucleotides	Purines	De Novo Purine Biosynthesis	Phosphoribosylformylglycinamidine cyclo-ligase (EC 6.3.3.1)	peg.1254
Nucleosides and Nucleotides	Purines	De Novo Purine Biosynthesis	Phosphoribosylaminoimidazolecarboxamide formyltransferase (EC 2.1.2.3)	peg.1112
Nucleosides and Nucleotides	Purines	De Novo Purine Biosynthesis	Phosphoribosylformylglycinamidine synthase, synthetase subunit (EC 6.3.5.3)	peg.867
Nucleosides and Nucleotides	Purines	De Novo Purine Biosynthesis	Phosphoribosylaminoimidazole carboxylase ATPase subunit (EC 4.1.1.21)	peg.2326
Nucleosides and Nucleotides	Purines	De Novo Purine Biosynthesis	Phosphoribosylformylglycinamidine synthase, glutamine amidotransferase subunit (EC 6.3.5.3)	peg.867
Nucleosides and Nucleotides	Purines	Xanthine dehydrogenase subunits	Xanthine and CO dehydrogenases maturation factor, XdhC/CoxF family	peg.1441
Nucleosides and Nucleotides	Purines	Xanthine dehydrogenase subunits	XdhC protein (assists in molybdopterin insertion into xanthine dehydrogenase)	peg.1322
Nucleosides and Nucleotides	Purines	Xanthine dehydrogenase subunits	Xanthine dehydrogenase, molybdenum binding subunit (EC 1.17.1.4)	peg.1323
Nucleosides and Nucleotides	Purines	Xanthine dehydrogenase subunits	Xanthine dehydrogenase, iron-sulfur cluster and FAD-binding subunit A (1.17.1.4)	peg.1324
Nucleosides and Nucleotides	Purines	Xanthine dehydrogenase subunits	Uracil-xanthine permease	peg.295
Nucleosides and Nucleotides	Purines	Xanthine dehydrogenase subunits	Xanthine-uracil permease	peg.2283
Nucleosides and Nucleotides	Purines	Purine Utilization	Periplasmic aromatic aldehyde oxidoreductase, FAD binding subunit YagS	peg.3149
Nucleosides and Nucleotides	Purines	Purine Utilization	Uracil-xanthine permease	peg.295
Nucleosides and Nucleotides	Purines	Purine Utilization	Cytosine/purine/uracil/thiamine/allantoin permease family protein	peg.2277
Nucleosides and Nucleotides	Purines	Purine Utilization	Xanthine/uracil/thiamine/ascorbate permease family protein	peg.1283, peg.1326
Nucleosides and Nucleotides	Purines	Purine Utilization	Xanthine and CO dehydrogenases maturation factor, XdhC/CoxF family	peg.1441
Nucleosides and Nucleotides	Purines	Purine Utilization	XdhC protein (assists in molybdopterin insertion into xanthine dehydrogenase)	peg.1322
Nucleosides and Nucleotides	Purines	Purine Utilization	Xanthine dehydrogenase, iron-sulfur cluster and FAD-binding subunit A (1.17.1.4)	peg.1324
Nucleosides and Nucleotides	Purines	Purine Utilization	Xanthine dehydrogenase, molybdenum binding subunit (EC 1.17.1.4)	peg.1323
Nucleosides and Nucleotides	Purines	Purine Utilization	Guanine deaminase (EC 3.5.4.3)	peg.294, peg.1321
Nucleosides and Nucleotides	Purines	Purine conversions	Nucleoside diphosphate kinase (EC 2.7.4.6)	peg.2161
Nucleosides and Nucleotides	Purines	Purine conversions	Inosine-uridine preferring nucleoside hydrolase (EC 3.2.2.1)	peg.2735
Nucleosides and Nucleotides	Purines	Purine conversions	GMP synthase [glutamine-hydrolyzing] (EC 6.3.5.2)	peg.817, peg.2027
Nucleosides and Nucleotides	Purines	Purine conversions	Adenylate kinase (EC 2.7.4.3)	peg.891
Nucleosides and Nucleotides	Purines	Purine conversions	Adenylosuccinate synthetase (EC 6.3.4.4)	peg.1917
Nucleosides and Nucleotides	Purines	Purine conversions	Inosine-5&#39;-monophosphate dehydrogenase (EC 1.1.1.205)	peg.816, peg.2965
Nucleosides and Nucleotides	Purines	Purine conversions	Hypoxanthine-guanine phosphoribosyltransferase (EC 2.4.2.8)	peg.3108
Nucleosides and Nucleotides	Purines	Purine conversions	Purine nucleoside phosphorylase (EC 2.4.2.1)	peg.3222
Nucleosides and Nucleotides	Purines	Purine conversions	Adenylosuccinate lyase (EC 4.3.2.2)	peg.2395
Nucleosides and Nucleotides	Purines	Purine conversions	Polyphosphate kinase (EC 2.7.4.1)	peg.730
Nucleosides and Nucleotides	Purines	Purine conversions	Adenine phosphoribosyltransferase (EC 2.4.2.7)	peg.1284
Nucleosides and Nucleotides	Purines	Purine conversions	Adenosine deaminase (EC 3.5.4.4)	peg.1320
Nucleosides and Nucleotides	Purines	Purine conversions	Xanthine-guanine phosphoribosyltransferase (EC 2.4.2.22)	peg.1285
Nucleosides and Nucleotides	Purines	Purine conversions	Guanine deaminase (EC 3.5.4.3)	peg.294, peg.1321
Nucleosides and Nucleotides	Purines	Purine conversions	Guanylate kinase (EC 2.7.4.8)	peg.2526
Nucleosides and Nucleotides	Nucleosides and Nucleotides - no subcategory	Ribonucleotide reduction	Ribonucleotide reductase of class II (coenzyme B12-dependent) (EC 1.17.4.1)	peg.268, peg.269
Nucleosides and Nucleotides	Nucleosides and Nucleotides - no subcategory	Ribonucleotide reduction	Ribonucleotide reductase of class Ia (aerobic), beta subunit (EC 1.17.4.1)	peg.2219
Nucleosides and Nucleotides	Nucleosides and Nucleotides - no subcategory	Ribonucleotide reduction	Ribonucleotide reductase of class Ia (aerobic), alpha subunit (EC 1.17.4.1)	peg.2218
Nucleosides and Nucleotides	Nucleosides and Nucleotides - no subcategory	Ribonucleotide reduction	Ribonucleotide reductase transcriptional regulator NrdR	peg.2558
Nucleosides and Nucleotides	Nucleosides and Nucleotides - no subcategory	Hydantoin metabolism	Hydantoin permease	peg.2278
Nucleosides and Nucleotides	Nucleosides and Nucleotides - no subcategory	Hydantoin metabolism	Beta-ureidopropionase (EC 3.5.1.6)	peg.34
Nucleosides and Nucleotides	Nucleosides and Nucleotides - no subcategory	Hydantoin metabolism	Hydantoin racemase (EC 5.1.99.-)	peg.2276
Nucleosides and Nucleotides	Nucleosides and Nucleotides - no subcategory	Hydantoin metabolism	Deacetylases, including yeast histone deacetylase and acetoin utilization protein	peg.2801
Nucleosides and Nucleotides	Nucleosides and Nucleotides - no subcategory	Adenosyl nucleosidases	S-adenosylhomocysteine nucleosidase (EC 3.2.2.9)	peg.2058, peg.2879
Nucleosides and Nucleotides	Nucleosides and Nucleotides - no subcategory	Adenosyl nucleosidases	Purine nucleoside phosphorylase (EC 2.4.2.1)	peg.3222
Nucleosides and Nucleotides	Nucleosides and Nucleotides - no subcategory	Adenosyl nucleosidases	5&#39;-methylthioadenosine nucleosidase (EC 3.2.2.16)	peg.2058, peg.2879
Nucleosides and Nucleotides	Detoxification	Nudix proteins (nucleoside triphosphate hydrolases)	Putative Nudix hydrolase YfcD (EC 3.6.-.-)	peg.2121
Nucleosides and Nucleotides	Detoxification	Nudix proteins (nucleoside triphosphate hydrolases)	Hypothetical nudix hydrolase YeaB	peg.2936
Nucleosides and Nucleotides	Detoxification	Nudix proteins (nucleoside triphosphate hydrolases)	ADP-ribose pyrophosphatase (EC 3.6.1.13)	peg.1771, peg.2731
Nucleosides and Nucleotides	Detoxification	Nudix proteins (nucleoside triphosphate hydrolases)	Thiamin-phosphate pyrophosphorylase-like protein	peg.546
Nucleosides and Nucleotides	Detoxification	Nudix proteins (nucleoside triphosphate hydrolases)	NADH pyrophosphatase (EC 3.6.1.22)	peg.2828
Nucleosides and Nucleotides	Detoxification	Nudix proteins (nucleoside triphosphate hydrolases)	Deoxyuridine 5&#39;-triphosphate nucleotidohydrolase (EC 3.6.1.23)	peg.3163
Nucleosides and Nucleotides	Detoxification	Nudix proteins (nucleoside triphosphate hydrolases)	Nudix hydrolase family protein PA3470	peg.2222
Nucleosides and Nucleotides	Detoxification	Nudix proteins (nucleoside triphosphate hydrolases)	ADP compounds hydrolase NudE (EC 3.6.1.-)	peg.1802
Nucleosides and Nucleotides	Detoxification	Nudix proteins (nucleoside triphosphate hydrolases)	Adenosine (5&#39;)-pentaphospho-(5&#39;&#39;)-adenosine pyrophosphohydrolase (EC 3.6.1.-)	peg.1790
Nucleosides and Nucleotides	Detoxification	Nudix proteins (nucleoside triphosphate hydrolases)	Nudix-like NDP and NTP phosphohydrolase YmfB	peg.2399
Nucleosides and Nucleotides	Detoxification	Nudix proteins (nucleoside triphosphate hydrolases)	Mutator mutT protein (7,8-dihydro-8-oxoguanine-triphosphatase) (EC 3.6.1.-)	peg.546
Nucleosides and Nucleotides	Detoxification	Housecleaning nucleoside triphosphate pyrophosphatases	Deoxyuridine 5&#39;-triphosphate nucleotidohydrolase (EC 3.6.1.23)	peg.3163
Nucleosides and Nucleotides	Detoxification	Housecleaning nucleoside triphosphate pyrophosphatases	5-nucleotidase SurE (EC 3.1.3.5)	peg.2580
Nucleosides and Nucleotides	Detoxification	Housecleaning nucleoside triphosphate pyrophosphatases	Nucleoside 5-triphosphatase RdgB (dHAPTP, dITP, XTP-specific) (EC 3.6.1.15)	peg.360
Protein Metabolism	Protein folding	GroEL GroES	Heat shock protein 60 family co-chaperone GroES	peg.1417
Protein Metabolism	Protein folding	GroEL GroES	Heat shock protein 60 family chaperone GroEL	peg.1418
Protein Metabolism	Protein folding	Protein chaperones	Heat shock protein GrpE	peg.181
Protein Metabolism	Protein folding	Protein chaperones	Chaperone protein DnaK	peg.180
Protein Metabolism	Protein folding	Protein chaperones	Chaperone protein DnaJ	peg.179
Protein Metabolism	Protein folding	Protein chaperones	Chaperone protein HtpG	peg.1042
Protein Metabolism	Protein folding	Protein chaperones	ClpB protein	peg.3195
Protein Metabolism	Protein folding	Periplasmic disulfide interchange	Periplasmic thiol:disulfide oxidoreductase DsbB, required for DsbA reoxidation	peg.1794
Protein Metabolism	Protein folding	Periplasmic disulfide interchange	Thiol:disulfide interchange protein DsbG precursor	peg.2557
Protein Metabolism	Protein folding	Periplasmic disulfide interchange	Cytochrome c-type biogenesis protein CcmG/DsbE, thiol:disulfide oxidoreductase	peg.785
Protein Metabolism	Protein folding	Periplasmic disulfide interchange	Periplasmic thiol:disulfide interchange protein DsbA	peg.2479
Protein Metabolism	Protein folding	Periplasmic disulfide interchange	Thiol:disulfide interchange protein DsbC	peg.3006
Protein Metabolism	Protein folding	Periplasmic disulfide interchange	Cytochrome c-type biogenesis protein DsbD, protein-disulfide reductase (EC 1.8.1.8)	peg.1118
Protein Metabolism	Protein folding	Peptidyl-prolyl cis-trans isomerase	Survival protein SurA precursor (Peptidyl-prolyl cis-trans isomerase SurA) (EC 5.2.1.8)	peg.974
Protein Metabolism	Protein folding	Peptidyl-prolyl cis-trans isomerase	FKBP-type peptidyl-prolyl cis-trans isomerase SlyD (EC 5.2.1.8)	peg.466, peg.2387
Protein Metabolism	Selenoproteins	Selenoprotein O	Selenoprotein O and cysteine-containing homologs	peg.2350
Protein Metabolism	Selenoproteins	Selenocysteine metabolism	Selenophosphate-dependent tRNA 2-selenouridine synthase	peg.3207
Protein Metabolism	Selenoproteins	Selenocysteine metabolism	Selenide,water dikinase (EC 2.7.9.3)	peg.3206
Protein Metabolism	Protein biosynthesis	tRNA aminoacylation, Val	Valyl-tRNA synthetase (EC 6.1.1.9)	peg.2200
Protein Metabolism	Protein biosynthesis	tRNA aminoacylation, Met	Methionyl-tRNA synthetase (EC 6.1.1.10)	peg.1819
Protein Metabolism	Protein biosynthesis	tRNA aminoacylation, Arg	Arginyl-tRNA synthetase (EC 6.1.1.19)	peg.743
Protein Metabolism	Protein biosynthesis	Translation initiation factors bacterial	Translation initiation factor SUI1-related protein	peg.2631
Protein Metabolism	Protein biosynthesis	Translation initiation factors bacterial	Translation initiation factor 1	peg.2404
Protein Metabolism	Protein biosynthesis	Translation initiation factors bacterial	Methionyl-tRNA formyltransferase (EC 2.1.2.9)	peg.2178
Protein Metabolism	Protein biosynthesis	Translation initiation factors bacterial	Translation initiation factor 3	peg.2681
Protein Metabolism	Protein biosynthesis	Translation initiation factors bacterial	Translation initiation factor 2	peg.159, peg.2746
Protein Metabolism	Protein biosynthesis	Translation initiation factors bacterial	Ribosome-binding factor A	peg.158
Protein Metabolism	Protein biosynthesis	tRNA aminoacylation, Gly	Glycyl-tRNA synthetase alpha chain (EC 6.1.1.14)	peg.343
Protein Metabolism	Protein biosynthesis	tRNA aminoacylation, Gly	Glycyl-tRNA synthetase beta chain (EC 6.1.1.14)	peg.344
Protein Metabolism	Protein biosynthesis	Ribosome activity modulation	Ribosome modulation factor	peg.2417
Protein Metabolism	Protein biosynthesis	Ribosome activity modulation	Ribosome hibernation protein YhbH	peg.597
Protein Metabolism	Protein biosynthesis	tRNA aminoacylation, Ala	Alanyl-tRNA synthetase (EC 6.1.1.7)	peg.770
Protein Metabolism	Protein biosynthesis	tRNA aminoacylation, Trp	Tryptophanyl-tRNA synthetase (EC 6.1.1.2)	peg.3154
Protein Metabolism	Protein biosynthesis	Ribosome biogenesis bacterial	16S rRNA processing protein RimM	peg.3002
Protein Metabolism	Protein biosynthesis	Ribosome biogenesis bacterial	Ribosomal large subunit pseudouridine synthase D (EC 4.2.1.70)	peg.3193
Protein Metabolism	Protein biosynthesis	Ribosome biogenesis bacterial	Ribosomal large subunit pseudouridine synthase C (EC 4.2.1.70)	peg.530
Protein Metabolism	Protein biosynthesis	Ribosome biogenesis bacterial	LSU m5C1962 methyltransferase RlmI	peg.3157
Protein Metabolism	Protein biosynthesis	Ribosome biogenesis bacterial	Inactive homolog of metal-dependent proteases, putative molecular chaperone	peg.892
Protein Metabolism	Protein biosynthesis	Ribosome biogenesis bacterial	tRNA (Guanine37-N1) -methyltransferase (EC 2.1.1.31)	peg.3003
Protein Metabolism	Protein biosynthesis	Ribosome biogenesis bacterial	Ribosomal-protein-S18p-alanine acetyltransferase (EC 2.3.1.-)	peg.3173
Protein Metabolism	Protein biosynthesis	Ribosome biogenesis bacterial	Ribosomal protein S6 glutaminyl transferase	peg.73, peg.2627
Protein Metabolism	Protein biosynthesis	Ribosome biogenesis bacterial	LSU m3Psi1915 methyltransferase RlmH	peg.1134
Protein Metabolism	Protein biosynthesis	Ribosome biogenesis bacterial	Ribosomal protein L11 methyltransferase (EC 2.1.1.-)	peg.1115
Protein Metabolism	Protein biosynthesis	Ribosome biogenesis bacterial	Ribonuclease E (EC 3.1.26.12)	peg.531
Protein Metabolism	Protein biosynthesis	Programmed frameshift	programmed frameshift-containing	peg.3020
Protein Metabolism	Protein biosynthesis	Programmed frameshift	Peptide chain release factor 2	peg.3020
Protein Metabolism	Protein biosynthesis	tRNA aminoacylation, Cys	Cysteinyl-tRNA synthetase (EC 6.1.1.16)	peg.2867
Protein Metabolism	Protein biosynthesis	Translation termination factors bacterial	Ribosome recycling factor	peg.707
Protein Metabolism	Protein biosynthesis	Translation termination factors bacterial	Peptidyl-tRNA hydrolase (EC 3.1.1.29)	peg.656
Protein Metabolism	Protein biosynthesis	Translation termination factors bacterial	Peptide deformylase (EC 3.5.1.88)	peg.2177
Protein Metabolism	Protein biosynthesis	Translation termination factors bacterial	Hypothetical protein YaeJ with similarity to translation release factor	peg.2078
Protein Metabolism	Protein biosynthesis	Translation termination factors bacterial	Peptide chain release factor 3	peg.2721
Protein Metabolism	Protein biosynthesis	Translation termination factors bacterial	tmRNA-binding protein SmpB	peg.187
Protein Metabolism	Protein biosynthesis	Translation termination factors bacterial	Peptide chain release factor 1	peg.649
Protein Metabolism	Protein biosynthesis	Translation termination factors bacterial	Methionine aminopeptidase (EC 3.4.11.18)	peg.703
Protein Metabolism	Protein biosynthesis	Translation termination factors bacterial	Peptide chain release factor 2	peg.3020
Protein Metabolism	Protein biosynthesis	tRNA aminoacylation, His	Histidyl-tRNA synthetase (EC 6.1.1.21)	peg.2166
Protein Metabolism	Protein biosynthesis	tRNA aminoacylation, Asp and Asn	Aspartyl-tRNA(Asn) synthetase (EC 6.1.1.23)	peg.2739
Protein Metabolism	Protein biosynthesis	tRNA aminoacylation, Asp and Asn	Aspartyl-tRNA(Asn) amidotransferase subunit C (EC 6.3.5.6)	peg.611
Protein Metabolism	Protein biosynthesis	tRNA aminoacylation, Asp and Asn	Aspartyl-tRNA(Asn) amidotransferase subunit B (EC 6.3.5.6)	peg.613
Protein Metabolism	Protein biosynthesis	tRNA aminoacylation, Asp and Asn	Aspartyl-tRNA synthetase (EC 6.1.1.12)	peg.2739
Protein Metabolism	Protein biosynthesis	tRNA aminoacylation, Asp and Asn	Aspartyl-tRNA(Asn) amidotransferase subunit A (EC 6.3.5.6)	peg.33, peg.612
Protein Metabolism	Protein biosynthesis	Translation elongation factors bacterial	Translation elongation factor G	peg.3073
Protein Metabolism	Protein biosynthesis	Translation elongation factors bacterial	Translation elongation factor LepA	peg.487
Protein Metabolism	Protein biosynthesis	Translation elongation factors bacterial	Translation elongation factor Tu	peg.3072
Protein Metabolism	Protein biosynthesis	Translation elongation factors bacterial	Translation elongation factor Ts	peg.705
Protein Metabolism	Protein biosynthesis	Translation elongation factors bacterial	Translation elongation factor P	peg.1756
Protein Metabolism	Protein biosynthesis	tRNAs	tRNA-Phe-GAA	rna.62
Protein Metabolism	Protein biosynthesis	tRNAs	tRNA-Leu-CAG	rna.26, rna.27, rna.28
Protein Metabolism	Protein biosynthesis	tRNAs	tRNA-Val-CAC	rna.24
Protein Metabolism	Protein biosynthesis	tRNAs	tRNA-Pro-GGG	rna.49
Protein Metabolism	Protein biosynthesis	tRNAs	tRNA-Arg-ACG	rna.16, rna.17
Protein Metabolism	Protein biosynthesis	tRNAs	tRNA-Val-GAC	rna.29, rna.30, rna.31
Protein Metabolism	Protein biosynthesis	tRNAs	tRNA-Trp-CCA	rna.58
Protein Metabolism	Protein biosynthesis	tRNAs	tRNA-Leu-CAA	rna.40
Protein Metabolism	Protein biosynthesis	tRNAs	tRNA-Gly-GCC	rna.34, rna.42, rna.44, rna.46
Protein Metabolism	Protein biosynthesis	tRNAs	tRNA-Leu-GAG	rna.8
Protein Metabolism	Protein biosynthesis	tRNAs	tRNA-Arg-CCG	rna.48
Protein Metabolism	Protein biosynthesis	tRNAs	tRNA-Ser-GGA	rna.47
Protein Metabolism	Protein biosynthesis	tRNAs	tRNA-Ala-GGC	rna.32, rna.33, rna.56
Protein Metabolism	Protein biosynthesis	tRNAs	tRNA-Gly-CCC	rna.1
Protein Metabolism	Protein biosynthesis	tRNAs	tRNA-Cys-GCA	rna.35
Protein Metabolism	Protein biosynthesis	tRNA aminoacylation, Lys	Lysyl-tRNA synthetase (class II) (EC 6.1.1.6)	peg.3021
Protein Metabolism	Protein biosynthesis	tRNA aminoacylation, Thr	Threonyl-tRNA synthetase (EC 6.1.1.3)	peg.2680
Protein Metabolism	Protein biosynthesis	tRNA aminoacylation, Pro	Prolyl-tRNA synthetase (EC 6.1.1.15), bacterial type	peg.463
Protein Metabolism	Protein biosynthesis	tRNA aminoacylation, Pro	Cys-tRNA(Pro) deacylase YbaK	peg.2979
Protein Metabolism	Protein biosynthesis	Translation elongation factor G family	Translation elongation factor G	peg.3073
Protein Metabolism	Protein biosynthesis	tRNA aminoacylation, Glu and Gln	Glutamyl-tRNA(Gln) amidotransferase subunit A (EC 6.3.5.7)	peg.33, peg.612
Protein Metabolism	Protein biosynthesis	tRNA aminoacylation, Glu and Gln	Glutamyl-tRNA synthetase (EC 6.1.1.17)	peg.2917
Protein Metabolism	Protein biosynthesis	tRNA aminoacylation, Glu and Gln	Glutamyl-tRNA(Gln) amidotransferase subunit B (EC 6.3.5.7)	peg.613
Protein Metabolism	Protein biosynthesis	tRNA aminoacylation, Glu and Gln	Glutaminyl-tRNA synthetase (EC 6.1.1.18)	peg.2868
Protein Metabolism	Protein biosynthesis	tRNA aminoacylation, Glu and Gln	Glutamyl-tRNA(Gln) synthetase (EC 6.1.1.24)	peg.2917
Protein Metabolism	Protein biosynthesis	tRNA aminoacylation, Glu and Gln	Glutamyl-tRNA(Gln) amidotransferase subunit C (EC 6.3.5.7)	peg.611
Protein Metabolism	Protein biosynthesis	tRNA aminoacylation, Ser	Seryl-tRNA synthetase (EC 6.1.1.11)	peg.1086
Protein Metabolism	Protein biosynthesis	tRNA aminoacylation, Tyr	Tyrosyl-tRNA synthetase (EC 6.1.1.1)	peg.133
Protein Metabolism	Protein biosynthesis	tRNA aminoacylation, Leu	Leucyl-tRNA synthetase (EC 6.1.1.4)	peg.1175
Protein Metabolism	Protein biosynthesis	tRNA aminoacylation, Phe	Phenylalanyl-tRNA synthetase alpha chain (EC 6.1.1.20)	peg.2684
Protein Metabolism	Protein biosynthesis	tRNA aminoacylation, Phe	Phenylalanyl-tRNA synthetase beta chain (EC 6.1.1.20)	peg.2685
Protein Metabolism	Protein processing and modification	Translation elongation factor P lysylation	Translation elongation factor P Lys34:lysine transferase	peg.1755
Protein Metabolism	Protein processing and modification	Translation elongation factor P lysylation	Translation elongation factor P	peg.1756
Protein Metabolism	Protein processing and modification	Protein-L-isoaspartate O-methyltransferase	Protein-L-isoaspartate O-methyltransferase (EC 2.1.1.77)	peg.2284, peg.2579
Protein Metabolism	Protein processing and modification	Signal peptidase	Signal peptidase I (EC 3.4.21.89)	peg.486
Protein Metabolism	Protein processing and modification	G3E family of P-loop GTPases (metallocenter biosynthesis)	FKBP-type peptidyl-prolyl cis-trans isomerase SlyD (EC 5.2.1.8)	peg.466, peg.2387
Protein Metabolism	Protein processing and modification	G3E family of P-loop GTPases (metallocenter biosynthesis)	Urease accessory protein UreF	peg.1245
Protein Metabolism	Protein processing and modification	G3E family of P-loop GTPases (metallocenter biosynthesis)	Putative metal chaperone, involved in Zn homeostasis, GTPase of COG0523 family	peg.1495, peg.2446, peg.2871
Protein Metabolism	Protein processing and modification	G3E family of P-loop GTPases (metallocenter biosynthesis)	CobW GTPase involved in cobalt insertion for B12 biosynthesis	peg.10
Protein Metabolism	Protein processing and modification	G3E family of P-loop GTPases (metallocenter biosynthesis)	Urease gamma subunit (EC 3.5.1.5)	peg.1241
Protein Metabolism	Protein processing and modification	G3E family of P-loop GTPases (metallocenter biosynthesis)	Urease accessory protein UreE	peg.1244
Protein Metabolism	Protein processing and modification	G3E family of P-loop GTPases (metallocenter biosynthesis)	Urease alpha subunit (EC 3.5.1.5)	peg.1243
Protein Metabolism	Protein processing and modification	G3E family of P-loop GTPases (metallocenter biosynthesis)	Urease accessory protein UreD	peg.1240
Protein Metabolism	Protein processing and modification	G3E family of P-loop GTPases (metallocenter biosynthesis)	Urease beta subunit (EC 3.5.1.5)	peg.1242
Protein Metabolism	Protein processing and modification	G3E family of P-loop GTPases (metallocenter biosynthesis)	Urease accessory protein UreG	peg.1246
Protein Metabolism	Protein processing and modification	Protein deglycation	Ribulosamine/erythrulosamine 3-kinase potentially involved in protein deglycation	peg.2932
Protein Metabolism	Protein processing and modification	Protein deglycation	Low molecular weight protein tyrosine phosphatase (EC 3.1.3.48)	peg.533
Protein Metabolism	Protein processing and modification	Peptide methionine sulfoxide reductase	Peptide methionine sulfoxide reductase MsrA (EC 1.8.4.11)	peg.2760
Protein Metabolism	Protein processing and modification	Peptide methionine sulfoxide reductase	Peptide methionine sulfoxide reductase MsrB (EC 1.8.4.12)	peg.1797, peg.2425
Protein Metabolism	Protein degradation	Aminopeptidases (EC 3.4.11.-)	Xaa-Pro aminopeptidase (EC 3.4.11.9)	peg.319, peg.2624
Protein Metabolism	Protein degradation	Aminopeptidases (EC 3.4.11.-)	Membrane alanine aminopeptidase N (EC 3.4.11.2)	peg.1030
Protein Metabolism	Protein degradation	Aminopeptidases (EC 3.4.11.-)	Cytosol aminopeptidase PepA (EC 3.4.11.1)	peg.2196
Protein Metabolism	Protein degradation	Protein degradation	Leucyl/phenylalanyl-tRNA--protein transferase (EC 2.3.2.6)	peg.2405, peg.2406
Protein Metabolism	Protein degradation	Protein degradation	Asp-X dipeptidase	peg.2321
Protein Metabolism	Protein degradation	Protein degradation	Aminopeptidase YpdF (MP-, MA-, MS-, AP-, NP- specific)	peg.104, peg.875, peg.1512, peg.1898
Protein Metabolism	Protein degradation	Protein degradation	Isoaspartyl dipeptidase (EC 3.4.19.5)	peg.2321
Protein Metabolism	Protein degradation	Metallocarboxypeptidases (EC 3.4.17.-)	D-alanyl-D-alanine carboxypeptidase (EC 3.4.16.4)	peg.242, peg.689, peg.1139
Protein Metabolism	Protein degradation	Metallocarboxypeptidases (EC 3.4.17.-)	Muramoyltetrapeptide carboxypeptidase (EC 3.4.17.13)	peg.830
Protein Metabolism	Protein degradation	Proteasome bacterial	ATP-dependent Clp protease ATP-binding subunit ClpX	peg.2875
Protein Metabolism	Protein degradation	Proteasome bacterial	ATP-dependent hsl protease ATP-binding subunit HslU	peg.740
Protein Metabolism	Protein degradation	Proteasome bacterial	ATP-dependent Clp protease proteolytic subunit (EC 3.4.21.92)	peg.2876
Protein Metabolism	Protein degradation	Proteasome bacterial	ATP-dependent protease HslV (EC 3.4.25.-)	peg.741
Protein Metabolism	Protein degradation	Proteasome bacterial	ATP-dependent protease La (EC 3.4.21.53) Type I	peg.1809, peg.2874
Protein Metabolism	Protein degradation	Dipeptidases (EC 3.4.13.-)	Aminoacyl-histidine dipeptidase (Peptidase D) (EC 3.4.13.3)	peg.2271
Protein Metabolism	Protein degradation	Proteolysis in bacteria, ATP-dependent	DNA repair protein RadA	peg.3205
Protein Metabolism	Protein degradation	Proteolysis in bacteria, ATP-dependent	ATP-dependent Clp protease ATP-binding subunit ClpX	peg.2875
Protein Metabolism	Protein degradation	Proteolysis in bacteria, ATP-dependent	ATP-dependent Clp protease ATP-binding subunit ClpA	peg.2403
Protein Metabolism	Protein degradation	Proteolysis in bacteria, ATP-dependent	Outer membrane stress sensor protease DegQ, serine protease	peg.581
Protein Metabolism	Protein degradation	Proteolysis in bacteria, ATP-dependent	ClpB protein	peg.3195
Protein Metabolism	Protein degradation	Proteolysis in bacteria, ATP-dependent	ATP-dependent protease HslV (EC 3.4.25.-)	peg.741
Protein Metabolism	Protein degradation	Proteolysis in bacteria, ATP-dependent	ATP-dependent protease La (EC 3.4.21.53) Type I	peg.1809, peg.2874
Protein Metabolism	Protein degradation	Proteolysis in bacteria, ATP-dependent	ATP-dependent Clp protease adaptor protein ClpS	peg.2402
Protein Metabolism	Protein degradation	Proteolysis in bacteria, ATP-dependent	ATPase, AFG1 family	peg.578
Protein Metabolism	Protein degradation	Proteolysis in bacteria, ATP-dependent	ATP-dependent Clp protease proteolytic subunit (EC 3.4.21.92)	peg.2876
Protein Metabolism	Protein degradation	Proteolysis in bacteria, ATP-dependent	ATP-dependent hsl protease ATP-binding subunit HslU	peg.740
Cell Division and Cell Cycle	Cell Division and Cell Cycle - no subcategory	Bacterial Cytoskeleton	Septum site-determining protein MinC	peg.2989
Cell Division and Cell Cycle	Cell Division and Cell Cycle - no subcategory	Bacterial Cytoskeleton	Cell division protein FtsI [Peptidoglycan synthetase] (EC 2.4.1.129)	peg.563
Cell Division and Cell Cycle	Cell Division and Cell Cycle - no subcategory	Bacterial Cytoskeleton	Cell division protein FtsW	peg.558
Cell Division and Cell Cycle	Cell Division and Cell Cycle - no subcategory	Bacterial Cytoskeleton	Chromosome (plasmid) partitioning protein ParB	peg.381
Cell Division and Cell Cycle	Cell Division and Cell Cycle - no subcategory	Bacterial Cytoskeleton	Stage 0 sporulation protein J	peg.381
Cell Division and Cell Cycle	Cell Division and Cell Cycle - no subcategory	Bacterial Cytoskeleton	Rod shape-determining protein MreD	peg.608
Cell Division and Cell Cycle	Cell Division and Cell Cycle - no subcategory	Bacterial Cytoskeleton	Cell division protein FtsL	peg.564
Cell Division and Cell Cycle	Cell Division and Cell Cycle - no subcategory	Bacterial Cytoskeleton	Cell division protein FtsK	peg.2407
Cell Division and Cell Cycle	Cell Division and Cell Cycle - no subcategory	Bacterial Cytoskeleton	Septum formation protein Maf	peg.607
Cell Division and Cell Cycle	Cell Division and Cell Cycle - no subcategory	Bacterial Cytoskeleton	Septum site-determining protein MinD	peg.2990
Cell Division and Cell Cycle	Cell Division and Cell Cycle - no subcategory	Bacterial Cytoskeleton	Chromosome (plasmid) partitioning protein ParA	peg.380, peg.1658, peg.2043
Cell Division and Cell Cycle	Cell Division and Cell Cycle - no subcategory	Bacterial Cytoskeleton	Rod shape-determining protein RodA	peg.1136
Cell Division and Cell Cycle	Cell Division and Cell Cycle - no subcategory	Bacterial Cytoskeleton	Cell division protein FtsZ (EC 3.4.24.-)	peg.552, peg.2513
Cell Division and Cell Cycle	Cell Division and Cell Cycle - no subcategory	Bacterial Cytoskeleton	Cell division protein FtsA	peg.553
Cell Division and Cell Cycle	Cell Division and Cell Cycle - no subcategory	Bacterial Cytoskeleton	Rod shape-determining protein MreB	peg.610
Cell Division and Cell Cycle	Cell Division and Cell Cycle - no subcategory	Bacterial Cytoskeleton	Rod shape-determining protein MreC	peg.609
Cell Division and Cell Cycle	Cell Division and Cell Cycle - no subcategory	Bacterial Cytoskeleton	Cell division protein FtsQ	peg.554
Cell Division and Cell Cycle	Cell Division and Cell Cycle - no subcategory	Bacterial Cytoskeleton	Sporulation initiation inhibitor protein Soj	peg.380
Cell Division and Cell Cycle	Cell Division and Cell Cycle - no subcategory	Bacterial Cytoskeleton	Cell division topological specificity factor MinE	peg.2991
Cell Division and Cell Cycle	Cell Division and Cell Cycle - no subcategory	Bacterial Cytoskeleton	Cell division protein ZipA	peg.789
Motility and Chemotaxis	Motility and Chemotaxis - no subcategory	Bacterial Chemotaxis	Dipeptide-binding ABC transporter, periplasmic substrate-binding component (TC 3.A.1.5.2)	peg.2767
Motility and Chemotaxis	Motility and Chemotaxis - no subcategory	Bacterial Chemotaxis	Maltose/maltodextrin ABC transporter, substrate binding periplasmic protein MalE	peg.1592
Regulation and Cell signaling	Regulation and Cell signaling - no subcategory	cAMP signaling in bacteria	Predicted signal-transduction protein containing cAMP-binding and CBS domains	peg.908, peg.1021
Regulation and Cell signaling	Regulation and Cell signaling - no subcategory	cAMP signaling in bacteria	Hydrolase, alpha/beta fold family functionally coupled to Phosphoribulokinase	peg.2761
Regulation and Cell signaling	Regulation and Cell signaling - no subcategory	cAMP signaling in bacteria	ATP-dependent Clp protease proteolytic subunit (EC 3.4.21.92)	peg.2876
Regulation and Cell signaling	Regulation and Cell signaling - no subcategory	cAMP signaling in bacteria	Adenylate cyclase (EC 4.6.1.1)	peg.807
Regulation and Cell signaling	Regulation and Cell signaling - no subcategory	cAMP signaling in bacteria	Adenine phosphoribosyltransferase (EC 2.4.2.7)	peg.1284
Regulation and Cell signaling	Regulation and Cell signaling - no subcategory	cAMP signaling in bacteria	3&#39;,5&#39;-cyclic-nucleotide phosphodiesterase (EC 3.1.4.17)	peg.1769
Regulation and Cell signaling	Regulation and Cell signaling - no subcategory	cAMP signaling in bacteria	cAMP-dependent Kef-type K+ transport system	peg.2249
Regulation and Cell signaling	Regulation and Cell signaling - no subcategory	LysR-family proteins in Salmonella enterica Typhimurium	Hydrogen peroxide-inducible genes activator	peg.1466, peg.2532
Regulation and Cell signaling	Regulation and Cell signaling - no subcategory	LysR-family proteins in Salmonella enterica Typhimurium	HTH-type transcriptional regulator IlvY	peg.3199
Regulation and Cell signaling	Regulation and Cell signaling - no subcategory	LysR-family proteins in Salmonella enterica Typhimurium	Transcriptional activator MetR	peg.2215
Regulation and Cell signaling	Regulation and Cell signaling - no subcategory	Orphan regulatory proteins	Putative sensory histidine kinase YfhA	peg.813
Regulation and Cell signaling	Regulation and Cell signaling - no subcategory	Orphan regulatory proteins	Two-component system response regulator QseB	peg.235, peg.2301
Regulation and Cell signaling	Regulation and Cell signaling - no subcategory	Orphan regulatory proteins	Transcriptional regulatory protein RstA	peg.2217
Regulation and Cell signaling	Regulation and Cell signaling - no subcategory	Orphan regulatory proteins	Glycine cleavage system transcriptional activator GcvA	peg.427, peg.2305
Regulation and Cell signaling	Regulation and Cell signaling - no subcategory	Orphan regulatory proteins	Putative sensor-like histidine kinase YfhK	peg.811
Regulation and Cell signaling	Regulation and Cell signaling - no subcategory	Orphan regulatory proteins	Glycine cleavage system transcriptional activator	peg.874, peg.1398, peg.2153
Regulation and Cell signaling	Regulation and Cell signaling - no subcategory	Global Two-component Regulator PrrBA in Proteobacteria	Dna binding response regulator PrrA (RegA)	peg.2711
Regulation and Cell signaling	Regulation and Cell signaling - no subcategory	Global Two-component Regulator PrrBA in Proteobacteria	Sensor histidine kinase PrrB (RegB) (EC 2.7.3.-)	peg.2712
Regulation and Cell signaling	Regulation and Cell signaling - no subcategory	LysR-family proteins in Escherichia coli	LysR family transcriptional regulator YeiE	peg.2324
Regulation and Cell signaling	Regulation and Cell signaling - no subcategory	LysR-family proteins in Escherichia coli	Glycine cleavage system transcriptional activator GcvA	peg.427, peg.2305
Regulation and Cell signaling	Regulation and Cell signaling - no subcategory	LysR-family proteins in Escherichia coli	Cys regulon transcriptional activator CysB	peg.1090, peg.1187
Regulation and Cell signaling	Regulation and Cell signaling - no subcategory	LysR-family proteins in Escherichia coli	LysR family transcriptional regulator YbhD	peg.249
Regulation and Cell signaling	Regulation and Cell signaling - no subcategory	LysR-family proteins in Escherichia coli	Hydrogen peroxide-inducible genes activator	peg.1466, peg.2532
Regulation and Cell signaling	Regulation and Cell signaling - no subcategory	LysR-family proteins in Escherichia coli	D-serine dehydratase transcriptional activator	peg.1899
Regulation and Cell signaling	Regulation and Cell signaling - no subcategory	LysR-family proteins in Escherichia coli	HTH-type transcriptional regulator IlvY	peg.3199
Regulation and Cell signaling	Regulation and Cell signaling - no subcategory	LysR-family proteins in Escherichia coli	Transcriptional activator MetR	peg.2215
Regulation and Cell signaling	Regulation and Cell signaling - no subcategory	LysR-family proteins in Escherichia coli	Chromosome initiation inhibitor	peg.833
Regulation and Cell signaling	Regulation and Cell signaling - no subcategory	DNA-binding regulatory proteins, strays	LysR family transcriptional regulator PA4989	peg.2256
Regulation and Cell signaling	Regulation and Cell signaling - no subcategory	DNA-binding regulatory proteins, strays	LysR family transcriptional regulator PA3398	peg.2512
Regulation and Cell signaling	Regulation and Cell signaling - no subcategory	DNA-binding regulatory proteins, strays	LysR family transcriptional regulator near succinyl-CoA:3-ketoacid-coenzyme A transferase	peg.2703
Regulation and Cell signaling	Regulation and Cell signaling - no subcategory	DNA-binding regulatory proteins, strays	LysR family transcriptional regulator PA0133	peg.38
Regulation and Cell signaling	Regulation and Cell signaling - no subcategory	Stringent Response, (p)ppGpp metabolism	GTP pyrophosphokinase (EC 2.7.6.5), (p)ppGpp synthetase II	peg.2528
Regulation and Cell signaling	Regulation and Cell signaling - no subcategory	Stringent Response, (p)ppGpp metabolism	Guanosine-3&#39;,5&#39;-bis(diphosphate) 3&#39;-pyrophosphohydrolase (EC 3.1.7.2)	peg.2528
Regulation and Cell signaling	Regulation and Cell signaling - no subcategory	Stringent Response, (p)ppGpp metabolism	GTP pyrophosphokinase (EC 2.7.6.5), (p)ppGpp synthetase I	peg.476
Regulation and Cell signaling	Regulation and Cell signaling - no subcategory	Zinc regulated enzymes	Queuosine biosynthesis QueD, PTPS-I	peg.1302
Regulation and Cell signaling	Regulation and Cell signaling - no subcategory	Zinc regulated enzymes	Putative metal chaperone, involved in Zn homeostasis, GTPase of COG0523 family	peg.1495, peg.2446, peg.2871
Regulation and Cell signaling	Regulation and Cell signaling - no subcategory	Zinc regulated enzymes	N-acetylmuramoyl-L-alanine amidase (EC 3.5.1.28)	peg.459, peg.1746
Regulation and Cell signaling	Regulation and Cell signaling - no subcategory	Zinc regulated enzymes	GTP cyclohydrolase I (EC 3.5.4.16) type 2	peg.1494
Regulation and Cell signaling	Regulation and Cell signaling - no subcategory	Zinc regulated enzymes	C4-type zinc finger protein, DksA/TraR family	peg.144
Regulation and Cell signaling	Regulation and Cell signaling - no subcategory	Zinc regulated enzymes	Porphobilinogen synthase (EC 4.2.1.24)	peg.826
Regulation and Cell signaling	Regulation and Cell signaling - no subcategory	Zinc regulated enzymes	Zinc uptake regulation protein ZUR	peg.2778
Regulation and Cell signaling	Regulation and Cell signaling - no subcategory	Zinc regulated enzymes	Cysteinyl-tRNA synthetase (EC 6.1.1.16)	peg.2867
Regulation and Cell signaling	Regulation and Cell signaling - no subcategory	Zinc regulated enzymes	GTP cyclohydrolase I (EC 3.5.4.16) type 1	peg.1109
Regulation and Cell signaling	Regulation and Cell signaling - no subcategory	Zinc regulated enzymes	Phosphoribosyl-AMP cyclohydrolase (EC 3.5.4.19)	peg.2779
Regulation and Cell signaling	Regulation and Cell signaling - no subcategory	Zinc regulated enzymes	Dihydroorotase (EC 3.5.2.3)	peg.2881
Regulation and Cell signaling	Regulation of virulence	BarA-UvrY(SirA) two-component regulatory system	Excinuclease ABC subunit C	peg.1404
Regulation and Cell signaling	Regulation of virulence	BarA-UvrY(SirA) two-component regulatory system	CDP-diacylglycerol--glycerol-3-phosphate 3-phosphatidyltransferase (EC 2.7.8.5)	peg.1405
Regulation and Cell signaling	Regulation of virulence	BarA-UvrY(SirA) two-component regulatory system	BarA sensory histidine kinase (= VarS = GacS)	peg.479
Regulation and Cell signaling	Regulation of virulence	BarA-UvrY(SirA) two-component regulatory system	GTP pyrophosphokinase (EC 2.7.6.5), (p)ppGpp synthetase I	peg.476
Regulation and Cell signaling	Regulation of virulence	BarA-UvrY(SirA) two-component regulatory system	BarA-associated response regulator UvrY (= GacA = SirA)	peg.1403
Regulation and Cell signaling	Regulation of virulence	A conserved operon linked to TyrR and possibly involved in virulence	Membrane protein YcjF	peg.2896
Regulation and Cell signaling	Regulation of virulence	A conserved operon linked to TyrR and possibly involved in virulence	Conserved protein YcjX with nucleoside triphosphate hydrolase domain	peg.2371
Regulation and Cell signaling	Programmed Cell Death and Toxin-antitoxin Systems	Murein hydrolase regulation and cell death	LrgA-associated membrane protein LrgB	peg.2650, peg.2667
Regulation and Cell signaling	Programmed Cell Death and Toxin-antitoxin Systems	Murein hydrolase regulation and cell death	Antiholin-like protein LrgA	peg.2666
Regulation and Cell signaling	Programmed Cell Death and Toxin-antitoxin Systems	Murein hydrolase regulation and cell death	Preprotein translocase subunit SecG (TC 3.A.5.1.1)	peg.162
Regulation and Cell signaling	Programmed Cell Death and Toxin-antitoxin Systems	Murein hydrolase regulation and cell death	Cytidine deaminase (EC 3.5.4.5)	peg.3223
Regulation and Cell signaling	Programmed Cell Death and Toxin-antitoxin Systems	Murein hydrolase regulation and cell death	tRNA-dihydrouridine synthase C (EC 1.-.-.-)	peg.773
Regulation and Cell signaling	Programmed Cell Death and Toxin-antitoxin Systems	Toxin-antitoxin replicon stabilization systems	YafQ toxin protein	peg.1698
Regulation and Cell signaling	Programmed Cell Death and Toxin-antitoxin Systems	Toxin-antitoxin replicon stabilization systems	HigB toxin protein	peg.2049
Regulation and Cell signaling	Programmed Cell Death and Toxin-antitoxin Systems	Toxin-antitoxin replicon stabilization systems	DNA-damage-inducible protein J	peg.1697
Regulation and Cell signaling	Programmed Cell Death and Toxin-antitoxin Systems	Toxin-antitoxin replicon stabilization systems	HigA protein (antitoxin to HigB)	peg.2050
Secondary Metabolism	Plant Hormones	Auxin biosynthesis	Tryptophan synthase alpha chain (EC 4.2.1.20)	peg.1198, peg.2151
Secondary Metabolism	Plant Hormones	Auxin biosynthesis	Anthranilate phosphoribosyltransferase (EC 2.4.2.18)	peg.1077
Secondary Metabolism	Plant Hormones	Auxin biosynthesis	Tryptophan synthase beta chain (EC 4.2.1.20)	peg.1196, peg.1197, peg.2152
Secondary Metabolism	Plant Hormones	Auxin biosynthesis	Phosphoribosylanthranilate isomerase (EC 5.3.1.24)	peg.1195
DNA Metabolism	DNA repair	Uracil-DNA glycosylase	Uracil-DNA glycosylase, family 1	peg.1286
DNA Metabolism	DNA repair	DNA repair, bacterial MutL-MutS system	DNA mismatch repair protein MutS	peg.765
DNA Metabolism	DNA repair	DNA repair, bacterial MutL-MutS system	DNA mismatch repair protein MutL	peg.1745, peg.1910
DNA Metabolism	DNA repair	DNA repair, UvrABC system	Excinuclease ABC subunit C	peg.1404
DNA Metabolism	DNA repair	DNA repair, UvrABC system	Excinuclease ABC subunit A	peg.3042
DNA Metabolism	DNA repair	DNA repair, UvrABC system	Excinuclease ABC subunit B	peg.2726
DNA Metabolism	DNA repair	DNA repair, bacterial photolyase	Deoxyribodipyrimidine photolyase (EC 4.1.99.3)	peg.958, peg.3028
DNA Metabolism	DNA repair	DNA repair, bacterial DinG and relatives	DinG family ATP-dependent helicase CPE1197	peg.2230
DNA Metabolism	DNA repair	DNA repair, bacterial DinG and relatives	ATP-dependent helicase DinG/Rad3	peg.496
DNA Metabolism	DNA repair	2-phosphoglycolate salvage	Putative phosphatase YieH	peg.2641
DNA Metabolism	DNA repair	2-phosphoglycolate salvage	Phosphoglycolate phosphatase (EC 3.1.3.18)	peg.1074
DNA Metabolism	DNA repair	2-phosphoglycolate salvage	Similar to phosphoglycolate phosphatase, clustered with ubiquinone biosynthesis SAM-dependent O-methyltransferase	peg.2751
DNA Metabolism	DNA repair	2-phosphoglycolate salvage	Similar to phosphoglycolate phosphatase, clustered with ribosomal large subunit pseudouridine synthase C	peg.529
DNA Metabolism	DNA repair	RecA and RecX	RecA protein	peg.767
DNA Metabolism	DNA repair	RecA and RecX	Regulatory protein RecX	peg.768
DNA Metabolism	DNA repair	DNA repair system including RecA, MutS and a hypothetical protein	DNA mismatch repair protein MutS	peg.765
DNA Metabolism	DNA repair	DNA repair system including RecA, MutS and a hypothetical protein	RecA protein	peg.767
DNA Metabolism	DNA repair	DNA repair system including RecA, MutS and a hypothetical protein	Protein Implicated in DNA repair function with RecA and MutS	peg.766
DNA Metabolism	DNA repair	DNA repair system including RecA, MutS and a hypothetical protein	Regulatory protein RecX	peg.768
DNA Metabolism	DNA repair	DNA repair, bacterial	Exonuclease SbcD	peg.2033
DNA Metabolism	DNA repair	DNA repair, bacterial	ADA regulatory protein	peg.2357
DNA Metabolism	DNA repair	DNA repair, bacterial	SOS-response repressor and protease LexA (EC 3.4.21.88)	peg.778, peg.3090
DNA Metabolism	DNA repair	DNA repair, bacterial	DNA repair protein RadC	peg.3161
DNA Metabolism	DNA repair	DNA repair, bacterial	DNA polymerase IV (EC 2.7.7.7)	peg.3091
DNA Metabolism	DNA repair	DNA repair, bacterial	Exonuclease SbcC	peg.2032
DNA Metabolism	DNA repair	DNA repair, bacterial	Endonuclease V (EC 3.1.21.7)	peg.2034
DNA Metabolism	DNA repair	DNA repair, bacterial	DNA-damage-inducible protein J	peg.1697
DNA Metabolism	DNA repair	DNA repair, bacterial	Single-stranded DNA-binding protein	peg.3040
DNA Metabolism	DNA repair	DNA repair, bacterial	Alkylated DNA repair protein AlkB	peg.2697
DNA Metabolism	DNA repair	DNA repair, bacterial	Exodeoxyribonuclease VII small subunit (EC 3.1.11.6)	peg.290
DNA Metabolism	DNA repair	DNA repair, bacterial	DNA repair protein RadA	peg.3205
DNA Metabolism	DNA repair	DNA repair, bacterial	Exodeoxyribonuclease VII large subunit (EC 3.1.11.6)	peg.814
DNA Metabolism	DNA repair	DNA repair, bacterial	DNA repair protein RecN	peg.182
DNA Metabolism	DNA repair	DNA repair, bacterial	A/G-specific adenine glycosylase (EC 3.2.2.-)	peg.3217
DNA Metabolism	DNA repair	DNA repair, bacterial	DNA recombination protein RmuC	peg.2270
DNA Metabolism	DNA repair	DNA repair, bacterial	DNA recombination-dependent growth factor C	peg.3124
DNA Metabolism	DNA repair	DNA repair, bacterial	Methylated-DNA--protein-cysteine methyltransferase (EC 2.1.1.63)	peg.2358
DNA Metabolism	DNA repair	DNA repair, bacterial	RecA protein	peg.767
DNA Metabolism	DNA repair	DNA repair, bacterial	Exodeoxyribonuclease III (EC 3.1.11.2)	peg.499, peg.2522
DNA Metabolism	DNA repair	DNA repair, bacterial UmuCD system	SOS-response repressor and protease LexA (EC 3.4.21.88)	peg.778, peg.3090
DNA Metabolism	DNA repair	DNA repair, bacterial UmuCD system	RecA protein	peg.767
DNA Metabolism	DNA repair	DNA repair, bacterial UmuCD system	Error-prone repair protein UmuD	peg.851, peg.2046
DNA Metabolism	DNA repair	DNA repair, bacterial UmuCD system	Error-prone, lesion bypass DNA polymerase V (UmuC)	peg.852
DNA Metabolism	DNA repair	DNA repair, bacterial RecFOR pathway	Single-stranded-DNA-specific exonuclease RecJ (EC 3.1.-.-)	peg.3010
DNA Metabolism	DNA repair	DNA repair, bacterial RecFOR pathway	Single-stranded DNA-binding protein	peg.3040
DNA Metabolism	DNA repair	DNA repair, bacterial RecFOR pathway	Recombination protein RecR	peg.1707
DNA Metabolism	DNA repair	DNA repair, bacterial RecFOR pathway	RecA protein	peg.767
DNA Metabolism	DNA repair	DNA repair, bacterial RecFOR pathway	DNA recombination and repair protein RecO	peg.482
DNA Metabolism	DNA repair	DNA repair, bacterial RecFOR pathway	DNA recombination and repair protein RecF	peg.350
DNA Metabolism	DNA repair	DNA repair, bacterial RecBCD pathway	Exodeoxyribonuclease V beta chain (EC 3.1.11.5)	peg.2367
DNA Metabolism	DNA repair	DNA repair, bacterial RecBCD pathway	Exodeoxyribonuclease V gamma chain (EC 3.1.11.5)	peg.2366
DNA Metabolism	DNA repair	DNA repair, bacterial RecBCD pathway	Protease III precursor (EC 3.4.24.55)	peg.2993
DNA Metabolism	DNA repair	DNA repair, bacterial RecBCD pathway	Exodeoxyribonuclease V alpha chain (EC 3.1.11.5)	peg.2368
DNA Metabolism	DNA repair	DNA repair, bacterial UvrD and related helicases	ATP-dependent DNA helicase Rep	peg.2519
DNA Metabolism	DNA repair	DNA repair, bacterial UvrD and related helicases	ATP-dependent DNA helicase UvrD/PcrA	peg.401
DNA Metabolism	DNA repair	DNA Repair Base Excision	DNA polymerase II (EC 2.7.7.7)	peg.1508
DNA Metabolism	DNA repair	DNA Repair Base Excision	Uracil-DNA glycosylase, family 1	peg.1286
DNA Metabolism	DNA repair	DNA Repair Base Excision	DNA-3-methyladenine glycosylase (EC 3.2.2.20)	peg.2211
DNA Metabolism	DNA repair	DNA Repair Base Excision	Formamidopyrimidine-DNA glycosylase (EC 3.2.2.23)	peg.3158
DNA Metabolism	DNA repair	DNA Repair Base Excision	Endonuclease VIII	peg.2727
DNA Metabolism	DNA repair	DNA Repair Base Excision	Endonuclease III (EC 4.2.99.18)	peg.1821
DNA Metabolism	DNA repair	DNA Repair Base Excision	Single-stranded-DNA-specific exonuclease RecJ (EC 3.1.-.-)	peg.3010
DNA Metabolism	DNA repair	DNA Repair Base Excision	DNA ligase (EC 6.5.1.2)	peg.790, peg.2658
DNA Metabolism	DNA repair	DNA Repair Base Excision	DNA polymerase I (EC 2.7.7.7)	peg.3141
DNA Metabolism	DNA repair	DNA Repair Base Excision	Exodeoxyribonuclease I (EC 3.1.11.1)	peg.2992
DNA Metabolism	DNA Metabolism - no subcategory	Type I Restriction-Modification	Type I restriction-modification system, specificity subunit S (EC 3.1.21.3)	peg.2453
DNA Metabolism	DNA Metabolism - no subcategory	Type I Restriction-Modification	Type I restriction-modification system, restriction subunit R (EC 3.1.21.3)	peg.2456
DNA Metabolism	DNA Metabolism - no subcategory	Type I Restriction-Modification	Type I restriction-modification system, DNA-methyltransferase subunit M (EC 2.1.1.72)	peg.192
DNA Metabolism	DNA Metabolism - no subcategory	Restriction-Modification System	Type I restriction-modification system, specificity subunit S (EC 3.1.21.3)	peg.2453
DNA Metabolism	DNA Metabolism - no subcategory	Restriction-Modification System	Type I restriction-modification system, restriction subunit R (EC 3.1.21.3)	peg.2456
DNA Metabolism	DNA Metabolism - no subcategory	Restriction-Modification System	Type I restriction-modification system, DNA-methyltransferase subunit M (EC 2.1.1.72)	peg.192
DNA Metabolism	DNA Metabolism - no subcategory	YcfH	Putative deoxyribonuclease YcfH	peg.513
DNA Metabolism	DNA Metabolism - no subcategory	YcfH	Deoxyribonuclease TatD	peg.122
DNA Metabolism	DNA Metabolism - no subcategory	YcfH	Putative deoxyribonuclease YjjV	peg.2722
DNA Metabolism	DNA Metabolism - no subcategory	DNA structural proteins, bacterial	Chromosome partition protein smc	peg.788
DNA Metabolism	DNA Metabolism - no subcategory	DNA structural proteins, bacterial	DNA-binding protein HU-alpha	peg.2535
DNA Metabolism	DNA Metabolism - no subcategory	DNA structural proteins, bacterial	Integration host factor beta subunit	peg.1410
DNA Metabolism	DNA Metabolism - no subcategory	DNA structural proteins, bacterial	Integration host factor alpha subunit	peg.2686
DNA Metabolism	DNA Metabolism - no subcategory	DNA structural proteins, bacterial	DNA-binding protein HU-beta	peg.2873
DNA Metabolism	DNA Metabolism - no subcategory	DNA structural proteins, bacterial	DNA-binding protein Fis	peg.1113
DNA Metabolism	DNA replication	DNA topoisomerases, Type I, ATP-independent	DNA topoisomerase III (EC 5.99.1.2)	peg.471
DNA Metabolism	DNA replication	DNA topoisomerases, Type I, ATP-independent	DNA topoisomerase I (EC 5.99.1.2)	peg.1146
DNA Metabolism	DNA replication	DNA-replication	Exodeoxyribonuclease V gamma chain (EC 3.1.11.5)	peg.2366
DNA Metabolism	DNA replication	DNA-replication	DNA primase (EC 2.7.7.-)	peg.986
DNA Metabolism	DNA replication	DNA-replication	ATP-dependent DNA helicase RecG (EC 3.6.1.-)	peg.2533
DNA Metabolism	DNA replication	DNA-replication	Recombination protein RecR	peg.1707
DNA Metabolism	DNA replication	DNA-replication	DNA polymerase III delta subunit (EC 2.7.7.7)	peg.1173
DNA Metabolism	DNA replication	DNA-replication	DNA polymerase III alpha subunit (EC 2.7.7.7)	peg.719
DNA Metabolism	DNA replication	DNA-replication	Transcription-repair coupling factor	peg.1158
DNA Metabolism	DNA replication	DNA-replication	Holliday junction DNA helicase RuvA	peg.2742
DNA Metabolism	DNA replication	DNA-replication	Exodeoxyribonuclease V beta chain (EC 3.1.11.5)	peg.2367
DNA Metabolism	DNA replication	DNA-replication	Single-stranded-DNA-specific exonuclease RecJ (EC 3.1.-.-)	peg.3010
DNA Metabolism	DNA replication	DNA-replication	DNA polymerase III delta prime subunit (EC 2.7.7.7)	peg.515
DNA Metabolism	DNA replication	DNA-replication	DNA polymerase I (EC 2.7.7.7)	peg.3141
DNA Metabolism	DNA replication	DNA-replication	Replicative DNA helicase (EC 3.6.1.-)	peg.938
DNA Metabolism	DNA replication	DNA-replication	DNA polymerase II (EC 2.7.7.7)	peg.1508
DNA Metabolism	DNA replication	DNA-replication	DNA repair protein RecN	peg.182
DNA Metabolism	DNA replication	DNA-replication	Chromosomal replication initiator protein DnaA	peg.352, peg.1256
DNA Metabolism	DNA replication	DNA-replication	DNA polymerase III subunits gamma and tau (EC 2.7.7.7)	peg.1644, peg.1705
DNA Metabolism	DNA replication	DNA-replication	Exodeoxyribonuclease V alpha chain (EC 3.1.11.5)	peg.2368
DNA Metabolism	DNA replication	DNA-replication	DNA polymerase III epsilon subunit (EC 2.7.7.7)	peg.1022, peg.1023, peg.1024, peg.1025, peg.1828, peg.2829
DNA Metabolism	DNA replication	DNA-replication	DNA polymerase III beta subunit (EC 2.7.7.7)	peg.351
DNA Metabolism	DNA replication	DNA-replication	Crossover junction endodeoxyribonuclease RuvC (EC 3.1.22.4)	peg.2741
DNA Metabolism	DNA replication	DNA-replication	Helicase PriA essential for oriC/DnaA-independent DNA replication	peg.744, peg.745
DNA Metabolism	DNA replication	DNA-replication	DNA polymerase III chi subunit (EC 2.7.7.7)	peg.2199
DNA Metabolism	DNA replication	DNA-replication	RecA protein	peg.767
DNA Metabolism	DNA replication	DNA-replication	Holliday junction DNA helicase RuvB	peg.2743
DNA Metabolism	DNA replication	DNA topoisomerases, Type II, ATP-dependent	DNA gyrase subunit B (EC 5.99.1.3)	peg.349
DNA Metabolism	DNA replication	DNA topoisomerases, Type II, ATP-dependent	DNA gyrase subunit A (EC 5.99.1.3)	peg.3122
DNA Metabolism	DNA replication	DNA topoisomerases, Type II, ATP-dependent	Topoisomerase IV subunit B (EC 5.99.1.-)	peg.1762
DNA Metabolism	DNA replication	DNA topoisomerases, Type II, ATP-dependent	Topoisomerase IV subunit A (EC 5.99.1.-)	peg.1761
DNA Metabolism	DNA recombination	RuvABC plus a hypothetical	FIG000859: hypothetical protein YebC	peg.2740
DNA Metabolism	DNA recombination	RuvABC plus a hypothetical	Crossover junction endodeoxyribonuclease RuvC (EC 3.1.22.4)	peg.2741
DNA Metabolism	DNA recombination	RuvABC plus a hypothetical	Holliday junction DNA helicase RuvA	peg.2742
DNA Metabolism	DNA recombination	RuvABC plus a hypothetical	Holliday junction DNA helicase RuvB	peg.2743
DNA Metabolism	DNA uptake, competence	DNA processing cluster	Protein involved in catabolism of external DNA	peg.357
DNA Metabolism	DNA uptake, competence	DNA processing cluster	FIG000557: hypothetical protein co-occurring with RecR	peg.1706
DNA Metabolism	DNA uptake, competence	DNA processing cluster	Recombination protein RecR	peg.1707
DNA Metabolism	DNA uptake, competence	DNA processing cluster	DNA topoisomerase III (EC 5.99.1.2)	peg.471
DNA Metabolism	DNA uptake, competence	DNA processing cluster	DNA polymerase III subunits gamma and tau (EC 2.7.7.7)	peg.1644, peg.1705
Fatty Acids, Lipids, and Isoprenoids	Phospholipids	Cardiolipin synthesis	Cardiolipin synthetase (EC 2.7.8.-)	peg.895, peg.2729, peg.3039
Fatty Acids, Lipids, and Isoprenoids	Phospholipids	Glycerolipid and Glycerophospholipid Metabolism in Bacteria	Alcohol dehydrogenase (EC 1.1.1.1)	peg.41, peg.415, peg.842, peg.1424, peg.1436, peg.1517, peg.1527
Fatty Acids, Lipids, and Isoprenoids	Phospholipids	Glycerolipid and Glycerophospholipid Metabolism in Bacteria	Acyl-phosphate:glycerol-3-phosphate O-acyltransferase PlsY	peg.983
Fatty Acids, Lipids, and Isoprenoids	Phospholipids	Glycerolipid and Glycerophospholipid Metabolism in Bacteria	Phosphatidylglycerophosphatase A (EC 3.1.3.27)	peg.1811, peg.1985
Fatty Acids, Lipids, and Isoprenoids	Phospholipids	Glycerolipid and Glycerophospholipid Metabolism in Bacteria	CDP-diacylglycerol--serine O-phosphatidyltransferase (EC 2.7.8.8)	peg.3201
Fatty Acids, Lipids, and Isoprenoids	Phospholipids	Glycerolipid and Glycerophospholipid Metabolism in Bacteria	Glycerol-3-phosphate dehydrogenase [NAD(P)+] (EC 1.1.1.94)	peg.1046
Fatty Acids, Lipids, and Isoprenoids	Phospholipids	Glycerolipid and Glycerophospholipid Metabolism in Bacteria	Glycerol kinase (EC 2.7.1.30)	peg.1277
Fatty Acids, Lipids, and Isoprenoids	Phospholipids	Glycerolipid and Glycerophospholipid Metabolism in Bacteria	Phosphatidylserine decarboxylase (EC 4.1.1.65)	peg.1753
Fatty Acids, Lipids, and Isoprenoids	Phospholipids	Glycerolipid and Glycerophospholipid Metabolism in Bacteria	Glycerol-3-phosphate acyltransferase (EC 2.3.1.15)	peg.894
Fatty Acids, Lipids, and Isoprenoids	Phospholipids	Glycerolipid and Glycerophospholipid Metabolism in Bacteria	Aldehyde dehydrogenase (EC 1.2.1.3)	peg.411, peg.1181, peg.1388, peg.1516, peg.1579, peg.1890, peg.1895, peg.2063
Fatty Acids, Lipids, and Isoprenoids	Phospholipids	Glycerolipid and Glycerophospholipid Metabolism in Bacteria	Aldehyde dehydrogenase B (EC 1.2.1.22)	peg.256
Fatty Acids, Lipids, and Isoprenoids	Phospholipids	Glycerolipid and Glycerophospholipid Metabolism in Bacteria	1-acyl-sn-glycerol-3-phosphate acyltransferase (EC 2.3.1.51)	peg.2996, peg.3037
Fatty Acids, Lipids, and Isoprenoids	Phospholipids	Glycerolipid and Glycerophospholipid Metabolism in Bacteria	Diacylglycerol kinase (EC 2.7.1.107)	peg.2252
Fatty Acids, Lipids, and Isoprenoids	Phospholipids	Glycerolipid and Glycerophospholipid Metabolism in Bacteria	CDP-diacylglycerol--glycerol-3-phosphate 3-phosphatidyltransferase (EC 2.7.8.5)	peg.1405
Fatty Acids, Lipids, and Isoprenoids	Phospholipids	Glycerolipid and Glycerophospholipid Metabolism in Bacteria	Cardiolipin synthetase (EC 2.7.8.-)	peg.895, peg.2729, peg.3039
Fatty Acids, Lipids, and Isoprenoids	Phospholipids	Glycerolipid and Glycerophospholipid Metabolism in Bacteria	Aerobic glycerol-3-phosphate dehydrogenase (EC 1.1.5.3)	peg.1275
Fatty Acids, Lipids, and Isoprenoids	Phospholipids	Glycerolipid and Glycerophospholipid Metabolism in Bacteria	Acyl carrier protein	peg.520
Fatty Acids, Lipids, and Isoprenoids	Phospholipids	Glycerolipid and Glycerophospholipid Metabolism in Bacteria	Phosphatidate cytidylyltransferase (EC 2.7.7.41)	peg.709
Fatty Acids, Lipids, and Isoprenoids	Phospholipids	Glycerolipid and Glycerophospholipid Metabolism in Bacteria	Phosphate:acyl-ACP acyltransferase PlsX	peg.523
Fatty Acids, Lipids, and Isoprenoids	Phospholipids	Glycerolipid and Glycerophospholipid Metabolism in Bacteria	Glycerate kinase (EC 2.7.1.31)	peg.1844
Fatty Acids, Lipids, and Isoprenoids	Triacylglycerols	Triacylglycerol metabolism	Lysophospholipase (EC 3.1.1.5)	peg.2504
Fatty Acids, Lipids, and Isoprenoids	Triacylglycerols	Triacylglycerol metabolism	Phospholipase A1 precursor (EC 3.1.1.32, EC 3.1.1.4)	peg.1654
Fatty Acids, Lipids, and Isoprenoids	Fatty acids	Fatty Acid Biosynthesis FASII	3-oxoacyl-[acyl-carrier-protein] synthase, KASIII (EC 2.3.1.41)	peg.2081
Fatty Acids, Lipids, and Isoprenoids	Fatty acids	Fatty Acid Biosynthesis FASII	3-oxoacyl-[acyl-carrier protein] reductase (EC 1.1.1.100)	peg.521, peg.1185, peg.1415, peg.1734, peg.2110, peg.2198
Fatty Acids, Lipids, and Isoprenoids	Fatty acids	Fatty Acid Biosynthesis FASII	Acetyl-coenzyme A carboxyl transferase alpha chain (EC 6.4.1.2)	peg.720
Fatty Acids, Lipids, and Isoprenoids	Fatty acids	Fatty Acid Biosynthesis FASII	3-oxoacyl-[acyl-carrier-protein] synthase, KASI (EC 2.3.1.41)	peg.3036
Fatty Acids, Lipids, and Isoprenoids	Fatty acids	Fatty Acid Biosynthesis FASII	Holo-[acyl-carrier protein] synthase (EC 2.7.8.7)	peg.480
Fatty Acids, Lipids, and Isoprenoids	Fatty acids	Fatty Acid Biosynthesis FASII	Biotin carboxyl carrier protein of acetyl-CoA carboxylase	peg.1117
Fatty Acids, Lipids, and Isoprenoids	Fatty acids	Fatty Acid Biosynthesis FASII	Biotin carboxylase of acetyl-CoA carboxylase (EC 6.3.4.14)	peg.1116
Fatty Acids, Lipids, and Isoprenoids	Fatty acids	Fatty Acid Biosynthesis FASII	3-oxoacyl-[acyl-carrier-protein] synthase, KASII (EC 2.3.1.41)	peg.519, peg.2258
Fatty Acids, Lipids, and Isoprenoids	Fatty acids	Fatty Acid Biosynthesis FASII	(3R)-hydroxymyristoyl-[acyl carrier protein] dehydratase (EC 4.2.1.-)	peg.714
Fatty Acids, Lipids, and Isoprenoids	Fatty acids	Fatty Acid Biosynthesis FASII	Acetyl-coenzyme A carboxyl transferase beta chain (EC 6.4.1.2)	peg.1199
Fatty Acids, Lipids, and Isoprenoids	Fatty acids	Fatty Acid Biosynthesis FASII	Acyl carrier protein	peg.520
Fatty Acids, Lipids, and Isoprenoids	Fatty acids	Fatty Acid Biosynthesis FASII	3-hydroxydecanoyl-[acyl-carrier-protein] dehydratase (EC 4.2.1.60)	peg.3035
Fatty Acids, Lipids, and Isoprenoids	Fatty acids	Fatty Acid Biosynthesis FASII	Malonyl CoA-acyl carrier protein transacylase (EC 2.3.1.39)	peg.522
Fatty Acids, Lipids, and Isoprenoids	Fatty acids	Fatty Acid Biosynthesis FASII	Enoyl-[acyl-carrier-protein] reductase [FMN] (EC 1.3.1.9)	peg.2060
Fatty Acids, Lipids, and Isoprenoids	Fatty acids	Fatty acid metabolism cluster	3-hydroxybutyryl-CoA epimerase (EC 5.1.2.3)	peg.115
Fatty Acids, Lipids, and Isoprenoids	Fatty acids	Fatty acid metabolism cluster	Long-chain-fatty-acid--CoA ligase (EC 6.2.1.3)	peg.111, peg.232, peg.233, peg.1715, peg.2363, peg.3106
Fatty Acids, Lipids, and Isoprenoids	Fatty acids	Fatty acid metabolism cluster	Enoyl-CoA hydratase (EC 4.2.1.17)	peg.115, peg.1521
Fatty Acids, Lipids, and Isoprenoids	Fatty acids	Fatty acid metabolism cluster	3-ketoacyl-CoA thiolase (EC 2.3.1.16)	peg.114, peg.153
Fatty Acids, Lipids, and Isoprenoids	Fatty acids	Fatty acid metabolism cluster	3-hydroxyacyl-CoA dehydrogenase (EC 1.1.1.35)	peg.115, peg.1848, peg.1849
Fatty Acids, Lipids, and Isoprenoids	Fatty acids	Acyl-CoA thioesterase II	Acyl-CoA thioesterase II (EC 3.1.2.-)	peg.862
Fatty Acids, Lipids, and Isoprenoids	Fatty Acids, Lipids, and Isoprenoids - no subcategory	Polyhydroxybutyrate metabolism	3-hydroxybutyryl-CoA epimerase (EC 5.1.2.3)	peg.115
Fatty Acids, Lipids, and Isoprenoids	Fatty Acids, Lipids, and Isoprenoids - no subcategory	Polyhydroxybutyrate metabolism	3-hydroxybutyryl-CoA dehydratase (EC 4.2.1.55)	peg.2941
Fatty Acids, Lipids, and Isoprenoids	Fatty Acids, Lipids, and Isoprenoids - no subcategory	Polyhydroxybutyrate metabolism	Polyhydroxyalkanoic acid synthase	peg.1059
Fatty Acids, Lipids, and Isoprenoids	Fatty Acids, Lipids, and Isoprenoids - no subcategory	Polyhydroxybutyrate metabolism	Acetyl-CoA acetyltransferase (EC 2.3.1.9)	peg.114, peg.153, peg.1731
Fatty Acids, Lipids, and Isoprenoids	Fatty Acids, Lipids, and Isoprenoids - no subcategory	Polyhydroxybutyrate metabolism	D-beta-hydroxybutyrate dehydrogenase (EC 1.1.1.30)	peg.2710
Fatty Acids, Lipids, and Isoprenoids	Fatty Acids, Lipids, and Isoprenoids - no subcategory	Polyhydroxybutyrate metabolism	Acetoacetyl-CoA reductase (EC 1.1.1.36)	peg.2987
Fatty Acids, Lipids, and Isoprenoids	Fatty Acids, Lipids, and Isoprenoids - no subcategory	Polyhydroxybutyrate metabolism	Enoyl-CoA hydratase (EC 4.2.1.17)	peg.115, peg.1521
Fatty Acids, Lipids, and Isoprenoids	Fatty Acids, Lipids, and Isoprenoids - no subcategory	Polyhydroxybutyrate metabolism	Acetoacetyl-CoA synthetase (EC 6.2.1.16)	peg.2702, peg.3106
Fatty Acids, Lipids, and Isoprenoids	Fatty Acids, Lipids, and Isoprenoids - no subcategory	Polyhydroxybutyrate metabolism	3-ketoacyl-CoA thiolase (EC 2.3.1.16)	peg.114, peg.153
Fatty Acids, Lipids, and Isoprenoids	Fatty Acids, Lipids, and Isoprenoids - no subcategory	Polyhydroxybutyrate metabolism	3-hydroxyacyl-CoA dehydrogenase (EC 1.1.1.35)	peg.115, peg.1848, peg.1849
Fatty Acids, Lipids, and Isoprenoids	Fatty Acids, Lipids, and Isoprenoids - no subcategory	Polyhydroxybutyrate metabolism	3-hydroxybutyryl-CoA dehydrogenase (EC 1.1.1.157)	peg.2942
Fatty Acids, Lipids, and Isoprenoids	Fatty Acids, Lipids, and Isoprenoids - no subcategory	Polyhydroxybutyrate metabolism	Short chain fatty acids transporter	peg.2262
Fatty Acids, Lipids, and Isoprenoids	Isoprenoids	Isoprenoid Biosynthesis	Dimethylallyltransferase (EC 2.5.1.1)	peg.289
Fatty Acids, Lipids, and Isoprenoids	Isoprenoids	Isoprenoid Biosynthesis	4-diphosphocytidyl-2-C-methyl-D-erythritol kinase (EC 2.7.1.148)	peg.653
Fatty Acids, Lipids, and Isoprenoids	Isoprenoids	Isoprenoid Biosynthesis	2-C-methyl-D-erythritol 2,4-cyclodiphosphate synthase (EC 4.6.1.12)	peg.2582
Fatty Acids, Lipids, and Isoprenoids	Isoprenoids	Isoprenoid Biosynthesis	Acetyl-CoA acetyltransferase (EC 2.3.1.9)	peg.114, peg.153, peg.1731
Fatty Acids, Lipids, and Isoprenoids	Isoprenoids	Isoprenoid Biosynthesis	1-deoxy-D-xylulose 5-phosphate synthase (EC 2.2.1.7)	peg.288
Fatty Acids, Lipids, and Isoprenoids	Isoprenoids	Isoprenoid Biosynthesis	1-deoxy-D-xylulose 5-phosphate reductoisomerase (EC 1.1.1.267)	peg.710
Fatty Acids, Lipids, and Isoprenoids	Isoprenoids	Isoprenoid Biosynthesis	1-hydroxy-2-methyl-2-(E)-butenyl 4-diphosphate synthase (EC 1.17.7.1)	peg.2165
Fatty Acids, Lipids, and Isoprenoids	Isoprenoids	Isoprenoid Biosynthesis	2-C-methyl-D-erythritol 4-phosphate cytidylyltransferase (EC 2.7.7.60)	peg.2583
Fatty Acids, Lipids, and Isoprenoids	Isoprenoids	Nonmevalonate Branch of Isoprenoid Biosynthesis	1-deoxy-D-xylulose 5-phosphate reductoisomerase (EC 1.1.1.267)	peg.710
Fatty Acids, Lipids, and Isoprenoids	Isoprenoids	Nonmevalonate Branch of Isoprenoid Biosynthesis	1-hydroxy-2-methyl-2-(E)-butenyl 4-diphosphate synthase (EC 1.17.7.1)	peg.2165
Fatty Acids, Lipids, and Isoprenoids	Isoprenoids	Nonmevalonate Branch of Isoprenoid Biosynthesis	4-diphosphocytidyl-2-C-methyl-D-erythritol kinase (EC 2.7.1.148)	peg.653
Fatty Acids, Lipids, and Isoprenoids	Isoprenoids	Nonmevalonate Branch of Isoprenoid Biosynthesis	2-C-methyl-D-erythritol 2,4-cyclodiphosphate synthase (EC 4.6.1.12)	peg.2582
Fatty Acids, Lipids, and Isoprenoids	Isoprenoids	Nonmevalonate Branch of Isoprenoid Biosynthesis	2-C-methyl-D-erythritol 4-phosphate cytidylyltransferase (EC 2.7.7.60)	peg.2583
Fatty Acids, Lipids, and Isoprenoids	Isoprenoids	Nonmevalonate Branch of Isoprenoid Biosynthesis	1-deoxy-D-xylulose 5-phosphate synthase (EC 2.2.1.7)	peg.288
Nitrogen Metabolism	Nitrogen Metabolism - no subcategory	Nitrosative stress	Nitrite-sensitive transcriptional repressor NsrR	peg.272
Nitrogen Metabolism	Nitrogen Metabolism - no subcategory	Nitrate and nitrite ammonification	Nitrate ABC transporter, nitrate-binding protein	peg.2004
Nitrogen Metabolism	Nitrogen Metabolism - no subcategory	Nitrate and nitrite ammonification	Assimilatory nitrate reductase large subunit (EC:1.7.99.4)	peg.2006, peg.2008
Nitrogen Metabolism	Nitrogen Metabolism - no subcategory	Nitrate and nitrite ammonification	Response regulator NasT	peg.2005
Nitrogen Metabolism	Nitrogen Metabolism - no subcategory	Nitrate and nitrite ammonification	Nitrate/nitrite transporter	peg.2013
Nitrogen Metabolism	Nitrogen Metabolism - no subcategory	Nitrate and nitrite ammonification	Nitrite reductase [NAD(P)H] small subunit (EC 1.7.1.4)	peg.2001
Nitrogen Metabolism	Nitrogen Metabolism - no subcategory	Nitrate and nitrite ammonification	Nitrite reductase [NAD(P)H] large subunit (EC 1.7.1.4)	peg.2002, peg.2003
Nitrogen Metabolism	Nitrogen Metabolism - no subcategory	Ammonia assimilation	Ferredoxin-dependent glutamate synthase (EC 1.4.7.1)	peg.1992
Nitrogen Metabolism	Nitrogen Metabolism - no subcategory	Ammonia assimilation	Nitrogen regulatory protein P-II	peg.2508, peg.2510
Nitrogen Metabolism	Nitrogen Metabolism - no subcategory	Ammonia assimilation	Nitrogen regulation protein NR(I)	peg.2623
Nitrogen Metabolism	Nitrogen Metabolism - no subcategory	Ammonia assimilation	Glutamine amidotransferase, class-II	peg.1714
Nitrogen Metabolism	Nitrogen Metabolism - no subcategory	Ammonia assimilation	Glutamate-ammonia-ligase adenylyltransferase (EC 2.7.7.42)	peg.2251
Nitrogen Metabolism	Nitrogen Metabolism - no subcategory	Ammonia assimilation	Ammonium transporter	peg.2509
Nitrogen Metabolism	Nitrogen Metabolism - no subcategory	Ammonia assimilation	Nitrogen regulation protein NR(II) (EC 2.7.3.-)	peg.2622
Nitrogen Metabolism	Nitrogen Metabolism - no subcategory	Ammonia assimilation	Glutamate synthase [NADPH] large chain (EC 1.4.1.13)	peg.759
Nitrogen Metabolism	Nitrogen Metabolism - no subcategory	Ammonia assimilation	[Protein-PII] uridylyltransferase (EC 2.7.7.59)	peg.702
Nitrogen Metabolism	Nitrogen Metabolism - no subcategory	Ammonia assimilation	Glutamine synthetase type I (EC 6.3.1.2)	peg.2619
Nitrogen Metabolism	Nitrogen Metabolism - no subcategory	Ammonia assimilation	Glutamate synthase [NADPH] small chain (EC 1.4.1.13)	peg.760
Dormancy and Sporulation	Dormancy and Sporulation - no subcategory	Persister Cells	HipA protein	peg.2793
Dormancy and Sporulation	Dormancy and Sporulation - no subcategory	Persister Cells	Ribosome modulation factor	peg.2417
Dormancy and Sporulation	Dormancy and Sporulation - no subcategory	Persister Cells	HipB protein	peg.2792
Dormancy and Sporulation	Dormancy and Sporulation - no subcategory	Sporulation-associated proteins with broader functions	Peptidyl-tRNA hydrolase (EC 3.1.1.29)	peg.656
Respiration	ATP synthases	F0F1-type ATP synthase	ATP synthase C chain (EC 3.6.3.14)	peg.384
Respiration	ATP synthases	F0F1-type ATP synthase	ATP synthase delta chain (EC 3.6.3.14)	peg.386
Respiration	ATP synthases	F0F1-type ATP synthase	ATP synthase B chain (EC 3.6.3.14)	peg.385
Respiration	ATP synthases	F0F1-type ATP synthase	ATP synthase beta chain (EC 3.6.3.14)	peg.389
Respiration	ATP synthases	F0F1-type ATP synthase	ATP synthase gamma chain (EC 3.6.3.14)	peg.388
Respiration	ATP synthases	F0F1-type ATP synthase	ATP synthase alpha chain (EC 3.6.3.14)	peg.387
Respiration	ATP synthases	F0F1-type ATP synthase	ATP synthase A chain (EC 3.6.3.14)	peg.383
Respiration	ATP synthases	F0F1-type ATP synthase	ATP synthase epsilon chain (EC 3.6.3.14)	peg.390
Respiration	Electron accepting reactions	Ubiquinone Menaquinone-cytochrome c reductase complexes	ubiquinol cytochrome C oxidoreductase, cytochrome C1 subunit	peg.573
Respiration	Electron accepting reactions	Ubiquinone Menaquinone-cytochrome c reductase complexes	Ubiquinol-cytochrome C reductase iron-sulfur subunit (EC 1.10.2.2)	peg.575
Respiration	Electron accepting reactions	Ubiquinone Menaquinone-cytochrome c reductase complexes	Ubiquinol--cytochrome c reductase, cytochrome B subunit (EC 1.10.2.2)	peg.574
Respiration	Electron accepting reactions	Terminal cytochrome d ubiquinol oxidases	Transport ATP-binding protein CydD	peg.1318
Respiration	Electron accepting reactions	Terminal cytochrome d ubiquinol oxidases	putative Cytochrome bd2, subunit I	peg.1316
Respiration	Electron accepting reactions	Terminal cytochrome d ubiquinol oxidases	putative Cytochrome bd2, subunit II	peg.1317
Respiration	Electron accepting reactions	Terminal cytochrome d ubiquinol oxidases	Transport ATP-binding protein CydC	peg.1319
Respiration	Electron accepting reactions	Terminal cytochrome O ubiquinol oxidase	Cytochrome O ubiquinol oxidase subunit III (EC 1.10.3.-)	peg.2962
Respiration	Electron accepting reactions	Terminal cytochrome O ubiquinol oxidase	Cytochrome O ubiquinol oxidase subunit IV (EC 1.10.3.-)	peg.2961
Respiration	Electron accepting reactions	Terminal cytochrome O ubiquinol oxidase	Cytochrome O ubiquinol oxidase subunit I (EC 1.10.3.-)	peg.2963
Respiration	Electron accepting reactions	Terminal cytochrome O ubiquinol oxidase	Cytochrome O ubiquinol oxidase subunit II (EC 1.10.3.-)	peg.2964
Respiration	Electron accepting reactions	Terminal cytochrome C oxidases	Cytochrome c oxidase subunit CcoQ (EC 1.9.3.1)	peg.919
Respiration	Electron accepting reactions	Terminal cytochrome C oxidases	Cytochrome c oxidase subunit CcoN (EC 1.9.3.1)	peg.921
Respiration	Electron accepting reactions	Terminal cytochrome C oxidases	Cytochrome c oxidase polypeptide I (EC 1.9.3.1)	peg.2671
Respiration	Electron accepting reactions	Terminal cytochrome C oxidases	Cytochrome c oxidase polypeptide II (EC 1.9.3.1)	peg.2669
Respiration	Electron accepting reactions	Terminal cytochrome C oxidases	Cytochrome c oxidase subunit CcoO (EC 1.9.3.1)	peg.920
Respiration	Electron accepting reactions	Terminal cytochrome C oxidases	Cytochrome c oxidase subunit CcoP (EC 1.9.3.1)	peg.918
Respiration	Electron accepting reactions	Terminal cytochrome C oxidases	Type cbb3 cytochrome oxidase biogenesis protein CcoS, involved in heme b insertion	peg.914
Respiration	Electron accepting reactions	Terminal cytochrome C oxidases	Cytochrome c oxidase polypeptide III (EC 1.9.3.1)	peg.2672
Respiration	Electron accepting reactions	Terminal cytochrome C oxidases	Type cbb3 cytochrome oxidase biogenesis protein CcoG, involved in Cu oxidation	peg.917
Respiration	Electron accepting reactions	Anaerobic respiratory reductases	Vanillate O-demethylase oxidoreductase (EC 1.14.13.-)	peg.406, peg.1182
Respiration	Electron accepting reactions	Anaerobic respiratory reductases	Coenzyme F420-dependent oxidoreductase	peg.1741
Respiration	Electron accepting reactions	Anaerobic respiratory reductases	Electron transfer flavoprotein-ubiquinone oxidoreductase (EC 1.5.5.1)	peg.509
Respiration	Electron accepting reactions	Anaerobic respiratory reductases	Ferric reductase (1.6.99.14)	peg.1958
Respiration	Electron accepting reactions	Anaerobic respiratory reductases	Flavodoxin reductases (ferredoxin-NADPH reductases) family 1	peg.406, peg.1182, peg.2938
Respiration	Electron accepting reactions	Anaerobic respiratory reductases	Ferredoxin reductase	peg.1427
Respiration	Electron accepting reactions	Anaerobic respiratory reductases	Arsenate reductase (EC 1.20.4.1)	peg.443, peg.2796
Respiration	Electron accepting reactions	Terminal cytochrome oxidases	Cytochrome O ubiquinol oxidase subunit IV (EC 1.10.3.-)	peg.2961
Respiration	Electron accepting reactions	Terminal cytochrome oxidases	Cytochrome O ubiquinol oxidase subunit I (EC 1.10.3.-)	peg.2963
Respiration	Electron accepting reactions	Terminal cytochrome oxidases	Transport ATP-binding protein CydC	peg.1319
Respiration	Electron accepting reactions	Terminal cytochrome oxidases	Cytochrome O ubiquinol oxidase subunit II (EC 1.10.3.-)	peg.2964
Respiration	Electron accepting reactions	Terminal cytochrome oxidases	Cytochrome O ubiquinol oxidase subunit III (EC 1.10.3.-)	peg.2962
Respiration	Electron accepting reactions	Terminal cytochrome oxidases	Transport ATP-binding protein CydD	peg.1318
Respiration	Electron accepting reactions	Terminal cytochrome oxidases	putative Cytochrome bd2, subunit I	peg.1316
Respiration	Electron accepting reactions	Terminal cytochrome oxidases	putative Cytochrome bd2, subunit II	peg.1317
Respiration	Electron donating reactions	Na(+)-translocating NADH-quinone oxidoreductase and rnf-like group of electron transport complexes	Na(+)-translocating NADH-quinone reductase subunit F (EC 1.6.5.-)	peg.1165
Respiration	Electron donating reactions	Na(+)-translocating NADH-quinone oxidoreductase and rnf-like group of electron transport complexes	Na(+)-translocating NADH-quinone reductase subunit E (EC 1.6.5.-)	peg.1164
Respiration	Electron donating reactions	Na(+)-translocating NADH-quinone oxidoreductase and rnf-like group of electron transport complexes	Electron transport complex protein RnfB	peg.1820
Respiration	Electron donating reactions	Na(+)-translocating NADH-quinone oxidoreductase and rnf-like group of electron transport complexes	probable exported protein YPO3233	peg.1166
Respiration	Electron donating reactions	Na(+)-translocating NADH-quinone oxidoreductase and rnf-like group of electron transport complexes	Na(+)-translocating NADH-quinone reductase subunit C (EC 1.6.5.-)	peg.1162
Respiration	Electron donating reactions	Na(+)-translocating NADH-quinone oxidoreductase and rnf-like group of electron transport complexes	Na(+)-translocating NADH-quinone reductase subunit D (EC 1.6.5.-)	peg.1163
Respiration	Electron donating reactions	Na(+)-translocating NADH-quinone oxidoreductase and rnf-like group of electron transport complexes	Na(+)-translocating NADH-quinone reductase subunit A (EC 1.6.5.-)	peg.1160
Respiration	Electron donating reactions	Na(+)-translocating NADH-quinone oxidoreductase and rnf-like group of electron transport complexes	Na(+)-translocating NADH-quinone reductase subunit B (EC 1.6.5.-)	peg.1161
Respiration	Electron donating reactions	Respiratory dehydrogenases 1	Proline dehydrogenase (EC 1.5.99.8) (Proline oxidase)	peg.60, peg.1402
Respiration	Electron donating reactions	Respiratory dehydrogenases 1	Glucose dehydrogenase, PQQ-dependent (EC 1.1.5.2)	peg.3145
Respiration	Electron donating reactions	Respiratory dehydrogenases 1	NADH dehydrogenase (EC 1.6.99.3)	peg.1073
Respiration	Electron donating reactions	Respiratory dehydrogenases 1	Glucose-methanol-choline (GMC) oxidoreductase:NAD binding site	peg.1560
Respiration	Electron donating reactions	Respiratory dehydrogenases 1	Aerobic glycerol-3-phosphate dehydrogenase (EC 1.1.5.3)	peg.1275, peg.1275
Respiration	Electron donating reactions	Respiratory dehydrogenases 1	D-amino acid dehydrogenase small subunit (EC 1.4.99.1)	peg.1211, peg.2883
Respiration	Electron donating reactions	Succinate dehydrogenase	Succinate dehydrogenase iron-sulfur protein (EC 1.3.99.1)	peg.2912
Respiration	Electron donating reactions	Succinate dehydrogenase	Succinate dehydrogenase hydrophobic membrane anchor protein	peg.2914
Respiration	Electron donating reactions	Succinate dehydrogenase	Succinate dehydrogenase cytochrome b-556 subunit	peg.2915
Respiration	Electron donating reactions	Succinate dehydrogenase	Succinate dehydrogenase flavoprotein subunit (EC 1.3.99.1)	peg.2913
Respiration	Respiration - no subcategory	Quinone oxidoreductase family	Quinone oxidoreductase (EC 1.6.5.5)	peg.669
Respiration	Respiration - no subcategory	Quinone oxidoreductase family	Putative oxidoreductase YncB	peg.1437
Respiration	Respiration - no subcategory	Biogenesis of cytochrome c oxidases	Heme A synthase, cytochrome oxidase biogenesis protein Cox15-CtaA	peg.2676
Respiration	Respiration - no subcategory	Biogenesis of cytochrome c oxidases	Ferredoxin--NADP(+) reductase (EC 1.18.1.2)	peg.2511
Respiration	Respiration - no subcategory	Biogenesis of cytochrome c oxidases	Cytochrome oxidase biogenesis protein Sco1/SenC/PrrC, putative copper metallochaperone	peg.495, peg.1430
Respiration	Respiration - no subcategory	Biogenesis of cytochrome c oxidases	Heme O synthase, protoheme IX farnesyltransferase (EC 2.5.1.-) COX10-CtaB	peg.2960
Respiration	Respiration - no subcategory	Biogenesis of cytochrome c oxidases	Cytochrome oxidase biogenesis protein Surf1, facilitates heme A insertion	peg.2674
Respiration	Respiration - no subcategory	Biogenesis of cbb3-type cytochrome c oxidases	Type cbb3 cytochrome oxidase biogenesis protein CcoI	peg.915
Respiration	Respiration - no subcategory	Biogenesis of cbb3-type cytochrome c oxidases	Type cbb3 cytochrome oxidase biogenesis protein CcoS, involved in heme b insertion	peg.914
Respiration	Respiration - no subcategory	Biogenesis of cbb3-type cytochrome c oxidases	Putative analog of CcoH, COG3198	peg.916
Respiration	Respiration - no subcategory	Biogenesis of cbb3-type cytochrome c oxidases	Type cbb3 cytochrome oxidase biogenesis protein CcoG, involved in Cu oxidation	peg.917
Respiration	Respiration - no subcategory	Formate hydrogenase	NAD-dependent formate dehydrogenase beta subunit	peg.618
Respiration	Respiration - no subcategory	Formate hydrogenase	Formate dehydrogenase chain D (EC 1.2.1.2)	peg.620
Respiration	Respiration - no subcategory	Formate hydrogenase	NAD-dependent formate dehydrogenase gamma subunit	peg.617
Respiration	Respiration - no subcategory	Formate hydrogenase	Putative formate dehydrogenase oxidoreductase protein	peg.2774
Respiration	Respiration - no subcategory	Formate hydrogenase	NAD-dependent formate dehydrogenase alpha subunit	peg.619
Respiration	Respiration - no subcategory	Biogenesis of c-type cytochromes	Periplasmic thiol:disulfide oxidoreductase DsbB, required for DsbA reoxidation	peg.1794
Respiration	Respiration - no subcategory	Biogenesis of c-type cytochromes	Cytochrome c heme lyase subunit CcmH	peg.787
Respiration	Respiration - no subcategory	Biogenesis of c-type cytochromes	Cytochrome c-type biogenesis protein CcmC, putative heme lyase for CcmE	peg.781
Respiration	Respiration - no subcategory	Biogenesis of c-type cytochromes	ABC transporter involved in cytochrome c biogenesis, CcmB subunit	peg.780
Respiration	Respiration - no subcategory	Biogenesis of c-type cytochromes	Cytochrome c-type biogenesis protein CcmE, heme chaperone	peg.783
Respiration	Respiration - no subcategory	Biogenesis of c-type cytochromes	Periplasmic thiol:disulfide interchange protein DsbA	peg.2479
Respiration	Respiration - no subcategory	Biogenesis of c-type cytochromes	Cytochrome c heme lyase subunit CcmL	peg.786
Respiration	Respiration - no subcategory	Biogenesis of c-type cytochromes	ABC transporter involved in cytochrome c biogenesis, ATPase component CcmA	peg.779
Respiration	Respiration - no subcategory	Biogenesis of c-type cytochromes	Cytochrome c heme lyase subunit CcmF	peg.784
Respiration	Respiration - no subcategory	Biogenesis of c-type cytochromes	Cytochrome c-type biogenesis protein CcmG/DsbE, thiol:disulfide oxidoreductase	peg.785
Respiration	Respiration - no subcategory	Biogenesis of c-type cytochromes	Cytochrome c-type biogenesis protein DsbD, protein-disulfide reductase (EC 1.8.1.8)	peg.1118
Respiration	Sodium Ion-Coupled Energetics	Na+ translocating decarboxylases and related biotin-dependent enzymes	Oxaloacetate decarboxylase gamma chain (EC 4.1.1.3)	peg.774
Respiration	Sodium Ion-Coupled Energetics	Na+ translocating decarboxylases and related biotin-dependent enzymes	Oxaloacetate decarboxylase alpha chain (EC 4.1.1.3)	peg.775
Respiration	Sodium Ion-Coupled Energetics	Na+ translocating decarboxylases and related biotin-dependent enzymes	Oxaloacetate decarboxylase beta chain (EC 4.1.1.3)	peg.776
Stress Response	Osmotic stress	Osmoregulation	Outer membrane protein A precursor	peg.358
Stress Response	Osmotic stress	Ectoine biosynthesis and regulation	Diaminobutyrate-pyruvate aminotransferase (EC 2.6.1.46)	peg.2771
Stress Response	Osmotic stress	Ectoine biosynthesis and regulation	Ectoine hydroxylase (EC 1.17.-.-)	peg.3147
Stress Response	Osmotic stress	Ectoine biosynthesis and regulation	L-ectoine synthase (EC 4.2.1.-)	peg.2772
Stress Response	Osmotic stress	Ectoine biosynthesis and regulation	L-2,4-diaminobutyric acid acetyltransferase (EC 2.3.1.-)	peg.2770
Stress Response	Osmotic stress	Synthesis of osmoregulated periplasmic glucans	Glucans biosynthesis protein D precursor	peg.29
Stress Response	Osmotic stress	Synthesis of osmoregulated periplasmic glucans	Phosphoglycerol transferase I (EC 2.7.8.20)	peg.340
Stress Response	Osmotic stress	Synthesis of osmoregulated periplasmic glucans	Glucans biosynthesis glucosyltransferase H (EC 2.4.1.-)	peg.2950
Stress Response	Osmotic stress	Synthesis of osmoregulated periplasmic glucans	Glucans biosynthesis protein G precursor	peg.2949
Stress Response	Osmotic stress	Choline and Betaine Uptake and Betaine Biosynthesis	Sarcosine oxidase alpha subunit (EC 1.5.3.1)	peg.1015
Stress Response	Osmotic stress	Choline and Betaine Uptake and Betaine Biosynthesis	Glycine betaine ABC transport system, ATP-binding protein OpuAA (EC 3.6.3.32)	peg.1929
Stress Response	Osmotic stress	Choline and Betaine Uptake and Betaine Biosynthesis	Betaine aldehyde dehydrogenase (EC 1.2.1.8)	peg.662
Stress Response	Osmotic stress	Choline and Betaine Uptake and Betaine Biosynthesis	HTH-type transcriptional regulator BetI	peg.661
Stress Response	Osmotic stress	Choline and Betaine Uptake and Betaine Biosynthesis	GbcA Glycine betaine demethylase subunit A	peg.1006, peg.1896
Stress Response	Osmotic stress	Choline and Betaine Uptake and Betaine Biosynthesis	Sarcosine oxidase delta subunit (EC 1.5.3.1)	peg.1014
Stress Response	Osmotic stress	Choline and Betaine Uptake and Betaine Biosynthesis	Glycine betaine ABC transport system, permease protein OpuAB	peg.1928
Stress Response	Osmotic stress	Choline and Betaine Uptake and Betaine Biosynthesis	Choline dehydrogenase (EC 1.1.99.1)	peg.663, peg.849, peg.1183, peg.1383, peg.1523
Stress Response	Osmotic stress	Choline and Betaine Uptake and Betaine Biosynthesis	GbcB Glycine betaine demethylase subunit B	peg.1008, peg.1009, peg.1387
Stress Response	Osmotic stress	Choline and Betaine Uptake and Betaine Biosynthesis	Glycine betaine ABC transport system, glycine betaine-binding protein OpuAC	peg.1511, peg.1927
Stress Response	Osmotic stress	Choline and Betaine Uptake and Betaine Biosynthesis	Sarcosine oxidase gamma subunit (EC 1.5.3.1)	peg.1016
Stress Response	Osmotic stress	Choline and Betaine Uptake and Betaine Biosynthesis	Sarcosine oxidase beta subunit (EC 1.5.3.1)	peg.1013
Stress Response	Osmotic stress	Choline and Betaine Uptake and Betaine Biosynthesis	High-affinity choline uptake protein BetT	peg.132, peg.405, peg.850, peg.876, peg.1003, peg.1386, peg.1392, peg.1531, peg.1532, peg.1546, peg.1582, peg.1851, peg.1852, peg.1897, peg.1900, peg.1925, peg.2295
Stress Response	Osmotic stress	Choline and Betaine Uptake and Betaine Biosynthesis	L-proline glycine betaine ABC transport system permease protein ProV (TC 3.A.1.12.1)	peg.82, peg.1396, peg.2860
Stress Response	Osmotic stress	Choline and Betaine Uptake and Betaine Biosynthesis	L-proline glycine betaine binding ABC transporter protein ProX (TC 3.A.1.12.1)	peg.660, peg.1394
Stress Response	Osmotic stress	Choline and Betaine Uptake and Betaine Biosynthesis	L-proline glycine betaine ABC transport system permease protein ProW (TC 3.A.1.12.1)	peg.81, peg.83, peg.1395, peg.2128, peg.2861
Stress Response	Oxidative stress	Protection from Reactive Oxygen Species	Peroxidase (EC 1.11.1.7)	peg.2346
Stress Response	Oxidative stress	Protection from Reactive Oxygen Species	Manganese superoxide dismutase (EC 1.15.1.1)	peg.1951
Stress Response	Oxidative stress	Protection from Reactive Oxygen Species	Superoxide dismutase [Fe] (EC 1.15.1.1)	peg.2756
Stress Response	Oxidative stress	Protection from Reactive Oxygen Species	Catalase (EC 1.11.1.6)	peg.1469, peg.2346
Stress Response	Oxidative stress	Oxidative stress	Iron-binding ferritin-like antioxidant protein	peg.2269
Stress Response	Oxidative stress	Oxidative stress	Alkyl hydroperoxide reductase subunit C-like protein	peg.226, peg.693
Stress Response	Oxidative stress	Oxidative stress	Manganese superoxide dismutase (EC 1.15.1.1)	peg.1951
Stress Response	Oxidative stress	Oxidative stress	Zinc uptake regulation protein ZUR	peg.2778
Stress Response	Oxidative stress	Oxidative stress	Paraquat-inducible protein B	peg.1313
Stress Response	Oxidative stress	Oxidative stress	Non-specific DNA-binding protein Dps	peg.2269
Stress Response	Oxidative stress	Oxidative stress	Superoxide dismutase [Fe] (EC 1.15.1.1)	peg.2756
Stress Response	Oxidative stress	Oxidative stress	Ferroxidase (EC 1.16.3.1)	peg.2269
Stress Response	Oxidative stress	Oxidative stress	Ferric uptake regulation protein FUR	peg.183
Stress Response	Oxidative stress	Oxidative stress	Hydrogen peroxide-inducible genes activator	peg.1466, peg.2532
Stress Response	Oxidative stress	Oxidative stress	Nitrite-sensitive transcriptional repressor NsrR	peg.272
Stress Response	Oxidative stress	Oxidative stress	Peroxidase (EC 1.11.1.7)	peg.2346
Stress Response	Oxidative stress	Oxidative stress	Paraquat-inducible protein A	peg.1314
Stress Response	Oxidative stress	Oxidative stress	Catalase (EC 1.11.1.6)	peg.1469, peg.2346
Stress Response	Oxidative stress	Oxidative stress	Fumarate and nitrate reduction regulatory protein	peg.911
Stress Response	Oxidative stress	Glutathione: Biosynthesis and gamma-glutamyl cycle	Gamma-glutamyltranspeptidase (EC 2.3.2.2)	peg.1069
Stress Response	Oxidative stress	Glutathione: Biosynthesis and gamma-glutamyl cycle	Glutathione synthetase (EC 6.3.2.3)	peg.308
Stress Response	Oxidative stress	Glutathione: Biosynthesis and gamma-glutamyl cycle	Glutamate--cysteine ligase (EC 6.3.2.2)	peg.1795
Stress Response	Oxidative stress	Glutathione: Non-redox reactions	Glutathione S-transferase, zeta (EC 2.5.1.18)	peg.301
Stress Response	Oxidative stress	Glutathione: Non-redox reactions	Glutathione S-transferase (EC 2.5.1.18)	peg.453, peg.823, peg.827, peg.1826
Stress Response	Oxidative stress	Glutathione: Non-redox reactions	Lactoylglutathione lyase (EC 4.4.1.5)	peg.223, peg.2210
Stress Response	Oxidative stress	Glutathione: Non-redox reactions	FIG005121: SAM-dependent methyltransferase (EC 2.1.1.-)	peg.2831
Stress Response	Oxidative stress	Glutathione: Non-redox reactions	Hydroxyacylglutathione hydrolase (EC 3.1.2.6)	peg.2832
Stress Response	Oxidative stress	Glutathione: Non-redox reactions	Glutathione S-transferase, omega (EC 2.5.1.18)	peg.2020
Stress Response	Oxidative stress	Rubrerythrin	Alkyl hydroperoxide reductase subunit C-like protein	peg.226, peg.693
Stress Response	Oxidative stress	Rubrerythrin	Rubredoxin-NAD(+) reductase (EC 1.18.1.1)	peg.2536
Stress Response	Oxidative stress	Redox-dependent regulation of nucleus processes	Nicotinate phosphoribosyltransferase (EC 2.4.2.11)	peg.2071
Stress Response	Oxidative stress	Redox-dependent regulation of nucleus processes	NADPH-dependent glyceraldehyde-3-phosphate dehydrogenase (EC 1.2.1.13)	peg.1159
Stress Response	Oxidative stress	Redox-dependent regulation of nucleus processes	Nicotinamidase (EC 3.5.1.19)	peg.1597
Stress Response	Oxidative stress	Redox-dependent regulation of nucleus processes	NAD-dependent protein deacetylase of SIR2 family	peg.2187, peg.2630
Stress Response	Oxidative stress	Redox-dependent regulation of nucleus processes	NAD-dependent glyceraldehyde-3-phosphate dehydrogenase (EC 1.2.1.12)	peg.1726, peg.2458
Stress Response	Oxidative stress	Glutathione: Redox cycle	Glutathione reductase (EC 1.8.1.7)	peg.2769
Stress Response	Oxidative stress	Glutathione: Redox cycle	Glutaredoxin	peg.3227
Stress Response	Oxidative stress	Glutathione: Redox cycle	Glutathione peroxidase (EC 1.11.1.9)	peg.2117
Stress Response	Oxidative stress	Glutathione: Redox cycle	Glutaredoxin 1	peg.2707
Stress Response	Oxidative stress	Glutaredoxins	Glutaredoxin	peg.3227
Stress Response	Oxidative stress	Glutaredoxins	Flavohemoprotein (Hemoglobin-like protein) (Flavohemoglobin) (Nitric oxide dioxygenase) (EC 1.14.12.17)	peg.263
Stress Response	Oxidative stress	Glutaredoxins	Glutaredoxin-related protein	peg.1835
Stress Response	Oxidative stress	Glutaredoxins	Glutaredoxin 1	peg.2707
Stress Response	Cold shock	Cold shock, CspA family of proteins	Cold shock protein CspC	peg.696
Stress Response	Heat shock	Heat shock dnaK gene cluster extended	FIG001341: Probable Fe(2+)-trafficking protein YggX	peg.3218
Stress Response	Heat shock	Heat shock dnaK gene cluster extended	Chaperone protein DnaK	peg.180
Stress Response	Heat shock	Heat shock dnaK gene cluster extended	Glutathione synthetase (EC 6.3.2.3)	peg.308
Stress Response	Heat shock	Heat shock dnaK gene cluster extended	Chaperone protein DnaJ	peg.179
Stress Response	Heat shock	Heat shock dnaK gene cluster extended	Ribosomal RNA small subunit methyltransferase E (EC 2.1.1.-)	peg.310, peg.962
Stress Response	Heat shock	Heat shock dnaK gene cluster extended	tmRNA-binding protein SmpB	peg.187
Stress Response	Heat shock	Heat shock dnaK gene cluster extended	Radical SAM family enzyme, similar to coproporphyrinogen III oxidase, oxygen-independent, clustered with nucleoside-triphosphatase RdgB	peg.359
Stress Response	Heat shock	Heat shock dnaK gene cluster extended	Heat shock protein GrpE	peg.181
Stress Response	Heat shock	Heat shock dnaK gene cluster extended	RNA polymerase sigma factor RpoH	peg.3167
Stress Response	Heat shock	Heat shock dnaK gene cluster extended	Translation elongation factor LepA	peg.487
Stress Response	Heat shock	Heat shock dnaK gene cluster extended	Ribosome-associated heat shock protein implicated in the recycling of the 50S subunit (S4 paralog)	peg.1800
Stress Response	Heat shock	Heat shock dnaK gene cluster extended	Nucleoside 5-triphosphatase RdgB (dHAPTP, dITP, XTP-specific) (EC 3.6.1.15)	peg.360
Stress Response	Heat shock	Heat shock dnaK gene cluster extended	Ribosomal protein L11 methyltransferase (EC 2.1.1.-)	peg.1115
Stress Response	Heat shock	Heat shock dnaK gene cluster extended	Ribonuclease PH (EC 2.7.7.56)	peg.2523
Stress Response	Heat shock	Heat shock dnaK gene cluster extended	rRNA small subunit methyltransferase I	peg.566
Stress Response	Detoxification	D-tyrosyl-tRNA(Tyr) deacylase	D-tyrosyl-tRNA(Tyr) deacylase	peg.2488
Stress Response	Detoxification	Uptake of selenate and selenite	Various polyols ABC transporter, permease component 2	peg.2595
Stress Response	Detoxification	Uptake of selenate and selenite	Various polyols ABC transporter, ATP-binding component	peg.2594
Stress Response	Detoxification	Uptake of selenate and selenite	DedA protein	peg.1128
Stress Response	Detoxification	Uptake of selenate and selenite	Various polyols ABC transporter, periplasmic substrate-binding protein	peg.2597
Stress Response	Detoxification	Uptake of selenate and selenite	Various polyols ABC transporter, permease component 1	peg.2596
Stress Response	Detoxification	Glutathione-dependent pathway of formaldehyde detoxification	S-formylglutathione hydrolase (EC 3.1.2.12)	peg.993
Stress Response	Detoxification	Glutathione-dependent pathway of formaldehyde detoxification	S-(hydroxymethyl)glutathione dehydrogenase (EC 1.1.1.284)	peg.992
Stress Response	Detoxification	Glutathione-dependent pathway of formaldehyde detoxification	Transcriptional regulator, LysR family, in formaldehyde detoxification operon	peg.991
Stress Response	Stress Response - no subcategory	Flavohaemoglobin	ABC-type Fe3+-siderophore transport system, permease 2 component	peg.1939
Stress Response	Stress Response - no subcategory	Flavohaemoglobin	Flavohemoprotein (Hemoglobin-like protein) (Flavohemoglobin) (Nitric oxide dioxygenase) (EC 1.14.12.17)	peg.263
Stress Response	Stress Response - no subcategory	Universal stress protein family	Universal stress protein family 3	peg.1572
Stress Response	Stress Response - no subcategory	Universal stress protein family	Universal stress protein family 4	peg.1623
Stress Response	Stress Response - no subcategory	SigmaB stress responce regulation	Serine phosphatase RsbU, regulator of sigma subunit	peg.1718
Stress Response	Stress Response - no subcategory	Bacterial hemoglobins	diguanylate cyclase/phosphodiesterase (GGDEF & EAL domains) with PAS/PAC sensor(s)	peg.54, peg.864, peg.1208, peg.1818, peg.2039, peg.2075, peg.2090, peg.2091, peg.2514, peg.2515
Stress Response	Stress Response - no subcategory	Bacterial hemoglobins	Flavohemoprotein (Hemoglobin-like protein) (Flavohemoglobin) (Nitric oxide dioxygenase) (EC 1.14.12.17)	peg.263
Stress Response	Stress Response - no subcategory	Hfl operon	GTP-binding protein HflX	peg.1913
Stress Response	Stress Response - no subcategory	Hfl operon	HflC protein	peg.1915
Stress Response	Stress Response - no subcategory	Hfl operon	RNA-binding protein Hfq	peg.1912
Stress Response	Stress Response - no subcategory	Hfl operon	HflK protein	peg.1914
Stress Response	Stress Response - no subcategory	Carbon Starvation	Carbon storage regulator	peg.772
Stress Response	Stress Response - no subcategory	Carbon Starvation	Stringent starvation protein A	peg.572
Stress Response	Stress Response - no subcategory	Carbon Starvation	Stringent starvation protein B	peg.571
Stress Response	Periplasmic Stress	Periplasmic Stress Response	Survival protein SurA precursor (Peptidyl-prolyl cis-trans isomerase SurA) (EC 5.2.1.8)	peg.974
Stress Response	Periplasmic Stress	Periplasmic Stress Response	Sigma factor RpoE negative regulatory protein RseA	peg.490
Stress Response	Periplasmic Stress	Periplasmic Stress Response	Sigma factor RpoE negative regulatory protein RseB precursor	peg.489
Stress Response	Periplasmic Stress	Periplasmic Stress Response	Outer membrane stress sensor protease DegQ, serine protease	peg.581
Stress Response	Periplasmic Stress	Periplasmic Stress Response	HtrA protease/chaperone protein	peg.488
Metabolism of Aromatic Compounds	Peripheral pathways for catabolism of aromatic compounds	Benzoate catabolism	Muconate cycloisomerase (EC 5.5.1.1)	peg.404
Metabolism of Aromatic Compounds	Peripheral pathways for catabolism of aromatic compounds	Benzoate catabolism	Acetyl-CoA C-acyltransferase (EC 2.3.1.16)	peg.1731
Metabolism of Aromatic Compounds	Peripheral pathways for catabolism of aromatic compounds	Benzoate catabolism	Benzoate 1,2-dioxygenase (EC 1.14.12.10)	peg.413, peg.1186, peg.1397
Metabolism of Aromatic Compounds	Peripheral pathways for catabolism of aromatic compounds	Quinate degradation	3-dehydroquinate dehydratase II (EC 4.2.1.10)	peg.2250
Metabolism of Aromatic Compounds	Peripheral pathways for catabolism of aromatic compounds	Biphenyl Degradation	biphenyl-2,3-diol 1,2-dioxygenase III-related protein	peg.2946
Metabolism of Aromatic Compounds	Peripheral pathways for catabolism of aromatic compounds	Benzoate degradation	Benzoate transport protein	peg.460, peg.854
Metabolism of Aromatic Compounds	Metabolism of central aromatic intermediates	Catechol branch of beta-ketoadipate pathway	Succinyl-CoA:3-ketoacid-coenzyme A transferase subunit A (EC 2.8.3.5)	peg.2704
Metabolism of Aromatic Compounds	Metabolism of central aromatic intermediates	Catechol branch of beta-ketoadipate pathway	Muconate cycloisomerase (EC 5.5.1.1)	peg.404
Metabolism of Aromatic Compounds	Metabolism of central aromatic intermediates	Catechol branch of beta-ketoadipate pathway	Succinyl-CoA:3-ketoacid-coenzyme A transferase subunit B (EC 2.8.3.5)	peg.2705
Metabolism of Aromatic Compounds	Metabolism of central aromatic intermediates	Salicylate and gentisate catabolism	Maleylacetoacetate isomerase (EC 5.2.1.2)	peg.301
Metabolism of Aromatic Compounds	Metabolism of central aromatic intermediates	Salicylate and gentisate catabolism	Fumarylacetoacetate hydrolase family protein	peg.300, peg.3146
Metabolism of Aromatic Compounds	Metabolism of central aromatic intermediates	N-heterocyclic aromatic compound degradation	Isoquinoline 1-oxidoreductase beta subunit (EC 1.3.99.16)	peg.1440
Metabolism of Aromatic Compounds	Metabolism of central aromatic intermediates	N-heterocyclic aromatic compound degradation	Isoquinoline 1-oxidoreductase alpha subunit (EC 1.3.99.16)	peg.1439
Metabolism of Aromatic Compounds	Metabolism of central aromatic intermediates	Homogentisate pathway of aromatic compound degradation	Transcriptional regulator, IclR family	peg.297, peg.448, peg.1231
Metabolism of Aromatic Compounds	Metabolism of central aromatic intermediates	Homogentisate pathway of aromatic compound degradation	Homogentisate 1,2-dioxygenase (EC 1.13.11.5)	peg.299
Metabolism of Aromatic Compounds	Metabolism of central aromatic intermediates	Homogentisate pathway of aromatic compound degradation	4-hydroxyphenylpyruvate dioxygenase (EC 1.13.11.27)	peg.1224
Metabolism of Aromatic Compounds	Metabolism of central aromatic intermediates	Homogentisate pathway of aromatic compound degradation	Maleylacetoacetate isomerase (EC 5.2.1.2)	peg.301
Metabolism of Aromatic Compounds	Metabolism of Aromatic Compounds - no subcategory	Gentisare degradation	Maleylacetoacetate isomerase (EC 5.2.1.2)	peg.301
Metabolism of Aromatic Compounds	Metabolism of Aromatic Compounds - no subcategory	Gentisare degradation	Fumarylacetoacetate hydrolase family protein	peg.300, peg.3146
Amino Acids and Derivatives	Glutamine, glutamate, aspartate, asparagine; ammonia assimilation	Glutamine, Glutamate, Aspartate and Asparagine Biosynthesis	Ferredoxin-dependent glutamate synthase (EC 1.4.7.1)	peg.1992
Amino Acids and Derivatives	Glutamine, glutamate, aspartate, asparagine; ammonia assimilation	Glutamine, Glutamate, Aspartate and Asparagine Biosynthesis	L-asparaginase (EC 3.5.1.1)	peg.1307
Amino Acids and Derivatives	Glutamine, glutamate, aspartate, asparagine; ammonia assimilation	Glutamine, Glutamate, Aspartate and Asparagine Biosynthesis	Aspartate aminotransferase (EC 2.6.1.1)	peg.143, peg.846, peg.1213, peg.1480, peg.1599, peg.1885, peg.2067, peg.2423
Amino Acids and Derivatives	Glutamine, glutamate, aspartate, asparagine; ammonia assimilation	Glutamine, Glutamate, Aspartate and Asparagine Biosynthesis	NAD-specific glutamate dehydrogenase (EC 1.4.1.2), large form	peg.2413
Amino Acids and Derivatives	Glutamine, glutamate, aspartate, asparagine; ammonia assimilation	Glutamine, Glutamate, Aspartate and Asparagine Biosynthesis	Glutamate racemase (EC 5.1.1.3)	peg.2411
Amino Acids and Derivatives	Glutamine, glutamate, aspartate, asparagine; ammonia assimilation	Glutamine, Glutamate, Aspartate and Asparagine Biosynthesis	Glutamate synthase [NADPH] large chain (EC 1.4.1.13)	peg.759
Amino Acids and Derivatives	Glutamine, glutamate, aspartate, asparagine; ammonia assimilation	Glutamine, Glutamate, Aspartate and Asparagine Biosynthesis	Glutamine synthetase type I (EC 6.3.1.2)	peg.2619
Amino Acids and Derivatives	Glutamine, glutamate, aspartate, asparagine; ammonia assimilation	Glutamine, Glutamate, Aspartate and Asparagine Biosynthesis	Glutamate synthase [NADPH] small chain (EC 1.4.1.13)	peg.760
Amino Acids and Derivatives	Glutamine, glutamate, aspartate, asparagine; ammonia assimilation	Glutamine, Glutamate, Aspartate and Asparagine Biosynthesis	Leucine-responsive regulatory protein, regulator for leucine (or lrp) regulon and high-affinity branched-chain amino acid transport system	peg.1602
Amino Acids and Derivatives	Glutamine, glutamate, aspartate, asparagine; ammonia assimilation	Glutamine, Glutamate, Aspartate and Asparagine Biosynthesis	Aspartate racemase (EC 5.1.1.13)	peg.2939
Amino Acids and Derivatives	Glutamine, glutamate, aspartate, asparagine; ammonia assimilation	Glutamate dehydrogenases	NAD-specific glutamate dehydrogenase (EC 1.4.1.2), large form	peg.2413
Amino Acids and Derivatives	Glutamine, glutamate, aspartate, asparagine; ammonia assimilation	Glutamine synthetases	Glutamine synthetase type I (EC 6.3.1.2)	peg.2619
Amino Acids and Derivatives	Histidine Metabolism	Histidine Biosynthesis	Phosphoribosylformimino-5-aminoimidazole carboxamide ribotide isomerase (EC 5.3.1.16)	peg.3212
Amino Acids and Derivatives	Histidine Metabolism	Histidine Biosynthesis	Phosphoribosyl-ATP pyrophosphatase (EC 3.6.1.31)	peg.735
Amino Acids and Derivatives	Histidine Metabolism	Histidine Biosynthesis	Imidazole glycerol phosphate synthase amidotransferase subunit (EC 2.4.2.-)	peg.3213
Amino Acids and Derivatives	Histidine Metabolism	Histidine Biosynthesis	Histidinol-phosphate aminotransferase (EC 2.6.1.9)	peg.3203
Amino Acids and Derivatives	Histidine Metabolism	Histidine Biosynthesis	Imidazoleglycerol-phosphate dehydratase (EC 4.2.1.19)	peg.3214
Amino Acids and Derivatives	Histidine Metabolism	Histidine Biosynthesis	ATP phosphoribosyltransferase regulatory subunit (EC 2.4.2.17)	peg.1916
Amino Acids and Derivatives	Histidine Metabolism	Histidine Biosynthesis	Imidazole glycerol phosphate synthase cyclase subunit (EC 4.1.3.-)	peg.3211
Amino Acids and Derivatives	Histidine Metabolism	Histidine Biosynthesis	Phosphoribosyl-AMP cyclohydrolase (EC 3.5.4.19)	peg.2779
Amino Acids and Derivatives	Histidine Metabolism	Histidine Biosynthesis	Histidinol dehydrogenase (EC 1.1.1.23)	peg.582, peg.640
Amino Acids and Derivatives	Histidine Metabolism	Histidine Biosynthesis	Histidinol-phosphatase (EC 3.1.3.15)	peg.348
Amino Acids and Derivatives	Arginine; urea cycle, polyamines	Putrescine utilization pathways	Gamma-aminobutyrate:alpha-ketoglutarate aminotransferase (EC 2.6.1.19)	peg.253, peg.1608, peg.2379
Amino Acids and Derivatives	Arginine; urea cycle, polyamines	Putrescine utilization pathways	Putrescine utilization regulator	peg.3101
Amino Acids and Derivatives	Arginine; urea cycle, polyamines	Polyamine Metabolism	Spermidine synthase (EC 2.5.1.16)	peg.278
Amino Acids and Derivatives	Arginine; urea cycle, polyamines	Polyamine Metabolism	S-adenosylmethionine decarboxylase proenzyme (EC 4.1.1.50), prokaryotic class 1A	peg.969
Amino Acids and Derivatives	Arginine; urea cycle, polyamines	Polyamine Metabolism	Spermidine Putrescine ABC transporter permease component potC (TC_3.A.1.11.1)	peg.624
Amino Acids and Derivatives	Arginine; urea cycle, polyamines	Polyamine Metabolism	Biosynthetic arginine decarboxylase (EC 4.1.1.19)	peg.3144
Amino Acids and Derivatives	Arginine; urea cycle, polyamines	Polyamine Metabolism	Spermidine Putrescine ABC transporter permease component PotB (TC 3.A.1.11.1)	peg.625
Amino Acids and Derivatives	Arginine; urea cycle, polyamines	Polyamine Metabolism	Putrescine transport ATP-binding protein PotA (TC 3.A.1.11.1)	peg.626
Amino Acids and Derivatives	Arginine; urea cycle, polyamines	Polyamine Metabolism	Agmatine deiminase (EC 3.5.3.12)	peg.544
Amino Acids and Derivatives	Arginine; urea cycle, polyamines	Polyamine Metabolism	N-carbamoylputrescine amidase (3.5.1.53)	peg.545
Amino Acids and Derivatives	Arginine; urea cycle, polyamines	Polyamine Metabolism	5&#39;-methylthioadenosine nucleosidase (EC 3.2.2.16)	peg.2058, peg.2879
Amino Acids and Derivatives	Arginine; urea cycle, polyamines	Polyamine Metabolism	ABC transporter, periplasmic spermidine putrescine-binding protein PotD (TC 3.A.1.11.1)	peg.623, peg.1482
Amino Acids and Derivatives	Arginine; urea cycle, polyamines	Arginine and Ornithine Degradation	Ornithine cyclodeaminase (EC 4.3.1.12)	peg.259
Amino Acids and Derivatives	Arginine; urea cycle, polyamines	Arginine and Ornithine Degradation	Arginine/ornithine ABC transporter, permease protein AotQ	peg.2317
Amino Acids and Derivatives	Arginine; urea cycle, polyamines	Arginine and Ornithine Degradation	Delta-1-pyrroline-5-carboxylate dehydrogenase (EC 1.5.1.12)	peg.60, peg.1402
Amino Acids and Derivatives	Arginine; urea cycle, polyamines	Arginine and Ornithine Degradation	Succinylglutamic semialdehyde dehydrogenase (EC 1.2.1.71)	peg.2103
Amino Acids and Derivatives	Arginine; urea cycle, polyamines	Arginine and Ornithine Degradation	Agmatine deiminase (EC 3.5.3.12)	peg.544
Amino Acids and Derivatives	Arginine; urea cycle, polyamines	Arginine and Ornithine Degradation	Succinylarginine dihydrolase (EC 3.5.3.23)	peg.2102
Amino Acids and Derivatives	Arginine; urea cycle, polyamines	Arginine and Ornithine Degradation	Histidine ABC transporter, permease protein HisQ (TC 3.A.1.3.1)	peg.1888
Amino Acids and Derivatives	Arginine; urea cycle, polyamines	Arginine and Ornithine Degradation	Biosynthetic arginine decarboxylase (EC 4.1.1.19)	peg.3144
Amino Acids and Derivatives	Arginine; urea cycle, polyamines	Arginine and Ornithine Degradation	Arginine N-succinyltransferase (EC 2.3.1.109)	peg.2104
Amino Acids and Derivatives	Arginine; urea cycle, polyamines	Arginine and Ornithine Degradation	Histidine ABC transporter, permease protein HisM (TC 3.A.1.3.1)	peg.2318
Amino Acids and Derivatives	Arginine; urea cycle, polyamines	Arginine and Ornithine Degradation	Arginine pathway regulatory protein ArgR, repressor of arg regulon	peg.1543, peg.2112
Amino Acids and Derivatives	Arginine; urea cycle, polyamines	Arginine and Ornithine Degradation	Succinylglutamate desuccinylase (EC 3.5.1.96)	peg.2315
Amino Acids and Derivatives	Arginine; urea cycle, polyamines	Arginine and Ornithine Degradation	Arginine/ornithine ABC transporter, ATP-binding protein AotP	peg.1886, peg.2316
Amino Acids and Derivatives	Arginine; urea cycle, polyamines	Arginine and Ornithine Degradation	Ornithine carbamoyltransferase (EC 2.1.3.3)	peg.1836
Amino Acids and Derivatives	Arginine; urea cycle, polyamines	Arginine and Ornithine Degradation	Lysine-arginine-ornithine-binding periplasmic protein precursor (TC 3.A.1.3.1)	peg.2319, peg.2320
Amino Acids and Derivatives	Arginine; urea cycle, polyamines	Arginine and Ornithine Degradation	N-carbamoylputrescine amidase (3.5.1.53)	peg.545
Amino Acids and Derivatives	Arginine; urea cycle, polyamines	Arginine Biosynthesis -- gjo	N-succinyl-L,L-diaminopimelate desuccinylase (EC 3.5.1.18)	peg.698
Amino Acids and Derivatives	Arginine; urea cycle, polyamines	Arginine Biosynthesis -- gjo	Acetylornithine deacetylase (EC 3.5.1.16)	peg.2028
Amino Acids and Derivatives	Arginine; urea cycle, polyamines	Arginine Biosynthesis -- gjo	Glutamate N-acetyltransferase (EC 2.3.1.35)	peg.547
Amino Acids and Derivatives	Arginine; urea cycle, polyamines	Arginine Biosynthesis -- gjo	Acetylglutamate kinase (EC 2.7.2.8)	peg.3165
Amino Acids and Derivatives	Arginine; urea cycle, polyamines	Arginine Biosynthesis -- gjo	N-acetylglutamate synthase (EC 2.3.1.1)	peg.547, peg.810
Amino Acids and Derivatives	Arginine; urea cycle, polyamines	Arginine Biosynthesis -- gjo	Arginine pathway regulatory protein ArgR, repressor of arg regulon	peg.1543, peg.2112
Amino Acids and Derivatives	Arginine; urea cycle, polyamines	Arginine Biosynthesis -- gjo	Argininosuccinate lyase (EC 4.3.2.1)	peg.2470
Amino Acids and Derivatives	Arginine; urea cycle, polyamines	Arginine Biosynthesis -- gjo	Argininosuccinate synthase (EC 6.3.4.5)	peg.1833
Amino Acids and Derivatives	Arginine; urea cycle, polyamines	Arginine Biosynthesis -- gjo	N-acetyl-gamma-glutamyl-phosphate reductase (EC 1.2.1.38)	peg.373
Amino Acids and Derivatives	Arginine; urea cycle, polyamines	Arginine Biosynthesis -- gjo	Ornithine carbamoyltransferase (EC 2.1.3.3)	peg.1836
Amino Acids and Derivatives	Arginine; urea cycle, polyamines	Arginine Biosynthesis -- gjo	Acetylornithine aminotransferase (EC 2.6.1.11)	peg.2106
Amino Acids and Derivatives	Arginine; urea cycle, polyamines	Urea carboxylase and Allophanate hydrolase cluster	Allophanate hydrolase 2 subunit 1 (EC 3.5.1.54)	peg.858, peg.2849
Amino Acids and Derivatives	Arginine; urea cycle, polyamines	Urea carboxylase and Allophanate hydrolase cluster	Lactam utilization protein LamB	peg.859, peg.2850
Amino Acids and Derivatives	Arginine; urea cycle, polyamines	Urea carboxylase and Allophanate hydrolase cluster	Urea carboxylase (EC 6.3.4.6) without Allophanate hydrolase 2 domains	peg.857
Amino Acids and Derivatives	Arginine; urea cycle, polyamines	Urea carboxylase and Allophanate hydrolase cluster	Allophanate hydrolase 2 subunit 2 (EC 3.5.1.54)	peg.858, peg.2848
Amino Acids and Derivatives	Arginine; urea cycle, polyamines	Arginine Deiminase Pathway	Arginine pathway regulatory protein ArgR, repressor of arg regulon	peg.1543, peg.2112
Amino Acids and Derivatives	Arginine; urea cycle, polyamines	Arginine Deiminase Pathway	Ornithine carbamoyltransferase (EC 2.1.3.3)	peg.1836
Amino Acids and Derivatives	Arginine; urea cycle, polyamines	Urease subunits	Urease accessory protein UreD	peg.1240
Amino Acids and Derivatives	Arginine; urea cycle, polyamines	Urease subunits	Urease accessory protein UreF	peg.1245
Amino Acids and Derivatives	Arginine; urea cycle, polyamines	Urease subunits	Urease beta subunit (EC 3.5.1.5)	peg.1242
Amino Acids and Derivatives	Arginine; urea cycle, polyamines	Urease subunits	Urease accessory protein UreG	peg.1246
Amino Acids and Derivatives	Arginine; urea cycle, polyamines	Urease subunits	Urease gamma subunit (EC 3.5.1.5)	peg.1241
Amino Acids and Derivatives	Arginine; urea cycle, polyamines	Urease subunits	Urease accessory protein UreE	peg.1244
Amino Acids and Derivatives	Arginine; urea cycle, polyamines	Urease subunits	Urease alpha subunit (EC 3.5.1.5)	peg.1243
Amino Acids and Derivatives	Arginine; urea cycle, polyamines	Arginine Biosynthesis extended	N-succinyl-L,L-diaminopimelate desuccinylase (EC 3.5.1.18)	peg.698
Amino Acids and Derivatives	Arginine; urea cycle, polyamines	Arginine Biosynthesis extended	Acetylornithine deacetylase (EC 3.5.1.16)	peg.2028
Amino Acids and Derivatives	Arginine; urea cycle, polyamines	Arginine Biosynthesis extended	Glutamate N-acetyltransferase (EC 2.3.1.35)	peg.547
Amino Acids and Derivatives	Arginine; urea cycle, polyamines	Arginine Biosynthesis extended	Acetylglutamate kinase (EC 2.7.2.8)	peg.3165
Amino Acids and Derivatives	Arginine; urea cycle, polyamines	Arginine Biosynthesis extended	N-acetylglutamate synthase (EC 2.3.1.1)	peg.547, peg.810
Amino Acids and Derivatives	Arginine; urea cycle, polyamines	Arginine Biosynthesis extended	Arginine pathway regulatory protein ArgR, repressor of arg regulon	peg.1543, peg.2112
Amino Acids and Derivatives	Arginine; urea cycle, polyamines	Arginine Biosynthesis extended	Argininosuccinate lyase (EC 4.3.2.1)	peg.2470
Amino Acids and Derivatives	Arginine; urea cycle, polyamines	Arginine Biosynthesis extended	Argininosuccinate synthase (EC 6.3.4.5)	peg.1833
Amino Acids and Derivatives	Arginine; urea cycle, polyamines	Arginine Biosynthesis extended	N-acetyl-gamma-glutamyl-phosphate reductase (EC 1.2.1.38)	peg.373
Amino Acids and Derivatives	Arginine; urea cycle, polyamines	Arginine Biosynthesis extended	Ornithine carbamoyltransferase (EC 2.1.3.3)	peg.1836
Amino Acids and Derivatives	Arginine; urea cycle, polyamines	Arginine Biosynthesis extended	Acetylornithine aminotransferase (EC 2.6.1.11)	peg.2106
Amino Acids and Derivatives	Arginine; urea cycle, polyamines	Urea decomposition	Urease accessory protein UreF	peg.1245
Amino Acids and Derivatives	Arginine; urea cycle, polyamines	Urea decomposition	Urea ABC transporter, permease protein UrtC	peg.1237
Amino Acids and Derivatives	Arginine; urea cycle, polyamines	Urea decomposition	Urea ABC transporter, ATPase protein UrtE	peg.1239
Amino Acids and Derivatives	Arginine; urea cycle, polyamines	Urea decomposition	Urea ABC transporter, ATPase protein UrtD	peg.1238
Amino Acids and Derivatives	Arginine; urea cycle, polyamines	Urea decomposition	Urease gamma subunit (EC 3.5.1.5)	peg.1241
Amino Acids and Derivatives	Arginine; urea cycle, polyamines	Urea decomposition	Urease accessory protein UreE	peg.1244
Amino Acids and Derivatives	Arginine; urea cycle, polyamines	Urea decomposition	Urea ABC transporter, permease protein UrtB	peg.1236
Amino Acids and Derivatives	Arginine; urea cycle, polyamines	Urea decomposition	Urease alpha subunit (EC 3.5.1.5)	peg.1243
Amino Acids and Derivatives	Arginine; urea cycle, polyamines	Urea decomposition	Urease accessory protein UreD	peg.1240
Amino Acids and Derivatives	Arginine; urea cycle, polyamines	Urea decomposition	Urease beta subunit (EC 3.5.1.5)	peg.1242
Amino Acids and Derivatives	Arginine; urea cycle, polyamines	Urea decomposition	Urease accessory protein UreG	peg.1246
Amino Acids and Derivatives	Arginine; urea cycle, polyamines	Urea decomposition	HupE-UreJ family metal transporter	peg.1247
Amino Acids and Derivatives	Lysine, threonine, methionine, and cysteine	Methionine Biosynthesis	Methionine ABC transporter ATP-binding protein	peg.1281
Amino Acids and Derivatives	Lysine, threonine, methionine, and cysteine	Methionine Biosynthesis	S-adenosylmethionine synthetase (EC 2.5.1.6)	peg.2657
Amino Acids and Derivatives	Lysine, threonine, methionine, and cysteine	Methionine Biosynthesis	O-succinylhomoserine sulfhydrylase (EC 2.5.1.48)	peg.1204, peg.2844
Amino Acids and Derivatives	Lysine, threonine, methionine, and cysteine	Methionine Biosynthesis	Serine acetyltransferase (EC 2.3.1.30)	peg.2157
Amino Acids and Derivatives	Lysine, threonine, methionine, and cysteine	Methionine Biosynthesis	Homoserine kinase (EC 2.7.1.39)	peg.3143
Amino Acids and Derivatives	Lysine, threonine, methionine, and cysteine	Methionine Biosynthesis	Betaine--homocysteine S-methyltransferase (EC 2.1.1.5)	peg.2348
Amino Acids and Derivatives	Lysine, threonine, methionine, and cysteine	Methionine Biosynthesis	5-methyltetrahydrofolate--homocysteine methyltransferase (EC 2.1.1.13)	peg.2786
Amino Acids and Derivatives	Lysine, threonine, methionine, and cysteine	Methionine Biosynthesis	Cysteine synthase (EC 2.5.1.47)	peg.1647
Amino Acids and Derivatives	Lysine, threonine, methionine, and cysteine	Methionine Biosynthesis	O-acetylhomoserine sulfhydrylase (EC 2.5.1.49)	peg.1204, peg.1687, peg.2844
Amino Acids and Derivatives	Lysine, threonine, methionine, and cysteine	Methionine Biosynthesis	S-ribosylhomocysteine lyase (EC 4.4.1.21)	peg.240
Amino Acids and Derivatives	Lysine, threonine, methionine, and cysteine	Methionine Biosynthesis	Homoserine dehydrogenase (EC 1.1.1.3)	peg.3007
Amino Acids and Derivatives	Lysine, threonine, methionine, and cysteine	Methionine Biosynthesis	Methionine ABC transporter substrate-binding protein	peg.1279
Amino Acids and Derivatives	Lysine, threonine, methionine, and cysteine	Methionine Biosynthesis	Homoserine O-acetyltransferase (EC 2.3.1.31)	peg.140
Amino Acids and Derivatives	Lysine, threonine, methionine, and cysteine	Methionine Biosynthesis	S-adenosylhomocysteine nucleosidase (EC 3.2.2.9)	peg.2058, peg.2879
Amino Acids and Derivatives	Lysine, threonine, methionine, and cysteine	Methionine Biosynthesis	Methionine ABC transporter permease protein	peg.1280
Amino Acids and Derivatives	Lysine, threonine, methionine, and cysteine	Methionine Biosynthesis	Transcriptional activator MetR	peg.2215
Amino Acids and Derivatives	Lysine, threonine, methionine, and cysteine	Threonine degradation	Threonine dehydrogenase and related Zn-dependent dehydrogenases	peg.1004, peg.1391
Amino Acids and Derivatives	Lysine, threonine, methionine, and cysteine	Threonine degradation	L-threonine 3-dehydrogenase (EC 1.1.1.103)	peg.631
Amino Acids and Derivatives	Lysine, threonine, methionine, and cysteine	Lysine Biosynthesis DAP Pathway, GJO scratch	N-succinyl-L,L-diaminopimelate desuccinylase (EC 3.5.1.18)	peg.698
Amino Acids and Derivatives	Lysine, threonine, methionine, and cysteine	Lysine Biosynthesis DAP Pathway, GJO scratch	N-acetyl-L,L-diaminopimelate deacetylase (EC 3.5.1.47)	peg.1891
Amino Acids and Derivatives	Lysine, threonine, methionine, and cysteine	Lysine Biosynthesis DAP Pathway, GJO scratch	2,3,4,5-tetrahydropyridine-2,6-dicarboxylate N-succinyltransferase (EC 2.3.1.117)	peg.699
Amino Acids and Derivatives	Lysine, threonine, methionine, and cysteine	Lysine Biosynthesis DAP Pathway, GJO scratch	Dihydrodipicolinate reductase (EC 1.3.1.26)	peg.172
Amino Acids and Derivatives	Lysine, threonine, methionine, and cysteine	Lysine Biosynthesis DAP Pathway, GJO scratch	Diaminopimelate epimerase (EC 5.1.1.7)	peg.2473
Amino Acids and Derivatives	Lysine, threonine, methionine, and cysteine	Lysine Biosynthesis DAP Pathway, GJO scratch	Aspartate-semialdehyde dehydrogenase (EC 1.2.1.11)	peg.1191
Amino Acids and Derivatives	Lysine, threonine, methionine, and cysteine	Lysine Biosynthesis DAP Pathway, GJO scratch	Dihydrodipicolinate synthase (EC 4.2.1.52)	peg.881, peg.1390
Amino Acids and Derivatives	Lysine, threonine, methionine, and cysteine	Lysine Biosynthesis DAP Pathway, GJO scratch	Diaminopimelate decarboxylase (EC 4.1.1.20)	peg.2472
Amino Acids and Derivatives	Lysine, threonine, methionine, and cysteine	Lysine Biosynthesis DAP Pathway, GJO scratch	N-succinyl-L,L-diaminopimelate aminotransferase alternative (EC 2.6.1.17)	peg.701
Amino Acids and Derivatives	Lysine, threonine, methionine, and cysteine	Lysine Biosynthesis DAP Pathway, GJO scratch	N-succinyl-L,L-diaminopimelate aminotransferase (EC 2.6.1.17)	peg.2106
Amino Acids and Derivatives	Lysine, threonine, methionine, and cysteine	Lysine Biosynthesis DAP Pathway, GJO scratch	Aspartokinase (EC 2.7.2.4)	peg.771
Amino Acids and Derivatives	Lysine, threonine, methionine, and cysteine	Methionine Degradation	S-adenosylhomocysteine nucleosidase (EC 3.2.2.9)	peg.2058, peg.2879
Amino Acids and Derivatives	Lysine, threonine, methionine, and cysteine	Methionine Degradation	Methionine ABC transporter substrate-binding protein	peg.1279
Amino Acids and Derivatives	Lysine, threonine, methionine, and cysteine	Methionine Degradation	Methionine ABC transporter ATP-binding protein	peg.1281
Amino Acids and Derivatives	Lysine, threonine, methionine, and cysteine	Methionine Degradation	Methionine ABC transporter permease protein	peg.1280
Amino Acids and Derivatives	Lysine, threonine, methionine, and cysteine	Methionine Degradation	S-ribosylhomocysteine lyase (EC 4.4.1.21)	peg.240
Amino Acids and Derivatives	Lysine, threonine, methionine, and cysteine	Methionine Degradation	S-adenosylmethionine synthetase (EC 2.5.1.6)	peg.2657
Amino Acids and Derivatives	Lysine, threonine, methionine, and cysteine	Methionine Degradation	Pyruvate dehydrogenase E1 component (EC 1.2.4.1)	peg.889
Amino Acids and Derivatives	Lysine, threonine, methionine, and cysteine	Threonine and Homoserine Biosynthesis	Homoserine dehydrogenase (EC 1.1.1.3)	peg.3007
Amino Acids and Derivatives	Lysine, threonine, methionine, and cysteine	Threonine and Homoserine Biosynthesis	Aspartate-semialdehyde dehydrogenase (EC 1.2.1.11)	peg.1191
Amino Acids and Derivatives	Lysine, threonine, methionine, and cysteine	Threonine and Homoserine Biosynthesis	Aspartate aminotransferase (EC 2.6.1.1)	peg.143, peg.846, peg.1213, peg.1480, peg.1599, peg.1885, peg.2067, peg.2423
Amino Acids and Derivatives	Lysine, threonine, methionine, and cysteine	Threonine and Homoserine Biosynthesis	Threonine synthase (EC 4.2.3.1)	peg.3008
Amino Acids and Derivatives	Lysine, threonine, methionine, and cysteine	Threonine and Homoserine Biosynthesis	Homoserine kinase (EC 2.7.1.39)	peg.3143
Amino Acids and Derivatives	Lysine, threonine, methionine, and cysteine	Threonine and Homoserine Biosynthesis	Aspartokinase (EC 2.7.2.4)	peg.771
Amino Acids and Derivatives	Lysine, threonine, methionine, and cysteine	Cysteine Biosynthesis	Sulfate permease, Trk-type	peg.1996
Amino Acids and Derivatives	Lysine, threonine, methionine, and cysteine	Cysteine Biosynthesis	Cysteine synthase B (EC 2.5.1.47)	peg.478
Amino Acids and Derivatives	Lysine, threonine, methionine, and cysteine	Cysteine Biosynthesis	Cys regulon transcriptional activator CysB	peg.1090, peg.1187
Amino Acids and Derivatives	Lysine, threonine, methionine, and cysteine	Cysteine Biosynthesis	Serine acetyltransferase (EC 2.3.1.30)	peg.2157
Amino Acids and Derivatives	Lysine, threonine, methionine, and cysteine	Cysteine Biosynthesis	Cysteine synthase (EC 2.5.1.47)	peg.1647
Amino Acids and Derivatives	Lysine, threonine, methionine, and cysteine	Cysteine Biosynthesis	Phosphoadenylyl-sulfate reductase [thioredoxin] (EC 1.8.4.8)	peg.1091
Amino Acids and Derivatives	Lysine, threonine, methionine, and cysteine	Cysteine Biosynthesis	Sulfate adenylyltransferase subunit 1 (EC 2.7.7.4)	peg.1767
Amino Acids and Derivatives	Lysine, threonine, methionine, and cysteine	Cysteine Biosynthesis	Sulfate adenylyltransferase subunit 2 (EC 2.7.7.4)	peg.1768
Amino Acids and Derivatives	Lysine, threonine, methionine, and cysteine	Cysteine Biosynthesis	Sulfate permease	peg.303, peg.1622, peg.2554
Amino Acids and Derivatives	Lysine, threonine, methionine, and cysteine	Cysteine Biosynthesis	Sulfite reductase [NADPH] hemoprotein beta-component (EC 1.8.1.2)	peg.2789
Amino Acids and Derivatives	Lysine, threonine, methionine, and cysteine	Cysteine Biosynthesis	Sulfate transporter, CysZ-type	peg.2541
Amino Acids and Derivatives	Lysine, threonine, methionine, and cysteine	Lysine Biosynthesis DAP Pathway	N-succinyl-L,L-diaminopimelate desuccinylase (EC 3.5.1.18)	peg.698
Amino Acids and Derivatives	Lysine, threonine, methionine, and cysteine	Lysine Biosynthesis DAP Pathway	N-acetyl-L,L-diaminopimelate deacetylase (EC 3.5.1.47)	peg.1891
Amino Acids and Derivatives	Lysine, threonine, methionine, and cysteine	Lysine Biosynthesis DAP Pathway	2,3,4,5-tetrahydropyridine-2,6-dicarboxylate N-succinyltransferase (EC 2.3.1.117)	peg.699
Amino Acids and Derivatives	Lysine, threonine, methionine, and cysteine	Lysine Biosynthesis DAP Pathway	Dihydrodipicolinate reductase (EC 1.3.1.26)	peg.172
Amino Acids and Derivatives	Lysine, threonine, methionine, and cysteine	Lysine Biosynthesis DAP Pathway	Diaminopimelate epimerase (EC 5.1.1.7)	peg.2473
Amino Acids and Derivatives	Lysine, threonine, methionine, and cysteine	Lysine Biosynthesis DAP Pathway	Aspartate-semialdehyde dehydrogenase (EC 1.2.1.11)	peg.1191
Amino Acids and Derivatives	Lysine, threonine, methionine, and cysteine	Lysine Biosynthesis DAP Pathway	Dihydrodipicolinate synthase (EC 4.2.1.52)	peg.881, peg.1390
Amino Acids and Derivatives	Lysine, threonine, methionine, and cysteine	Lysine Biosynthesis DAP Pathway	Diaminopimelate decarboxylase (EC 4.1.1.20)	peg.2472
Amino Acids and Derivatives	Lysine, threonine, methionine, and cysteine	Lysine Biosynthesis DAP Pathway	N-succinyl-L,L-diaminopimelate aminotransferase alternative (EC 2.6.1.17)	peg.701
Amino Acids and Derivatives	Lysine, threonine, methionine, and cysteine	Lysine Biosynthesis DAP Pathway	N-succinyl-L,L-diaminopimelate aminotransferase (EC 2.6.1.17)	peg.2106
Amino Acids and Derivatives	Lysine, threonine, methionine, and cysteine	Lysine Biosynthesis DAP Pathway	Aspartokinase (EC 2.7.2.4)	peg.771
Amino Acids and Derivatives	Lysine, threonine, methionine, and cysteine	Lysine degradation	Lysine decarboxylase (EC 4.1.1.18)	peg.1606
Amino Acids and Derivatives	Lysine, threonine, methionine, and cysteine	Lysine degradation	L-pipecolate oxidase (1.5.3.7)	peg.260
Amino Acids and Derivatives	Lysine, threonine, methionine, and cysteine	Lysine degradation	Lysine 2,3-aminomutase (EC 5.4.3.2)	peg.1757
Amino Acids and Derivatives	Amino Acids and Derivatives - no subcategory	Creatine and Creatinine Degradation	Cytosine deaminase (EC 3.5.4.1)	peg.95
Amino Acids and Derivatives	Branched-chain amino acids	Isoleucine degradation	Acyl-CoA dehydrogenase, short-chain specific (EC 1.3.99.2)	peg.664
Amino Acids and Derivatives	Branched-chain amino acids	Isoleucine degradation	Branched-chain amino acid aminotransferase (EC 2.6.1.42)	peg.2197
Amino Acids and Derivatives	Branched-chain amino acids	Isoleucine degradation	Branched-chain alpha-keto acid dehydrogenase, E1 component, alpha subunit (EC 1.2.4.4)	peg.2858
Amino Acids and Derivatives	Branched-chain amino acids	Isoleucine degradation	Enoyl-CoA hydratase (EC 4.2.1.17)	peg.115, peg.1521
Amino Acids and Derivatives	Branched-chain amino acids	Isoleucine degradation	Dihydrolipoamide acyltransferase component of branched-chain alpha-keto acid dehydrogenase complex (EC 2.3.1.168)	peg.2856
Amino Acids and Derivatives	Branched-chain amino acids	Isoleucine degradation	3-ketoacyl-CoA thiolase (EC 2.3.1.16)	peg.114, peg.153
Amino Acids and Derivatives	Branched-chain amino acids	Isoleucine degradation	Branched-chain alpha-keto acid dehydrogenase, E1 component, beta subunit (EC 1.2.4.4)	peg.2857
Amino Acids and Derivatives	Branched-chain amino acids	Isoleucine degradation	3-hydroxyacyl-CoA dehydrogenase (EC 1.1.1.35)	peg.115, peg.1848, peg.1849
Amino Acids and Derivatives	Branched-chain amino acids	Isoleucine degradation	Branched-chain acyl-CoA dehydrogenase (EC 1.3.99.12)	peg.3104
Amino Acids and Derivatives	Branched-chain amino acids	Leucine Degradation and HMG-CoA Metabolism	Hydroxymethylglutaryl-CoA lyase (EC 4.1.3.4)	peg.1456
Amino Acids and Derivatives	Branched-chain amino acids	Leucine Degradation and HMG-CoA Metabolism	Branched-chain amino acid aminotransferase (EC 2.6.1.42)	peg.2197
Amino Acids and Derivatives	Branched-chain amino acids	Leucine Degradation and HMG-CoA Metabolism	Methylglutaconyl-CoA hydratase (EC 4.2.1.18)	peg.1454
Amino Acids and Derivatives	Branched-chain amino acids	Leucine Degradation and HMG-CoA Metabolism	Methylcrotonyl-CoA carboxylase carboxyl transferase subunit (EC 6.4.1.4)	peg.1453
Amino Acids and Derivatives	Branched-chain amino acids	Leucine Degradation and HMG-CoA Metabolism	Branched-chain alpha-keto acid dehydrogenase, E1 component, alpha subunit (EC 1.2.4.4)	peg.2858
Amino Acids and Derivatives	Branched-chain amino acids	Leucine Degradation and HMG-CoA Metabolism	Methylcrotonyl-CoA carboxylase biotin-containing subunit (EC 6.4.1.4)	peg.1455
Amino Acids and Derivatives	Branched-chain amino acids	Leucine Degradation and HMG-CoA Metabolism	Succinyl-CoA:3-ketoacid-coenzyme A transferase subunit B (EC 2.8.3.5)	peg.2705
Amino Acids and Derivatives	Branched-chain amino acids	Leucine Degradation and HMG-CoA Metabolism	Acetoacetyl-CoA synthetase (EC 6.2.1.16)	peg.2702, peg.3106
Amino Acids and Derivatives	Branched-chain amino acids	Leucine Degradation and HMG-CoA Metabolism	Leucine dehydrogenase (EC 1.4.1.9)	peg.2733
Amino Acids and Derivatives	Branched-chain amino acids	Leucine Degradation and HMG-CoA Metabolism	Dihydrolipoamide acyltransferase component of branched-chain alpha-keto acid dehydrogenase complex (EC 2.3.1.168)	peg.2856
Amino Acids and Derivatives	Branched-chain amino acids	Leucine Degradation and HMG-CoA Metabolism	Isovaleryl-CoA dehydrogenase (EC 1.3.99.10)	peg.1452
Amino Acids and Derivatives	Branched-chain amino acids	Leucine Degradation and HMG-CoA Metabolism	Succinyl-CoA:3-ketoacid-coenzyme A transferase subunit A (EC 2.8.3.5)	peg.2704
Amino Acids and Derivatives	Branched-chain amino acids	Leucine Degradation and HMG-CoA Metabolism	Branched-chain alpha-keto acid dehydrogenase, E1 component, beta subunit (EC 1.2.4.4)	peg.2857
Amino Acids and Derivatives	Branched-chain amino acids	Leucine Degradation and HMG-CoA Metabolism	Branched-chain acyl-CoA dehydrogenase (EC 1.3.99.12)	peg.3104
Amino Acids and Derivatives	Branched-chain amino acids	Branched-Chain Amino Acid Biosynthesis	3-isopropylmalate dehydratase small subunit (EC 4.2.1.33)	peg.1189
Amino Acids and Derivatives	Branched-chain amino acids	Branched-Chain Amino Acid Biosynthesis	2-isopropylmalate synthase (EC 2.3.3.13)	peg.1758
Amino Acids and Derivatives	Branched-chain amino acids	Branched-Chain Amino Acid Biosynthesis	Branched-chain amino acid aminotransferase (EC 2.6.1.42)	peg.2197
Amino Acids and Derivatives	Branched-chain amino acids	Branched-Chain Amino Acid Biosynthesis	3-isopropylmalate dehydrogenase (EC 1.1.1.85)	peg.1190
Amino Acids and Derivatives	Branched-chain amino acids	Branched-Chain Amino Acid Biosynthesis	3-isopropylmalate dehydratase large subunit (EC 4.2.1.33)	peg.1188
Amino Acids and Derivatives	Branched-chain amino acids	Branched-Chain Amino Acid Biosynthesis	Leucine dehydrogenase (EC 1.4.1.9)	peg.2733
Amino Acids and Derivatives	Branched-chain amino acids	Branched-Chain Amino Acid Biosynthesis	Ketol-acid reductoisomerase (EC 1.1.1.86)	peg.3200
Amino Acids and Derivatives	Branched-chain amino acids	Branched-Chain Amino Acid Biosynthesis	Threonine dehydratase biosynthetic (EC 4.3.1.19)	peg.323
Amino Acids and Derivatives	Branched-chain amino acids	Branched-Chain Amino Acid Biosynthesis	Acetolactate synthase large subunit (EC 2.2.1.6)	peg.3197
Amino Acids and Derivatives	Branched-chain amino acids	Branched-Chain Amino Acid Biosynthesis	Dihydroxy-acid dehydratase (EC 4.2.1.9)	peg.1265, peg.1804, peg.2339
Amino Acids and Derivatives	Branched-chain amino acids	Branched-Chain Amino Acid Biosynthesis	Leucine-responsive regulatory protein, regulator for leucine (or lrp) regulon and high-affinity branched-chain amino acid transport system	peg.1602
Amino Acids and Derivatives	Branched-chain amino acids	Branched-Chain Amino Acid Biosynthesis	Acetolactate synthase small subunit (EC 2.2.1.6)	peg.3198
Amino Acids and Derivatives	Branched-chain amino acids	HMG CoA Synthesis	Hydroxymethylglutaryl-CoA lyase (EC 4.1.3.4)	peg.1456
Amino Acids and Derivatives	Branched-chain amino acids	HMG CoA Synthesis	Acetoacetyl-CoA synthetase (EC 6.2.1.16)	peg.2702, peg.3106
Amino Acids and Derivatives	Branched-chain amino acids	HMG CoA Synthesis	Methylglutaconyl-CoA hydratase (EC 4.2.1.18)	peg.1454
Amino Acids and Derivatives	Branched-chain amino acids	HMG CoA Synthesis	Methylcrotonyl-CoA carboxylase carboxyl transferase subunit (EC 6.4.1.4)	peg.1453
Amino Acids and Derivatives	Branched-chain amino acids	HMG CoA Synthesis	Isovaleryl-CoA dehydrogenase (EC 1.3.99.10)	peg.1452
Amino Acids and Derivatives	Branched-chain amino acids	HMG CoA Synthesis	Methylcrotonyl-CoA carboxylase biotin-containing subunit (EC 6.4.1.4)	peg.1455
Amino Acids and Derivatives	Branched-chain amino acids	Valine degradation	Branched-chain amino acid aminotransferase (EC 2.6.1.42)	peg.2197
Amino Acids and Derivatives	Branched-chain amino acids	Valine degradation	3-hydroxyisobutyrate dehydrogenase (EC 1.1.1.31)	peg.3102
Amino Acids and Derivatives	Branched-chain amino acids	Valine degradation	Methylmalonate-semialdehyde dehydrogenase (EC 1.2.1.27)	peg.40, peg.102, peg.103, peg.1524, peg.1867, peg.2344
Amino Acids and Derivatives	Branched-chain amino acids	Valine degradation	Branched-chain alpha-keto acid dehydrogenase, E1 component, alpha subunit (EC 1.2.4.4)	peg.2858
Amino Acids and Derivatives	Branched-chain amino acids	Valine degradation	3-hydroxyisobutyryl-CoA hydrolase (EC 3.1.2.4)	peg.3103
Amino Acids and Derivatives	Branched-chain amino acids	Valine degradation	Enoyl-CoA hydratase (EC 4.2.1.17)	peg.115, peg.1521
Amino Acids and Derivatives	Branched-chain amino acids	Valine degradation	Dihydrolipoamide acyltransferase component of branched-chain alpha-keto acid dehydrogenase complex (EC 2.3.1.168)	peg.2856
Amino Acids and Derivatives	Branched-chain amino acids	Valine degradation	Branched-chain alpha-keto acid dehydrogenase, E1 component, beta subunit (EC 1.2.4.4)	peg.2857
Amino Acids and Derivatives	Branched-chain amino acids	Valine degradation	3-hydroxyacyl-CoA dehydrogenase (EC 1.1.1.35)	peg.115, peg.1848, peg.1849
Amino Acids and Derivatives	Branched-chain amino acids	Valine degradation	Branched-chain acyl-CoA dehydrogenase (EC 1.3.99.12)	peg.3104
Amino Acids and Derivatives	Branched-chain amino acids	Leucine Biosynthesis	3-isopropylmalate dehydratase small subunit (EC 4.2.1.33)	peg.1189
Amino Acids and Derivatives	Branched-chain amino acids	Leucine Biosynthesis	3-isopropylmalate dehydratase large subunit (EC 4.2.1.33)	peg.1188
Amino Acids and Derivatives	Branched-chain amino acids	Leucine Biosynthesis	2-isopropylmalate synthase (EC 2.3.3.13)	peg.1758
Amino Acids and Derivatives	Branched-chain amino acids	Leucine Biosynthesis	Branched-chain amino acid aminotransferase (EC 2.6.1.42)	peg.2197
Amino Acids and Derivatives	Branched-chain amino acids	Leucine Biosynthesis	3-isopropylmalate dehydrogenase (EC 1.1.1.85)	peg.1190
Amino Acids and Derivatives	Aromatic amino acids and derivatives	Common Pathway For Synthesis of Aromatic Compounds (DAHP synthase to chorismate)	Shikimate kinase I (EC 2.7.1.71)	peg.756
Amino Acids and Derivatives	Aromatic amino acids and derivatives	Common Pathway For Synthesis of Aromatic Compounds (DAHP synthase to chorismate)	5-Enolpyruvylshikimate-3-phosphate synthase (EC 2.5.1.19)	peg.3119
Amino Acids and Derivatives	Aromatic amino acids and derivatives	Common Pathway For Synthesis of Aromatic Compounds (DAHP synthase to chorismate)	Shikimate 5-dehydrogenase I alpha (EC 1.1.1.25)	peg.2172
Amino Acids and Derivatives	Aromatic amino acids and derivatives	Common Pathway For Synthesis of Aromatic Compounds (DAHP synthase to chorismate)	3-dehydroquinate dehydratase II (EC 4.2.1.10)	peg.2250
Amino Acids and Derivatives	Aromatic amino acids and derivatives	Common Pathway For Synthesis of Aromatic Compounds (DAHP synthase to chorismate)	2-keto-3-deoxy-D-arabino-heptulosonate-7-phosphate synthase I alpha (EC 2.5.1.54)	peg.492, peg.729
Amino Acids and Derivatives	Aromatic amino acids and derivatives	Common Pathway For Synthesis of Aromatic Compounds (DAHP synthase to chorismate)	3-dehydroquinate synthase (EC 4.2.3.4)	peg.757
Amino Acids and Derivatives	Aromatic amino acids and derivatives	Common Pathway For Synthesis of Aromatic Compounds (DAHP synthase to chorismate)	Chorismate synthase (EC 4.2.3.5)	peg.1056
Amino Acids and Derivatives	Aromatic amino acids and derivatives	Chorismate Synthesis	5-Enolpyruvylshikimate-3-phosphate synthase (EC 2.5.1.19)	peg.3119
Amino Acids and Derivatives	Aromatic amino acids and derivatives	Chorismate Synthesis	Chorismate mutase I (EC 5.4.99.5)	peg.3120
Amino Acids and Derivatives	Aromatic amino acids and derivatives	Chorismate Synthesis	3-dehydroquinate dehydratase II (EC 4.2.1.10)	peg.2250
Amino Acids and Derivatives	Aromatic amino acids and derivatives	Chorismate Synthesis	2-keto-3-deoxy-D-arabino-heptulosonate-7-phosphate synthase I alpha (EC 2.5.1.54)	peg.492, peg.729
Amino Acids and Derivatives	Aromatic amino acids and derivatives	Chorismate Synthesis	Prephenate dehydratase (EC 4.2.1.51)	peg.3120
Amino Acids and Derivatives	Aromatic amino acids and derivatives	Chorismate Synthesis	3-dehydroquinate synthase (EC 4.2.3.4)	peg.757
Amino Acids and Derivatives	Aromatic amino acids and derivatives	Chorismate Synthesis	Chorismate synthase (EC 4.2.3.5)	peg.1056
Amino Acids and Derivatives	Aromatic amino acids and derivatives	Chorismate Synthesis	Shikimate kinase I (EC 2.7.1.71)	peg.756
Amino Acids and Derivatives	Aromatic amino acids and derivatives	Chorismate Synthesis	Shikimate 5-dehydrogenase I alpha (EC 1.1.1.25)	peg.2172
Amino Acids and Derivatives	Aromatic amino acids and derivatives	Chorismate Synthesis	Cyclohexadienyl dehydrogenase (EC 1.3.1.12)(EC 1.3.1.43)	peg.3119
Amino Acids and Derivatives	Aromatic amino acids and derivatives	Chorismate: Intermediate for synthesis of Tryptophan, PAPA antibiotics, PABA, 3-hydroxyanthranilate and more.	Phosphoribosylformimino-5-aminoimidazole carboxamide ribotide isomerase (EC 5.3.1.16)	peg.3212
Amino Acids and Derivatives	Aromatic amino acids and derivatives	Chorismate: Intermediate for synthesis of Tryptophan, PAPA antibiotics, PABA, 3-hydroxyanthranilate and more.	Anthranilate synthase, amidotransferase component (EC 4.1.3.27)	peg.1076
Amino Acids and Derivatives	Aromatic amino acids and derivatives	Chorismate: Intermediate for synthesis of Tryptophan, PAPA antibiotics, PABA, 3-hydroxyanthranilate and more.	Aminodeoxychorismate lyase (EC 4.1.3.38)	peg.518
Amino Acids and Derivatives	Aromatic amino acids and derivatives	Chorismate: Intermediate for synthesis of Tryptophan, PAPA antibiotics, PABA, 3-hydroxyanthranilate and more.	Tryptophan synthase alpha chain (EC 4.2.1.20)	peg.1198, peg.2151
Amino Acids and Derivatives	Aromatic amino acids and derivatives	Chorismate: Intermediate for synthesis of Tryptophan, PAPA antibiotics, PABA, 3-hydroxyanthranilate and more.	Anthranilate phosphoribosyltransferase (EC 2.4.2.18)	peg.1077
Amino Acids and Derivatives	Aromatic amino acids and derivatives	Chorismate: Intermediate for synthesis of Tryptophan, PAPA antibiotics, PABA, 3-hydroxyanthranilate and more.	Tryptophan synthase beta chain (EC 4.2.1.20)	peg.1196, peg.1197, peg.2152
Amino Acids and Derivatives	Aromatic amino acids and derivatives	Chorismate: Intermediate for synthesis of Tryptophan, PAPA antibiotics, PABA, 3-hydroxyanthranilate and more.	Indole-3-glycerol phosphate synthase (EC 4.1.1.48)	peg.1078
Amino Acids and Derivatives	Aromatic amino acids and derivatives	Chorismate: Intermediate for synthesis of Tryptophan, PAPA antibiotics, PABA, 3-hydroxyanthranilate and more.	Anthranilate synthase, aminase component (EC 4.1.3.27)	peg.1075
Amino Acids and Derivatives	Aromatic amino acids and derivatives	Chorismate: Intermediate for synthesis of Tryptophan, PAPA antibiotics, PABA, 3-hydroxyanthranilate and more.	Phosphoribosylanthranilate isomerase (EC 5.3.1.24)	peg.1195
Amino Acids and Derivatives	Aromatic amino acids and derivatives	Chorismate: Intermediate for synthesis of Tryptophan, PAPA antibiotics, PABA, 3-hydroxyanthranilate and more.	Para-aminobenzoate synthase, aminase component (EC 2.6.1.85)	peg.1092
Amino Acids and Derivatives	Aromatic amino acids and derivatives	Chorismate: Intermediate for synthesis of Tryptophan, PAPA antibiotics, PABA, 3-hydroxyanthranilate and more.	Isochorismatase (EC 3.3.2.1)	peg.2971
Amino Acids and Derivatives	Aromatic amino acids and derivatives	Chorismate: Intermediate for synthesis of Tryptophan, PAPA antibiotics, PABA, 3-hydroxyanthranilate and more.	Para-aminobenzoate synthase, amidotransferase component (EC 2.6.1.85)	peg.1076
Amino Acids and Derivatives	Aromatic amino acids and derivatives	Phenylalanine and Tyrosine Branches from Chorismate	Chorismate mutase I (EC 5.4.99.5)	peg.3120
Amino Acids and Derivatives	Aromatic amino acids and derivatives	Phenylalanine and Tyrosine Branches from Chorismate	Prephenate dehydratase (EC 4.2.1.51)	peg.3120
Amino Acids and Derivatives	Aromatic amino acids and derivatives	Phenylalanine and Tyrosine Branches from Chorismate	Cyclohexadienyl dehydrogenase (EC 1.3.1.12)(EC 1.3.1.43)	peg.3119
Amino Acids and Derivatives	Aromatic amino acids and derivatives	Tryptophan synthesis	Anthranilate synthase, amidotransferase component (EC 4.1.3.27)	peg.1076
Amino Acids and Derivatives	Aromatic amino acids and derivatives	Tryptophan synthesis	Aminodeoxychorismate lyase (EC 4.1.3.38)	peg.518
Amino Acids and Derivatives	Aromatic amino acids and derivatives	Tryptophan synthesis	Tryptophan synthase alpha chain (EC 4.2.1.20)	peg.1198, peg.2151
Amino Acids and Derivatives	Aromatic amino acids and derivatives	Tryptophan synthesis	Para-aminobenzoate synthase, aminase component (EC 2.6.1.85)	peg.1092
Amino Acids and Derivatives	Aromatic amino acids and derivatives	Tryptophan synthesis	Anthranilate phosphoribosyltransferase (EC 2.4.2.18)	peg.1077
Amino Acids and Derivatives	Aromatic amino acids and derivatives	Tryptophan synthesis	Tryptophan synthase beta chain (EC 4.2.1.20)	peg.1196, peg.1197, peg.2152
Amino Acids and Derivatives	Aromatic amino acids and derivatives	Tryptophan synthesis	Indole-3-glycerol phosphate synthase (EC 4.1.1.48)	peg.1078
Amino Acids and Derivatives	Aromatic amino acids and derivatives	Tryptophan synthesis	Para-aminobenzoate synthase, amidotransferase component (EC 2.6.1.85)	peg.1076
Amino Acids and Derivatives	Aromatic amino acids and derivatives	Tryptophan synthesis	Anthranilate synthase, aminase component (EC 4.1.3.27)	peg.1075
Amino Acids and Derivatives	Aromatic amino acids and derivatives	Tryptophan synthesis	Phosphoribosylanthranilate isomerase (EC 5.3.1.24)	peg.1195
Amino Acids and Derivatives	Aromatic amino acids and derivatives	Aromatic amino acid degradation	Tryptophan 2,3-dioxygenase (EC 1.13.11.11)	peg.2122
Amino Acids and Derivatives	Aromatic amino acids and derivatives	Aromatic amino acid degradation	4-hydroxyphenylpyruvate dioxygenase (EC 1.13.11.27)	peg.1224
Amino Acids and Derivatives	Aromatic amino acids and derivatives	Aromatic amino acid degradation	Phenylalanine hydroxylase transcriptional activator PhhR	peg.1216
Amino Acids and Derivatives	Aromatic amino acids and derivatives	Aromatic amino acid degradation	Phenylalanine-4-hydroxylase (EC 1.14.16.1)	peg.1215
Amino Acids and Derivatives	Proline and 4-hydroxyproline	Proline Synthesis	Pyrroline-5-carboxylate reductase (EC 1.5.1.2)	peg.138, peg.1906
Amino Acids and Derivatives	Proline and 4-hydroxyproline	Proline Synthesis	Gamma-glutamyl phosphate reductase (EC 1.2.1.41)	peg.1131
Amino Acids and Derivatives	Proline and 4-hydroxyproline	A Hypothetical Protein Related to Proline Metabolism	Hypothetical protein YggS, proline synthase co-transcribed bacterial homolog PROSC	peg.137
Amino Acids and Derivatives	Proline and 4-hydroxyproline	A Hypothetical Protein Related to Proline Metabolism	Pyrroline-5-carboxylate reductase (EC 1.5.1.2)	peg.138, peg.1906
Amino Acids and Derivatives	Proline and 4-hydroxyproline	Proline, 4-hydroxyproline uptake and utilization	Proline dehydrogenase (EC 1.5.99.8) (Proline oxidase)	peg.60, peg.1402
Amino Acids and Derivatives	Proline and 4-hydroxyproline	Proline, 4-hydroxyproline uptake and utilization	Predicted regulator PutR for proline utilization, GntR family	peg.113
Amino Acids and Derivatives	Proline and 4-hydroxyproline	Proline, 4-hydroxyproline uptake and utilization	Ketoglutarate semialdehyde dehydrogenase (EC 1.2.1.26)	peg.2135
Amino Acids and Derivatives	Proline and 4-hydroxyproline	Proline, 4-hydroxyproline uptake and utilization	Delta-1-pyrroline-5-carboxylate dehydrogenase (EC 1.5.1.12)	peg.60, peg.1402
Amino Acids and Derivatives	Alanine, serine, and glycine	Glycine Biosynthesis	2-amino-3-ketobutyrate coenzyme A ligase (EC 2.3.1.29)	peg.630
Amino Acids and Derivatives	Alanine, serine, and glycine	Glycine Biosynthesis	Serine hydroxymethyltransferase (EC 2.1.2.1)	peg.1012, peg.2550
Amino Acids and Derivatives	Alanine, serine, and glycine	Glycine Biosynthesis	L-threonine 3-dehydrogenase (EC 1.1.1.103)	peg.631
Amino Acids and Derivatives	Alanine, serine, and glycine	Alanine biosynthesis	Iron binding protein IscA for iron-sulfur cluster assembly	peg.2160
Amino Acids and Derivatives	Alanine, serine, and glycine	Alanine biosynthesis	HTH-type transcriptional regulator IlvY	peg.3199
Amino Acids and Derivatives	Alanine, serine, and glycine	Alanine biosynthesis	Branched-chain amino acid aminotransferase (EC 2.6.1.42)	peg.2197
Amino Acids and Derivatives	Alanine, serine, and glycine	Alanine biosynthesis	Cysteine desulfurase (EC 2.8.1.7)	peg.2159
Amino Acids and Derivatives	Alanine, serine, and glycine	Alanine biosynthesis	Cysteine desulfurase (EC 2.8.1.7), SufS subfamily	peg.76
Amino Acids and Derivatives	Alanine, serine, and glycine	Alanine biosynthesis	Alanine racemase (EC 5.1.1.1)	peg.2574
Amino Acids and Derivatives	Alanine, serine, and glycine	Alanine biosynthesis	Iron-sulfur cluster regulator IscR	peg.80, peg.2158
Amino Acids and Derivatives	Alanine, serine, and glycine	Serine Biosynthesis	D-3-phosphoglycerate dehydrogenase (EC 1.1.1.95)	peg.292, peg.1598, peg.2737, peg.3179
Amino Acids and Derivatives	Alanine, serine, and glycine	Serine Biosynthesis	Phosphoserine phosphatase (EC 3.1.3.3)	peg.1760, peg.1791, peg.2055
Amino Acids and Derivatives	Alanine, serine, and glycine	Serine Biosynthesis	Serine hydroxymethyltransferase (EC 2.1.2.1)	peg.1012, peg.2550
Amino Acids and Derivatives	Alanine, serine, and glycine	Serine Biosynthesis	Phosphoserine aminotransferase (EC 2.6.1.52)	peg.3121
Amino Acids and Derivatives	Alanine, serine, and glycine	Glycine cleavage system	Glycine cleavage system H protein	peg.2693
Amino Acids and Derivatives	Alanine, serine, and glycine	Glycine cleavage system	Glycine dehydrogenase [decarboxylating] (glycine cleavage system P protein) (EC 1.4.4.2)	peg.2692
Amino Acids and Derivatives	Alanine, serine, and glycine	Glycine cleavage system	Glycine cleavage system transcriptional activator GcvA	peg.427, peg.2305
Amino Acids and Derivatives	Alanine, serine, and glycine	Glycine cleavage system	Sodium/glycine symporter GlyP	peg.2695
Amino Acids and Derivatives	Alanine, serine, and glycine	Glycine cleavage system	Aminomethyltransferase (glycine cleavage system T protein) (EC 2.1.2.10)	peg.2696
Amino Acids and Derivatives	Alanine, serine, and glycine	Glycine and Serine Utilization	D-3-phosphoglycerate dehydrogenase (EC 1.1.1.95)	peg.292, peg.1598, peg.2737, peg.3179
Amino Acids and Derivatives	Alanine, serine, and glycine	Glycine and Serine Utilization	Phosphoserine phosphatase (EC 3.1.3.3)	peg.1760, peg.1791, peg.2055
Amino Acids and Derivatives	Alanine, serine, and glycine	Glycine and Serine Utilization	Serine hydroxymethyltransferase (EC 2.1.2.1)	peg.1012, peg.2550
Amino Acids and Derivatives	Alanine, serine, and glycine	Glycine and Serine Utilization	Seryl-tRNA synthetase (EC 6.1.1.11)	peg.1086
Amino Acids and Derivatives	Alanine, serine, and glycine	Glycine and Serine Utilization	Phosphoserine aminotransferase (EC 2.6.1.52)	peg.3121
Amino Acids and Derivatives	Alanine, serine, and glycine	Glycine and Serine Utilization	D-serine dehydratase transcriptional activator	peg.1899
Amino Acids and Derivatives	Alanine, serine, and glycine	Glycine and Serine Utilization	Glycine cleavage system H protein	peg.2693
Amino Acids and Derivatives	Alanine, serine, and glycine	Glycine and Serine Utilization	Glycine dehydrogenase [decarboxylating] (glycine cleavage system P protein) (EC 1.4.4.2)	peg.2692
Amino Acids and Derivatives	Alanine, serine, and glycine	Glycine and Serine Utilization	2-amino-3-ketobutyrate coenzyme A ligase (EC 2.3.1.29)	peg.630
Amino Acids and Derivatives	Alanine, serine, and glycine	Glycine and Serine Utilization	L-serine dehydratase (EC 4.3.1.17)	peg.990
Amino Acids and Derivatives	Alanine, serine, and glycine	Glycine and Serine Utilization	Aminomethyltransferase (glycine cleavage system T protein) (EC 2.1.2.10)	peg.2696
Amino Acids and Derivatives	Alanine, serine, and glycine	Glycine and Serine Utilization	Glycerate kinase (EC 2.7.1.31)	peg.1844
Sulfur Metabolism	Sulfur Metabolism - no subcategory	Release of Dimethyl Sulfide (DMS) from Dimethylsulfoniopropionate (DMSP)	Dimethylsulfoniopropionate (DMSP) acyl CoA transferase DddD	peg.1544
Sulfur Metabolism	Sulfur Metabolism - no subcategory	Thioredoxin-disulfide reductase	Hydrogen peroxide-inducible genes activator	peg.1466, peg.2532
Sulfur Metabolism	Sulfur Metabolism - no subcategory	Thioredoxin-disulfide reductase	Alkyl hydroperoxide reductase protein F (EC 1.6.4.-)	peg.274
Sulfur Metabolism	Sulfur Metabolism - no subcategory	Thioredoxin-disulfide reductase	Thiol peroxidase, Bcp-type (EC 1.11.1.15)	peg.880
Sulfur Metabolism	Sulfur Metabolism - no subcategory	Thioredoxin-disulfide reductase	Alkyl hydroperoxide reductase subunit C-like protein	peg.226, peg.693
Sulfur Metabolism	Sulfur Metabolism - no subcategory	Thioredoxin-disulfide reductase	Alkyl hydroperoxide reductase protein C (EC 1.6.4.-)	peg.275
Sulfur Metabolism	Sulfur Metabolism - no subcategory	Thioredoxin-disulfide reductase	Thioredoxin reductase (EC 1.8.1.9)	peg.694
Sulfur Metabolism	Organic sulfur assimilation	Alkanesulfonate assimilation	ABC-type nitrate/sulfonate/bicarbonate transport system, ATPase component	peg.2564
Sulfur Metabolism	Organic sulfur assimilation	Alkanesulfonate assimilation	Alkanesulfonates transport system permease protein	peg.228
Phosphorus Metabolism	Phosphorus Metabolism - no subcategory	High affinity phosphate transporter and control of PHO regulon	Phosphate regulon transcriptional regulatory protein PhoB (SphR)	peg.2539
Phosphorus Metabolism	Phosphorus Metabolism - no subcategory	High affinity phosphate transporter and control of PHO regulon	Phosphate transport system permease protein PstC (TC 3.A.1.7.1)	peg.1723, peg.2545
Phosphorus Metabolism	Phosphorus Metabolism - no subcategory	High affinity phosphate transporter and control of PHO regulon	Phosphate transport ATP-binding protein PstB (TC 3.A.1.7.1)	peg.1725, peg.2543
Phosphorus Metabolism	Phosphorus Metabolism - no subcategory	High affinity phosphate transporter and control of PHO regulon	Phosphate transport system permease protein PstA (TC 3.A.1.7.1)	peg.1724, peg.2544
Phosphorus Metabolism	Phosphorus Metabolism - no subcategory	High affinity phosphate transporter and control of PHO regulon	Phosphate transport system regulatory protein PhoU	peg.2542
Phosphorus Metabolism	Phosphorus Metabolism - no subcategory	High affinity phosphate transporter and control of PHO regulon	Phosphate ABC transporter, periplasmic phosphate-binding protein PstS (TC 3.A.1.7.1)	peg.1722, peg.2546
Phosphorus Metabolism	Phosphorus Metabolism - no subcategory	High affinity phosphate transporter and control of PHO regulon	Polyphosphate kinase (EC 2.7.4.1)	peg.730
Phosphorus Metabolism	Phosphorus Metabolism - no subcategory	High affinity phosphate transporter and control of PHO regulon	Phosphate regulon sensor protein PhoR (SphS) (EC 2.7.13.3)	peg.2540
Phosphorus Metabolism	Phosphorus Metabolism - no subcategory	Phosphate metabolism	NAD(P) transhydrogenase subunit beta (EC 1.6.1.2)	peg.1045
Phosphorus Metabolism	Phosphorus Metabolism - no subcategory	Phosphate metabolism	Phosphate transport system permease protein PstC (TC 3.A.1.7.1)	peg.1723, peg.2545
Phosphorus Metabolism	Phosphorus Metabolism - no subcategory	Phosphate metabolism	Phosphate transport system permease protein PstA (TC 3.A.1.7.1)	peg.1724, peg.2544
Phosphorus Metabolism	Phosphorus Metabolism - no subcategory	Phosphate metabolism	Exopolyphosphatase (EC 3.6.1.11)	peg.722
Phosphorus Metabolism	Phosphorus Metabolism - no subcategory	Phosphate metabolism	Phosphate transport system regulatory protein PhoU	peg.2542
Phosphorus Metabolism	Phosphorus Metabolism - no subcategory	Phosphate metabolism	Probable low-affinity inorganic phosphate transporter	peg.809
Phosphorus Metabolism	Phosphorus Metabolism - no subcategory	Phosphate metabolism	NAD(P) transhydrogenase alpha subunit (EC 1.6.1.2)	peg.1044
Phosphorus Metabolism	Phosphorus Metabolism - no subcategory	Phosphate metabolism	Polyphosphate kinase (EC 2.7.4.1)	peg.730
Phosphorus Metabolism	Phosphorus Metabolism - no subcategory	Phosphate metabolism	Phosphate regulon sensor protein PhoR (SphS) (EC 2.7.13.3)	peg.2540
Phosphorus Metabolism	Phosphorus Metabolism - no subcategory	Phosphate metabolism	secreted alkaline phosphatase	peg.2604
Phosphorus Metabolism	Phosphorus Metabolism - no subcategory	Phosphate metabolism	Inorganic pyrophosphatase (EC 3.6.1.1)	peg.1121
Phosphorus Metabolism	Phosphorus Metabolism - no subcategory	Phosphate metabolism	Phosphate regulon transcriptional regulatory protein PhoB (SphR)	peg.2539
Phosphorus Metabolism	Phosphorus Metabolism - no subcategory	Phosphate metabolism	Phosphate transport ATP-binding protein PstB (TC 3.A.1.7.1)	peg.1725, peg.2543
Phosphorus Metabolism	Phosphorus Metabolism - no subcategory	Phosphate metabolism	Phosphate starvation-inducible ATPase PhoH with RNA binding motif	peg.1063
Phosphorus Metabolism	Phosphorus Metabolism - no subcategory	Phosphate metabolism	Phosphate ABC transporter, periplasmic phosphate-binding protein PstS (TC 3.A.1.7.1)	peg.1722, peg.2546
Phosphorus Metabolism	Phosphorus Metabolism - no subcategory	Phosphate metabolism	Predicted ATPase related to phosphate starvation-inducible protein PhoH	peg.2000
Phosphorus Metabolism	Phosphorus Metabolism - no subcategory	Phosphate metabolism	Soluble pyridine nucleotide transhydrogenase (EC 1.6.1.1)	peg.1167
Phosphorus Metabolism	Phosphorus Metabolism - no subcategory	Phosphate metabolism	Phosphate transport regulator (distant homolog of PhoU)	peg.808
Phosphorus Metabolism	Phosphorus Metabolism - no subcategory	Polyphosphate	Polyphosphate kinase (EC 2.7.4.1)	peg.730
Phosphorus Metabolism	Phosphorus Metabolism - no subcategory	Polyphosphate	Exopolyphosphatase (EC 3.6.1.11)	peg.722
Phosphorus Metabolism	Phosphorus Metabolism - no subcategory	Phosphonate metabolism	Phosphonate ABC transporter permease protein phnE (TC 3.A.1.9.1)	peg.1629
Phosphorus Metabolism	Phosphorus Metabolism - no subcategory	Phosphonate metabolism	2-aminoethylphosphonate:pyruvate aminotransferase (EC 2.6.1.37)	peg.1689
Phosphorus Metabolism	Phosphorus Metabolism - no subcategory	Phosphonate metabolism	Phosphonate ABC transporter ATP-binding protein (TC 3.A.1.9.1)	peg.1630
Phosphorus Metabolism	Phosphorus Metabolism - no subcategory	Phosphonate metabolism	Phosphonoacetaldehyde hydrolase (EC 3.11.1.1)	peg.1688
Phosphorus Metabolism	Phosphorus Metabolism - no subcategory	Phosphonate metabolism	Phosphonate ABC transporter phosphate-binding periplasmic component (TC 3.A.1.9.1)	peg.1631
Carbohydrates	Central carbohydrate metabolism	Methylglyoxal Metabolism	Methylglyoxal synthase (EC 4.2.3.3)	peg.2460
Carbohydrates	Central carbohydrate metabolism	Methylglyoxal Metabolism	Lactoylglutathione lyase (EC 4.4.1.5)	peg.223, peg.2210
Carbohydrates	Central carbohydrate metabolism	Methylglyoxal Metabolism	Aldehyde dehydrogenase B (EC 1.2.1.22)	peg.256
Carbohydrates	Central carbohydrate metabolism	Methylglyoxal Metabolism	Aldehyde dehydrogenase (EC 1.2.1.3)	peg.411, peg.1181, peg.1388, peg.1516, peg.1579, peg.1890, peg.1895, peg.2063, peg.411, peg.1181, peg.1388, peg.1516, peg.1579, peg.1890, peg.1895, peg.2063
Carbohydrates	Central carbohydrate metabolism	Methylglyoxal Metabolism	Hydroxyacylglutathione hydrolase (EC 3.1.2.6)	peg.2832
Carbohydrates	Central carbohydrate metabolism	Pyruvate metabolism II: acetyl-CoA, acetogenesis from pyruvate	Pyruvate dehydrogenase E1 component (EC 1.2.4.1)	peg.889
Carbohydrates	Central carbohydrate metabolism	Pyruvate metabolism II: acetyl-CoA, acetogenesis from pyruvate	Acetate permease ActP (cation/acetate symporter)	peg.906
Carbohydrates	Central carbohydrate metabolism	Pyruvate metabolism II: acetyl-CoA, acetogenesis from pyruvate	Acetyl-coenzyme A synthetase (EC 6.2.1.1)	peg.898, peg.2824
Carbohydrates	Central carbohydrate metabolism	Pyruvate metabolism II: acetyl-CoA, acetogenesis from pyruvate	Protein acetyltransferase	peg.2800
Carbohydrates	Central carbohydrate metabolism	Pyruvate metabolism II: acetyl-CoA, acetogenesis from pyruvate	NAD-dependent protein deacetylase of SIR2 family	peg.2187, peg.2630
Carbohydrates	Central carbohydrate metabolism	Pyruvate metabolism II: acetyl-CoA, acetogenesis from pyruvate	Acylphosphate phosphohydrolase (EC 3.6.1.7), putative	peg.2734
Carbohydrates	Central carbohydrate metabolism	Pyruvate metabolism II: acetyl-CoA, acetogenesis from pyruvate	Aldehyde dehydrogenase (EC 1.2.1.3)	peg.411, peg.1181, peg.1388, peg.1516, peg.1579, peg.1890, peg.1895, peg.2063
Carbohydrates	Central carbohydrate metabolism	Pyruvate metabolism II: acetyl-CoA, acetogenesis from pyruvate	Dihydrolipoamide acetyltransferase component of pyruvate dehydrogenase complex (EC 2.3.1.12)	peg.890
Carbohydrates	Central carbohydrate metabolism	Pyruvate Alanine Serine Interconversions	Branched-chain amino acid aminotransferase (EC 2.6.1.42)	peg.2197
Carbohydrates	Central carbohydrate metabolism	Pyruvate Alanine Serine Interconversions	Omega-amino acid--pyruvate aminotransferase (EC 2.6.1.18)	peg.39
Carbohydrates	Central carbohydrate metabolism	Pyruvate Alanine Serine Interconversions	Alanine dehydrogenase (EC 1.4.1.1)	peg.3155
Carbohydrates	Central carbohydrate metabolism	Pyruvate Alanine Serine Interconversions	L-serine dehydratase (EC 4.3.1.17)	peg.990
Carbohydrates	Central carbohydrate metabolism	Pyruvate Alanine Serine Interconversions	Alanine racemase (EC 5.1.1.1)	peg.2574
Carbohydrates	Central carbohydrate metabolism	Pyruvate Alanine Serine Interconversions	D-amino acid dehydrogenase small subunit (EC 1.4.99.1)	peg.1211, peg.2883
Carbohydrates	Central carbohydrate metabolism	Glyoxylate bypass	Malate synthase G (EC 2.3.3.9)	peg.2502
Carbohydrates	Central carbohydrate metabolism	Glyoxylate bypass	Malate dehydrogenase (EC 1.1.1.37)	peg.1792, peg.1908
Carbohydrates	Central carbohydrate metabolism	Glyoxylate bypass	Citrate synthase (si) (EC 2.3.3.1)	peg.209, peg.2916
Carbohydrates	Central carbohydrate metabolism	Glyoxylate bypass	Aconitate hydratase 2 (EC 4.2.1.3)	peg.1297
Carbohydrates	Central carbohydrate metabolism	Glyoxylate bypass	Isocitrate lyase (EC 4.1.3.1)	peg.2391
Carbohydrates	Central carbohydrate metabolism	Glyoxylate bypass	Aconitate hydratase (EC 4.2.1.3)	peg.244, peg.245, peg.691, peg.3152
Carbohydrates	Central carbohydrate metabolism	Glycolysis and Gluconeogenesis	6-phosphofructokinase (EC 2.7.1.11)	peg.1123
Carbohydrates	Central carbohydrate metabolism	Glycolysis and Gluconeogenesis	Triosephosphate isomerase (EC 5.3.1.1)	peg.163
Carbohydrates	Central carbohydrate metabolism	Glycolysis and Gluconeogenesis	Fructose-bisphosphate aldolase class II (EC 4.1.2.13)	peg.2647
Carbohydrates	Central carbohydrate metabolism	Glycolysis and Gluconeogenesis	2,3-bisphosphoglycerate-independent phosphoglycerate mutase (EC 5.4.2.1)	peg.313
Carbohydrates	Central carbohydrate metabolism	Glycolysis and Gluconeogenesis	Glucose-6-phosphate isomerase (EC 5.3.1.9)	peg.1764, peg.2461
Carbohydrates	Central carbohydrate metabolism	Glycolysis and Gluconeogenesis	Fructose-bisphosphate aldolase class I (EC 4.1.2.13)	peg.2654
Carbohydrates	Central carbohydrate metabolism	Glycolysis and Gluconeogenesis	NADPH-dependent glyceraldehyde-3-phosphate dehydrogenase (EC 1.2.1.13)	peg.1159
Carbohydrates	Central carbohydrate metabolism	Glycolysis and Gluconeogenesis	Glucokinase (EC 2.7.1.2)	peg.2587
Carbohydrates	Central carbohydrate metabolism	Glycolysis and Gluconeogenesis	Pyruvate kinase (EC 2.7.1.40)	peg.1553, peg.1840, peg.2459
Carbohydrates	Central carbohydrate metabolism	Glycolysis and Gluconeogenesis	Phosphoenolpyruvate synthase (EC 2.7.9.2)	peg.1292
Carbohydrates	Central carbohydrate metabolism	Glycolysis and Gluconeogenesis	Phosphoglycerate kinase (EC 2.7.2.3)	peg.2648
Carbohydrates	Central carbohydrate metabolism	Glycolysis and Gluconeogenesis	Enolase (EC 4.2.1.11)	peg.763, peg.1841
Carbohydrates	Central carbohydrate metabolism	Glycolysis and Gluconeogenesis	NAD-dependent glyceraldehyde-3-phosphate dehydrogenase (EC 1.2.1.12)	peg.1726, peg.2458
Carbohydrates	Central carbohydrate metabolism	Entner-Doudoroff Pathway	Glucose dehydrogenase, PQQ-dependent (EC 1.1.5.2)	peg.3145
Carbohydrates	Central carbohydrate metabolism	Entner-Doudoroff Pathway	2,3-bisphosphoglycerate-independent phosphoglycerate mutase (EC 5.4.2.1)	peg.313
Carbohydrates	Central carbohydrate metabolism	Entner-Doudoroff Pathway	Glucose-6-phosphate 1-dehydrogenase (EC 1.1.1.49)	peg.1638
Carbohydrates	Central carbohydrate metabolism	Entner-Doudoroff Pathway	2-dehydro-3-deoxyphosphogluconate aldolase (EC 4.1.2.14)	peg.1640
Carbohydrates	Central carbohydrate metabolism	Entner-Doudoroff Pathway	Gluconate dehydratase (EC 4.2.1.39)	peg.1633
Carbohydrates	Central carbohydrate metabolism	Entner-Doudoroff Pathway	6-phosphogluconolactonase (EC 3.1.1.31), eukaryotic type	peg.1639
Carbohydrates	Central carbohydrate metabolism	Entner-Doudoroff Pathway	Gluconolactonase (EC 3.1.1.17)	peg.1636, peg.2314
Carbohydrates	Central carbohydrate metabolism	Entner-Doudoroff Pathway	Gluconokinase (EC 2.7.1.12)	peg.88
Carbohydrates	Central carbohydrate metabolism	Entner-Doudoroff Pathway	Glucokinase (EC 2.7.1.2)	peg.2587
Carbohydrates	Central carbohydrate metabolism	Entner-Doudoroff Pathway	Pyruvate kinase (EC 2.7.1.40)	peg.1553, peg.1840, peg.2459
Carbohydrates	Central carbohydrate metabolism	Entner-Doudoroff Pathway	Phosphoglycerate kinase (EC 2.7.2.3)	peg.2648
Carbohydrates	Central carbohydrate metabolism	Entner-Doudoroff Pathway	Phosphogluconate dehydratase (EC 4.2.1.12)	peg.2586
Carbohydrates	Central carbohydrate metabolism	Entner-Doudoroff Pathway	NAD-dependent glyceraldehyde-3-phosphate dehydrogenase (EC 1.2.1.12)	peg.1726, peg.2458
Carbohydrates	Central carbohydrate metabolism	Entner-Doudoroff Pathway	Enolase (EC 4.2.1.11)	peg.763, peg.1841
Carbohydrates	Central carbohydrate metabolism	Dehydrogenase complexes	Pyruvate dehydrogenase E1 component (EC 1.2.4.1)	peg.889
Carbohydrates	Central carbohydrate metabolism	Dehydrogenase complexes	Branched-chain alpha-keto acid dehydrogenase, E1 component, alpha subunit (EC 1.2.4.4)	peg.2858
Carbohydrates	Central carbohydrate metabolism	Dehydrogenase complexes	Dihydrolipoamide dehydrogenase of 2-oxoglutarate dehydrogenase (EC 1.8.1.4)	peg.2909
Carbohydrates	Central carbohydrate metabolism	Dehydrogenase complexes	Dihydrolipoamide succinyltransferase component (E2) of 2-oxoglutarate dehydrogenase complex (EC 2.3.1.61)	peg.2910
Carbohydrates	Central carbohydrate metabolism	Dehydrogenase complexes	Dihydrolipoamide acyltransferase component of branched-chain alpha-keto acid dehydrogenase complex (EC 2.3.1.168)	peg.2856
Carbohydrates	Central carbohydrate metabolism	Dehydrogenase complexes	Branched-chain alpha-keto acid dehydrogenase, E1 component, beta subunit (EC 1.2.4.4)	peg.2857
[truncated: 176 more rows]
