# Supplementary material for: Genomic analysis reveals the biotechnological and industrial potential of levan producing halophilic extremophile, Halomonas smyrnensis AAD6T
Source: Springerplus. 2015 Aug 4;4:393. doi: 10.1186/s40064-015-1184-3 (PMC4523562; doi:10.1186/s40064-015-1184-3)
Supplement: Supplementary file 6 — Additional file 6: The genome scale metabolic model (iKYA1142) of H. smyrnensis AAD6T. [file 40064_2015_1184_MOESM6_ESM.xls]

## Sheet: Sayfa1
SpringerPlus
Genomic analysis reveals the biotechnological and industrial potential of levan producing halophilic extremophile, Halomonas smyrnensis AAD6T
Elif Sogutcu1, Tugba Ozer1, Muzaffer Arikan2, Zeliha Emrence2, Ebru Toksoy Oner1, Duran Ustek3, Kazim Yalcin Arga1,§
1 Department of Bioengineering, Marmara University, Goztepe 34722, Istanbul, Turkey
2 Department of Genetics, Institute for Experimental Medicine, Istanbul University, Capa 34093, Istanbul, Turkey
3 Department of Medical Genetics, School of Medicine, REMER, Medipol University, 34810, Istanbul, Turkey
§Corresponding author:
Assoc. Prof. Dr. Kazim Yalcin Arga
E-mail: kazim.arga@marmara.edu.tr

## Sheet: Compounds
ID	Name	Abbreviation	Formula	Charge	DeltaG	Reactions
c00001	H2O	h2o	H2O	0	-56.687	rxn02792|rxn00882|rxn06075|rxn00679|rxn04724|rxn00568|rxn03869|rxn12634|rxn02518|rxn05613|rxn09138|rxn05149|rxn00300|rxn01962|rxn05193|rxn05619|rxn05423|rxn05504|rxn08851|rxn00509|rxn08842|rxn10344|rxn12847|rxn12224|rxn08808|rxn00205|rxn03084|rxn03130|rxn00278|rxn00790|rxn03250|rxn02507|rxn02222|rxn03901|rxn08805|rxn05195|rxn08798|rxn00060|rxn12636|rxn05398|rxn00196|rxn01000|rxn00006|rxn08707|rxn…
c00002	ATP	atp	C10H13N5O13P3	-3	-673.85	rxn02277|rxn03409|rxn00438|rxn05192|rxn05029|rxn09449|rxn03916|rxn05613|rxn05149|rxn00770|rxn05163|rxn05193|rxn01199|rxn01603|rxn03535|rxn05619|rxn01492|rxn05504|rxn03407|rxn02286|rxn10344|rxn00615|rxn03084|rxn08300|rxn01169|rxn05189|rxn00100|rxn10256|rxn08296|rxn05252|rxn05195|rxn05173|rxn00669|rxn01102|rxn10254|rxn05145|rxn05545|rxn05536|rxn02175|rxn12510|rxn00440|rxn09310|rxn01275|rxn10257|rxn…
c00003	NAD	nad	C21H26N7O14P2	-1	-529.59	rxn10013|rxn10060|rxn08971|rxn00505|rxn10125|rxn00371|rxn01011|rxn00499|rxn04724|rxn05735|rxn00568|rxn03951|rxn10014|rxn00929|rxn01301|rxn00671|rxn01286|rxn08756|rxn01451|rxn03249|rxn01241|rxn00512|rxn03244|rxn01522|rxn04597|rxn00248|rxn01297|rxn10122|rxn02774|rxn01101|rxn05734|rxn00500|rxn00611|rxn00278|rxn01207|rxn01268|rxn02933|rxn00211|rxn00868|rxn00182|rxn08976|rxn00083|rxn00879|rxn03906|rxn…
c00004	NADH	nadh	C21H27N7O14P2	-2	-524.32	rxn10013|rxn08971|rxn00505|rxn10125|rxn00371|rxn01011|rxn00499|rxn04724|rxn05735|rxn00568|rxn03951|rxn10014|rxn00929|rxn01301|rxn00671|rxn01286|rxn08756|rxn01451|rxn03249|rxn01241|rxn00512|rxn03244|rxn01522|rxn04597|rxn00248|rxn01297|rxn10122|rxn02774|rxn01101|rxn05734|rxn00500|rxn00611|rxn00278|rxn01207|rxn01268|rxn02933|rxn00211|rxn00868|rxn00182|rxn08976|rxn00083|rxn00879|rxn03906|rxn10770|rxn…
c00005	NADPH	nadph	C21H27N7O17P3	-3	-736.82	rxn05370|rxn01115|rxn01602|rxn01868|rxn05336|rxn05405|rxn10125|rxn05368|rxn05362|rxn05389|rxn05401|rxn05289|rxn05376|rxn05342|rxn01013|rxn06526|rxn00086|rxn00907|rxn03975|rxn05395|rxn01740|rxn05382|rxn05430|rxn00910|rxn05410|rxn00509|rxn05403|rxn01269|rxn02474|rxn01302|rxn00782|rxn01278|rxn05422|rxn05387|rxn00324|rxn01281|rxn00083|rxn05366|rxn05385|rxn05339|rxn05393|rxn00686|rxn00196|rxn05338|rxn…
c00006	NADP	nadp	C21H26N7O17P3	-2	-742.09	rxn05370|rxn01115|rxn01602|rxn01868|rxn05336|rxn05405|rxn10060|rxn10125|rxn05368|rxn05362|rxn05389|rxn05401|rxn05289|rxn05376|rxn05342|rxn01013|rxn06526|rxn00086|rxn00907|rxn03975|rxn05395|rxn01740|rxn05382|rxn05430|rxn00910|rxn05410|rxn00509|rxn05403|rxn01269|rxn02474|rxn01302|rxn00782|rxn01278|rxn05422|rxn05387|rxn00324|rxn01281|rxn00083|rxn05366|rxn05385|rxn05339|rxn05393|rxn00686|rxn00196|rxn…
c00007	O2	o2	O2	0	3.9197	rxn04745|rxn00269|rxn00209|rxn02304|rxn01192|rxn03394|rxn05468|rxn04724|rxn03990|rxn09997|rxn00208|rxn03906|rxn04139|rxn10806|rxn02303|rxn01360|rxn00333|rxn00999|rxn00006|rxn00206|rxn00433|rxn03991|rxn02268|rxn04597|rxn10113|rxn04748|rxn00589|rxn12224|rxn00056
c00008	ADP	adp	C10H13N5O10P2	-2	-465.85	rxn02277|rxn03409|rxn00438|rxn05192|rxn05613|rxn05149|rxn05163|rxn05193|rxn01199|rxn01603|rxn05619|rxn01492|rxn05504|rxn03407|rxn02286|rxn10344|rxn00615|rxn03084|rxn08300|rxn01169|rxn05189|rxn00100|rxn10256|rxn08296|rxn05195|rxn05173|rxn00669|rxn01102|rxn10254|rxn05145|rxn05545|rxn05536|rxn12510|rxn01275|rxn10257|rxn01739|rxn05537|rxn01513|rxn00062|rxn10052|rxn05231|rxn10343|rxn00117|rxn05188|rxn…
c00009	Phosphate	pi	HO4P	-2	-261.974	rxn02277|rxn00882|rxn03409|rxn09107|rxn05192|rxn09997|rxn05613|rxn05149|rxn05163|rxn05193|rxn01603|rxn05619|rxn05504|rxn03407|rxn02286|rxn10344|rxn00782|rxn03919|rxn03084|rxn05189|rxn03901|rxn01018|rxn05195|rxn01255|rxn05039|rxn01138|rxn05173|rxn00669|rxn10269|rxn05145|rxn05545|rxn05536|rxn02331|rxn01643|rxn05537|rxn02476|rxn00062|rxn09105|rxn02988|rxn10267|rxn01069|rxn10343|rxn05188|rxn05555|rxn…
c00010	CoA	coa	C21H33N7O16P3S	-3	-751.994	rxn05250|rxn10208|rxn00679|rxn10206|rxn10217|rxn00330|rxn09449|rxn01303|rxn05456|rxn05455|rxn00671|rxn06510|rxn00192|rxn10215|rxn00423|rxn03638|rxn10207|rxn05251|rxn05457|rxn03248|rxn01207|rxn05358|rxn09448|rxn00100|rxn00676|rxn00598|rxn05252|rxn02804|rxn05247|rxn05383|rxn00675|rxn00501|rxn00669|rxn00178|rxn00601|rxn05248|rxn03433|rxn10203|rxn10209|rxn00947|rxn05451|rxn05736|rxn10210|rxn10219|rxn…
c00011	CO2	co2	CO2	0	-92.26	rxn02277|rxn03188|rxn00405|rxn02792|rxn01115|rxn00313|rxn09197|rxn04132|rxn05346|rxn00505|rxn00371|rxn04724|rxn06377|rxn10232|rxn04457|rxn00671|rxn00127|rxn02288|rxn05467|rxn00199|rxn05396|rxn02483|rxn05363|rxn01269|rxn01207|rxn01268|rxn10233|rxn05371|rxn02507|rxn05344|rxn00011|rxn02938|rxn04133|rxn05404|rxn09167|rxn05350|rxn03906|rxn05347|rxn00853|rxn01000|rxn03393|rxn05388|rxn10237|rxn02927|rxn…
c00012	PPi	ppi	H2O7P2	-2	-480.93	rxn05250|rxn00917|rxn12008|rxn08308|rxn10225|rxn09449|rxn03916|rxn00001|rxn02518|rxn01265|rxn08311|rxn00300|rxn01962|rxn05251|rxn02405|rxn01466|rxn11268|rxn00836|rxn08307|rxn00790|rxn08310|rxn09448|rxn05252|rxn12512|rxn00138|rxn05247|rxn08707|rxn00986|rxn00301|rxn09240|rxn00293|rxn02834|rxn01486|rxn00791|rxn02155|rxn02305|rxn00915|rxn02175|rxn04308|rxn09310|rxn10220|rxn01544|rxn02201|rxn05248|rxn…
c00013	NH3	nh4	H4N	1	-18.97	rxn03188|rxn00327|rxn03409|rxn01630|rxn01672|rxn01800|rxn02475|rxn01137|rxn00568|rxn03869|rxn01843|rxn03407|rxn01029|rxn05064|rxn00407|rxn03406|rxn08291|rxn01368|rxn00278|rxn00269|rxn06600|rxn00231|rxn02222|rxn00187|rxn00717|rxn00182|rxn00342|rxn02275|rxn00101|rxn01225|rxn00208|rxn01025|rxn00853|rxn01635|rxn00726|rxn00138|rxn00737|rxn05466|rxn00060|rxn03839|rxn01858|rxn02927|rxn00471|rxn00165|rxn…
c00014	UDP	udp	C9H12N2O12P2	-2	-605.77	rxn00605|rxn03933|rxn03159|rxn00117|rxn06075|rxn00119|rxn03408
c00015	FAD	fad	C27H31N9O15P2	-2	-529.37	rxn00935|rxn00616|rxn00122|rxn02359|rxn08291|rxn10126|rxn00288|rxn09188
c00016	Pyridoxal phosphate	pydx5p	C8H9NO6P	-1	-272	rxn00209|rxn00208
c00017	S-Adenosyl-L-methionine	amet	C15H23N6O5S	1	-66.63	rxn00127|rxn03397|rxn03395|rxn10094|rxn02312|rxn08180|rxn02287|rxn11944|rxn00126|rxn11946|rxn04674
c00018	AMP	amp	C10H13N5O7P	-1	-257.85	rxn05250|rxn02569|rxn00917|rxn05256|rxn00947|rxn05736|rxn10052|rxn09449|rxn00770|rxn02503|rxn00097|rxn00147|rxn00988|rxn05251|rxn06937|rxn01791|rxn00190|rxn09448|rxn00775|rxn05252|rxn00303|rxn12512|rxn05247|rxn00138|rxn01434|rxn00675|rxn00175|rxn09450|rxn05249|rxn00440|rxn09310|rxn05248|rxn00139|rxn00800
c00019	S-Adenosyl-homocysteine	ahcys	C14H20N6O5S	0	-76.11	rxn11944|rxn03397|rxn03395|rxn00143|rxn11946|rxn10094|rxn04674|rxn02287
c00020	Pyruvate	pyr	C3H3O3	-1	-112.69	rxn03884|rxn00162|rxn00160|rxn01203|rxn00499|rxn00161|rxn08783|rxn08793|rxn05560|rxn08792|rxn00966|rxn00147|rxn00148|rxn01644|rxn03909|rxn00783|rxn02185|rxn08291|rxn00278|rxn00500|rxn00145|rxn00146|rxn00727|rxn00011|rxn09167|rxn00289|rxn00726|rxn00250|rxn05607|rxn00656|rxn00165|rxn00328|rxn03841|rxn00159|rxn02925
c00022	Acetyl-CoA	accoa	C23H35N7O17P3S	-3	-785.83	rxn06673|rxn03248|rxn00676|rxn00598|rxn00330|rxn01303|rxn02804|rxn02680|rxn00256|rxn06510|rxn00192|rxn00501|rxn00902|rxn00423|rxn00178|rxn03243|rxn00175|rxn03638|rxn00874|rxn05349|rxn01871
c00023	L-Glutamate	glu-L	C5H8NO4	-1	-164.13	rxn00903|rxn02320|rxn02792|rxn00917|rxn01257|rxn02791|rxn01636|rxn12640|rxn01575|rxn12634|rxn00192|rxn01603|rxn00493|rxn00555|rxn00414|rxn00503|rxn06937|rxn03087|rxn00260|rxn00412|rxn03084|rxn00790|rxn01637|rxn00190|rxn00727|rxn00187|rxn03135|rxn01204|rxn00182|rxn00291|rxn00179|rxn00646|rxn00350|rxn00806|rxn05146|rxn00085|rxn00527|rxn01210|rxn02914|rxn00193|rxn00183|rxn12822|rxn02339|rxn03445|rxn…
c00024	2-Oxoglutarate	akg	C5H4O5	-2	-188.9	rxn00903|rxn02320|rxn01637|rxn00441|rxn00505|rxn01575|rxn01204|rxn00182|rxn00196|rxn00806|rxn00085|rxn00527|rxn02914|rxn00199|rxn00493|rxn12822|rxn02339|rxn03445|rxn03087|rxn00260
c00025	H2O2	h2o2	H2O2	0	-32.05	rxn00269|rxn00209|rxn00208|rxn09296|rxn01360|rxn00333|rxn00433|rxn00206|rxn00205|rxn00006
c00026	UDP-glucose	udpg	C15H22N2O17P2	-2	-762.55	rxn00214|rxn00605|rxn00211|rxn00213
c00027	D-Glucose	glc-D	C6H12O6	0	-218.28	rxn00216|rxn10116|rxn00022
c00028	Heme	pheme	C34H30FeN4O4	-2	10000000	rxn00224|rxn08707
c00029	Acetate	ac	C2H3O2	-1	-88.29	rxn06078|rxn00227|rxn00506|rxn00231|rxn00265|rxn00469|rxn00952|rxn00175|rxn05733|rxn00649|rxn03146|rxn09167
c00030	Mn2+	mn2	Mn	2	10000000	rxn05149
c00031	GDP	gdp	C10H13N5O11P2	-2	-516.3	rxn09240|rxn00239|rxn00640|rxn05233|rxn00838|rxn00237|rxn09562|rxn00242
c00032	Oxaloacetate	oaa	C4H2O5	-2	-190.52	rxn00256|rxn00935|rxn00250|rxn00162|rxn00247|rxn00679|rxn00265|rxn00248|rxn08900|rxn00260|rxn08901|rxn00251
c00033	Glycine	gly	C2H5NO2	0	-87.73	rxn00351|rxn00269|rxn00692|rxn12844|rxn05735|rxn12641|rxn12646|rxn00541|rxn12634|rxn12638|rxn06377|rxn00433|rxn12845|rxn00650|rxn02895|rxn12846|rxn12635|rxn12637|rxn12645|rxn12847|rxn07295
c00034	Zn2+	zn2	Zn	2	10000000	rxn05150|rxn05315
c00035	L-Alanine	ala-L	C3H7NO2	0	-87.92	rxn00278|rxn12644|rxn00656|rxn12643|rxn12640|rxn12639|rxn02297|rxn12641|rxn02286|rxn00283|rxn12642|rxn09310|rxn12636|rxn12633|rxn02925
c00036	Succinate	succ	C4H4O4	-2	-162.96	rxn08527|rxn00336|rxn05654|rxn08528|rxn00285|rxn00508|rxn00291|rxn00509|rxn05957|rxn00289|rxn09272|rxn02143|rxn01973|rxn00288
c00037	UDP-N-acetylglucosamine	uacgam	C17H25N3O17P2	-2	-756.9	rxn00295|rxn03933|rxn00293|rxn06729|rxn00461|rxn03408
c00038	GTP	gtp	C10H13N5O14P3	-3	-724.3	rxn00301|rxn09240|rxn00838|rxn00237|rxn00303|rxn00302|rxn00299|rxn00300
c00039	L-Lysine	lys-L	C6H15N2O2	1	-84.04	rxn05151|rxn05305|rxn00313|rxn00321
c00040	Glyoxalate	glx	C2HO3	-1	-111.04	rxn00269|rxn00327|rxn00328|rxn00336|rxn08657|rxn00324|rxn00512|rxn00330|rxn08656|rxn08655|rxn05734|rxn00333
c00041	L-Aspartate	asp-L	C4H6NO4	-1	-165.75	rxn00838|rxn00337|rxn00342|rxn00346|rxn12637|rxn01018|rxn05152|rxn03147|rxn00260|rxn12633|rxn01434
c00042	GSH	gthrd	C10H16N3O6S	-1	-220.954	rxn00351|rxn00086|rxn01274|rxn00350|rxn01834|rxn00205
c00043	UDP-galactose	udpgal	C15H22N2O17P2	-2	-762.55	rxn00214
c00044	3-phosphoadenylylsulfate	paps	C10H12N5O13P2S	-3	-580.35	rxn05239
c00045	Adenosine 3-5-bisphosphate	pap	C10H13N5O10P2	-2	-470.35	rxn05239
c00046	CMP	cmp	C9H13N3O8P	-1	-345.38	rxn03182|rxn10231|rxn03439|rxn09113|rxn10259|rxn10264|rxn09209|rxn09111|rxn10261|rxn09206|rxn10262|rxn09207|rxn10263|rxn10228|rxn09210|rxn10229|rxn09205|rxn10260|rxn09114|rxn00707|rxn03910|rxn00364|rxn09110|rxn10230|rxn10226|rxn09108|rxn09112|rxn09109|rxn09208|rxn09211|rxn09177|rxn10227
c00047	Formate	for	CHO2	-1	-83.9	rxn00691|rxn00299|rxn03419|rxn00371|rxn05040|rxn00300
c00048	Sulfate	so4	O4S	-2	-177.97	rxn09240|rxn05651|rxn00379|rxn05153
c00050	FMN	fmn	C17H20N4O9P	-1	-323.22	rxn00392|rxn00122|rxn03975
c00051	L-Arginine	arg-L	C6H15N4O2	1	-73.77	rxn00405|rxn00802|rxn00601
c00052	CTP	ctp	C9H13N3O14P3	-3	-761.38	rxn10223|rxn03907|rxn08307|rxn08310|rxn08308|rxn10225|rxn10222|rxn08312|rxn00409|rxn08311|rxn08306|rxn00410|rxn08309|rxn10221|rxn00407|rxn09177|rxn10224|rxn10220|rxn02405|rxn00412
c00053	L-Glutamine	gln-L	C5H10N2O3	0	-121.69	rxn00790|rxn00917|rxn00085|rxn00190|rxn01257|rxn00727|rxn00187|rxn03135|rxn00555|rxn12639|rxn12822|rxn00414|rxn12646|rxn00412|rxn03084
c00054	L-Serine	ser-L	C3H7NO3	0	-124.15	rxn10231|rxn00420|rxn09209|rxn00692|rxn10230|rxn10226|rxn09206|rxn09207|rxn00474|rxn00165|rxn10228|rxn00423|rxn09210|rxn10229|rxn09205|rxn01964|rxn09208|rxn09211|rxn10227
c00055	Formaldehyde	fald	CH2O	0	-31.2	rxn00433
c00056	TPP	thmpp	C12H17N4O7P2S	-1	-368.32	rxn00441|rxn00438|rxn00011|rxn02376|rxn00440|rxn02342|rxn02185|rxn03194
c00058	Cu2+	cu2	Cu	2	10000000	rxn05528|rxn10481
c00060	L-Methionine	met-L	C5H11NO2S	0	-75.91	rxn00693|rxn02028|rxn08180|rxn03052|rxn12635|rxn00126|rxn12636|rxn06077|rxn05219
c00061	Phosphoenolpyruvate	pep	C3H3O6P	-2	-316.08	rxn00459|rxn02476|rxn05607|rxn00147|rxn00247|rxn00148|rxn02331|rxn00461|rxn01332|rxn00251|rxn05560
c00062	UTP	utp	C9H12N2O15P3	-3	-813.77	rxn00463|rxn00293|rxn00117|rxn00407|rxn00410|rxn00412|rxn00213
c00063	Ca2+	ca2	Ca	2	10000000	rxn10447
c00064	Ornithine	orn	C5H13N2O2	1	-85.66	rxn00469|rxn05156|rxn00471|rxn01019|rxn01636
c00065	L-Tryptophan	trp-L	C11H12N2O2	0	-25	rxn00474|rxn01964
c00066	L-Phenylalanine	phe-L	C9H11NO2	0	-51.05	rxn12846|rxn00493
c00067	H+	h	H	1	-9.53	rxn00882|rxn05604|rxn10014|rxn05401|rxn05613|rxn01265|rxn05193|rxn01451|rxn01740|rxn02483|rxn03638|rxn05504|rxn08851|rxn08842|rxn08808|rxn03084|rxn05371|rxn00868|rxn02507|rxn00011|rxn03901|rxn05252|rxn05195|rxn05347|rxn00196|rxn12636|rxn05338|rxn05039|rxn05173|rxn05202|rxn00601|rxn10161|rxn05536|rxn03422|rxn08800|rxn05537|rxn02476|rxn09105|rxn00947|rxn03394|rxn01387|rxn04954|rxn05400|rxn08823|rxn…
c00068	ITP	itp	C10H12N4O14P3	-3	-729.58	rxn00707|rxn00514|rxn00515
c00069	L-Tyrosine	tyr-L	C9H11NO3	0	-90.53	rxn00527|rxn09310|rxn12847
c00070	Malonyl-CoA	malcoa	C24H34N7O19P3S	-4	-863.66	rxn06673|rxn05465
c00071	Acetaldehyde	acald	C2H4O	0	-33.4	rxn00784|rxn00543|rxn00506|rxn00541
c00072	D-fructose-6-phosphate	f6p	C6H12O9P	-1	-431.67	rxn00558|rxn02380|rxn01333|rxn00545|rxn00785|rxn00555|rxn00547
c00073	Urea	urea	CH4N2O	0	-48.7	rxn00101|rxn00858|rxn05667
c00074	S	s	S	0	0	rxn08180
c00075	Nitrite	no2	NO2	-1	-8.9	rxn00568|rxn10121|rxn05625|rxn00569|rxn10120
c00077	Catechol	catechol	C6H6O2	0	-49.38	rxn00589
c00078	Succinyl-CoA	succoa	C25H36N7O19P3S	-4	-862.04	rxn01872|rxn02143|rxn03031|rxn00601|rxn00285|rxn00598
c00079	D-glucose-6-phosphate	g6p	C6H12O9P	-1	-430.78	rxn00605|rxn00558|rxn00216|rxn01977|rxn00604|rxn00704
c00080	Glycerol-3-phosphate	glyc3p	C3H8O6P	-1	-328.68	rxn10209|rxn10203|rxn09113|rxn08802|rxn08551|rxn10259|rxn10264|rxn10208|rxn10206|rxn08823|rxn09111|rxn10261|rxn01073|rxn10210|rxn10262|rxn10263|rxn08801|rxn08819|rxn08548|rxn08818|rxn08546|rxn10207|rxn10260|rxn10204|rxn08547|rxn09114|rxn00615|rxn00611|rxn05158|rxn09110|rxn08669|rxn08798|rxn09108|rxn08552|rxn08821|rxn00758|rxn10205|rxn08797|rxn00612|rxn08822|rxn10202|rxn08550|rxn08820|rxn09112|rxn…
c00081	Sulfite	so3	HO3S	-1	-126.15	rxn05733|rxn00623|rxn06078|rxn05256|rxn05239
c00082	D-Fructose	fru	C6H12O6	0	-219.17	rxn00629|rxn00634|rxn05560|rxn00547
c00083	GDP-mannose	gdpmann	C16H23N5O16P2	-2	-673.08	rxn00640
c00084	L-Cysteine	cys-L	C3H7NO2S	0	-83.394	rxn05733|rxn12512|rxn00649|rxn00646|rxn09310|rxn09177|rxn00650|rxn12844
c00085	beta-Alanine	ala-B	C3H7NO2	0	-86.11	rxn00346|rxn00656|rxn00654|rxn01791
c00086	Propionyl-CoA	ppcoa	C24H37N7O17P3S	-3	-784.21	rxn00671|rxn00675|rxn00669|rxn00676|rxn00679
c00087	Tetrahydrofolate	thf	C19H21N7O6	-2	-113.97	rxn00693|rxn06600|rxn00692|rxn03137|rxn00691|rxn00912|rxn00689|rxn00686|rxn03004
c00089	Glucose-1-phosphate	g1p	C6H12O9P	-1	-430.78	rxn00213|rxn00704
c00090	IDP	idp	C10H12N4O11P2	-2	-521.58	rxn00707|rxn00515
c00091	UMP	ump	C9H12N2O9P	-1	-397.77	rxn00463|rxn03130|rxn00710|rxn00711|rxn00119|rxn03904|rxn03903
c00092	Uracil	ura	C4H4N2O2	0	-61.07	rxn00717|rxn01799|rxn00711|rxn05197|rxn00776
c00093	Anthranilate	anth	C7H6NO2	-1	-48.99	rxn00791|rxn00727|rxn00726
c00094	2-Oxobutyrate	2obut	C4H5O3	-1	-111.07	rxn03194|rxn00737
c00095	Glycerone-phosphate	dhap	C3H6O6P	-1	-320.66	rxn00611|rxn00786|rxn00747|rxn00616|rxn00748|rxn02988|rxn00612|rxn00744|rxn01870|rxn01334
c00096	CDP	cdp	C9H13N3O11P2	-2	-553.38	rxn00409|rxn06076|rxn00364
c00098	Choline	chol	C5H14NO	1	12.19	rxn00758|rxn09692|rxn10770
c00099	Cl-	cl	Cl	-1	10000000	rxn10473
c00100	Glycerol	glyc	C3H8O3	0	-116.18	rxn10341|rxn10338|rxn10335|rxn10337|rxn10340|rxn10334|rxn10336|rxn08669|rxn10339|rxn00763|rxn00615|rxn10342
c00101	ribose-5-phosphate	r5p	C5H10O8P	-1	-394.12	rxn00770|rxn00772|rxn00777|rxn01200|rxn00778|rxn00776|rxn00775
c00102	Glyceraldehyde3-phosphate	g3p	C3H6O6P	-1	-319.2	rxn03884|rxn00786|rxn01333|rxn01200|rxn00781|rxn00785|rxn00747|rxn00784|rxn01964|rxn03909|rxn00783|rxn01682|rxn00782
c00103	PRPP	prpp	C5H10O14P3	-3	-814.62	rxn00770|rxn00836|rxn01362|rxn00790|rxn02402|rxn00789|rxn00791|rxn00915|rxn00711|rxn01544|rxn00139|rxn01265
c00104	BIOT	btn	C10H15N2O3S	-1	-109.02	rxn00792|rxn08180
c00105	D-Ribose	rib-D	C5H10O5	0	-181.62	rxn00927|rxn00772|rxn01545|rxn01299|rxn01226|rxn05644|rxn05160
c00106	Fumarate	fum	C4H2O4	-2	-143.7	rxn00799|rxn03136|rxn08527|rxn08528|rxn00802|rxn05561|rxn09272|rxn00288|rxn00800
c00107	L-Leucine	leu-L	C6H13NO2	0	-84.87	rxn05243|rxn12845|rxn12643|rxn00806
c00109	Cytochrome c3+	ficytc	C42H52FeN8O6S2	5	10000000	rxn00146|rxn00145
c00110	Cytochrome c2+	focytc	C42H52FeN8O6S2	4	10000000	rxn00146|rxn00145
c00111	Oxidized glutathione	gthox	C20H30N6O12S2	-2	-434.73	rxn00086|rxn00205
c00113	Isopentenyldiphosphate	ipdp	C5H10O7P2	-2	-439.84	rxn05287|rxn03892|rxn12008|rxn01486|rxn08756|rxn03891|rxn03843|rxn01213|rxn04308|rxn01466|rxn04113
c00114	IMP	imp	C10H12N4O8P	-1	-313.58	rxn00838|rxn00836|rxn00514|rxn00832|rxn00834
c00115	dATP	datp	C10H13N5O12P3	-3	-634.01	rxn09562|rxn00839
c00117	D-Alanine	ala-D	C3H7NO2	0	-87.92	rxn00283|rxn00851|rxn08291
c00118	Putrescine	ptrc	C4H14N2	2	-6.02	rxn05163|rxn01406|rxn00858|rxn00853
c00119	L-Histidine	his-L	C6H9N3O2	0	-45.63	rxn00863|rxn12642|rxn05164
c00120	Butyryl-CoA	btcoa	C25H39N7O17P3S	-3	-782.59	rxn00874|rxn00868
c00121	L-Inositol	inost	C6H12O6	0	-219.96	rxn00882|rxn00879|rxn00881|rxn00883
c00122	N-Acetyl-D-glucosamine	acgam	C8H15NO6	0	-212.63	rxn00897
c00123	3-Methyl-2-oxobutanoate	3mob	C5H7O3	-1	-111.26	rxn00903|rxn00912|rxn00902|rxn00898
c00125	5-10-Methylenetetrahydrofolate	mlthf	C20H21N7O6	-2	-93.65	rxn00910|rxn00907|rxn06600|rxn00912|rxn01520|rxn04954|rxn00692
c00126	GMP	gmp	C10H13N5O8P	-1	-308.3	rxn00301|rxn00915|rxn09562|rxn00917|rxn00239
c00128	Adenine	ade	C5H5N5	0	78.85	rxn00927|rxn00143|rxn01138|rxn01859|rxn01021|rxn00139
c00129	L-Proline	pro-L	C5H8NO2	-1	-62.54	rxn05165|rxn00471|rxn00929|rxn12638|rxn00931|rxn09188
c00130	L-Malate	mal-L	C4H4O5	-2	-201	rxn05207|rxn00799|rxn00935|rxn05208|rxn00330|rxn00161|rxn00248|rxn05604|rxn08900|rxn08901|rxn00159
c00132	L-Asparagine	asn-L	C4H8N2O3	0	-123.31	rxn00342|rxn12645
c00133	Nicotinamide	ncam	C6H6N2O	0	5.55	rxn01646|rxn00938
c00134	Palmitoyl-CoA	pmtcoa	C37H63N7O17P3S	-3	-763.15	rxn10211|rxn00947|rxn10202|rxn05458|rxn05732
c00135	Homocysteine	hcys-L	C4H9NO2S	0	-81.774	rxn00952|rxn03052|rxn00693|rxn06078|rxn05957|rxn02028|rxn05958
c00136	4-Hydroxybenzoate	4hbz	C7H5O3	-1	-92.53	rxn03893|rxn00966
c00137	Citrate	cit	C6H5O7	-3	-280.44	rxn00256|rxn00974|rxn05557|rxn00265|rxn00973
c00139	Glycolate	glyclt	C2H3O3	-1	-122.98	rxn08656|rxn00980|rxn08655|rxn08657|rxn00333|rxn00324|rxn00512
c00141	Propionate	ppa	C3H5O2	-1	-85.13	rxn00669|rxn00986
c00142	Acetoacetate	acac	C4H5O3	-1	-113.53	rxn05484|rxn00988|rxn00992
c00143	Phenylpyruvate	phpyr	C9H7O3	-1	-75.82	rxn00493|rxn00999|rxn01000
c00144	UDPglucuronate	udpglcur	C15H19N2O18P2	-3	-805.77	rxn00211
c00145	Hydroxypyruvate	hpyr	C3H3O4	-1	-148.92	rxn01015|rxn01013|rxn01011
c00146	Carbamoylphosphate	cbp	CH3NO5P	-1	-310.26	rxn00414|rxn01019|rxn01018
c00147	5-Methylthioadenosine	5mta	C11H15N5O3S	0	1.27	rxn01406|rxn01021
c00149	Co2+	cobalt2	Co	2	10000000	rxn05166|rxn04045
c00151	Thymine	thym	C5H6N2O2	0	-61.48	rxn01146|rxn01025
c00152	Agmatine	agm	C5H16N4	2	5.87	rxn00405|rxn01029|rxn00858
c00153	Benzoate	bz	C7H5O2	-1	-53.05	rxn03869
c00154	Xylose	xyl-D	C5H10O5	0	-180.06	rxn05671|rxn01041
c00156	L-Valine	val-L	C5H11NO2	0	-86.49	rxn00903|rxn05669
c00157	Glycerone	dha	C3H6O3	0	-108.16	rxn00744
c00159	L-Lactate	lac-L	C3H5O3	-1	-123.17	rxn00499|rxn08792|rxn05604|rxn00145|rxn05602|rxn08793
c00161	L-Threonine	thr-L	C4H9NO3	0	-124.34	rxn01069|rxn12644|rxn00541|rxn00737
c00162	Aminoethanol	etha	C2H8NO	1	-44.51	rxn01073
c00166	Calomide	adocbl	C72H101CoN18O17P	1	10000000	rxn08194
c00169	3-Phosphoglycerate	3pg	C3H5O7P	-2	-371.9	rxn01106|rxn01102|rxn01101|rxn01100|rxn01103
c00170	Gluconolactone	g15lac	C6H10O6	0	-216.02	rxn01107
c00171	D-Ribulose5-phosphate	ru5p-D	C5H10O8P	-1	-393.5	rxn01115|rxn00777|rxn01117|rxn01116|rxn05040
c00175	UDP-N-acetyl-D-galactosamine	uacgala	C17H25N3O17P2	-2	-756.9	rxn00295
c00176	2-keto-3-deoxygluconate	2ddglcn	C6H9O6	-1	-220.14	rxn01122|rxn01121|rxn03885
c00177	dADP	dadp	C10H13N5O9P2	-2	-426.01	rxn01127|rxn05231|rxn09562|rxn00839
c00179	Maltose	malt	C12H22O11	0	-376.76	rxn05607|rxn05170|rxn00022
c00180	Oxalate	oxa	C2O4	-2	-161	rxn05734
c00182	Adenosine	adn	C10H13N5O4	0	-45.35	rxn01137|rxn00927|rxn01138|rxn05318
c00183	Sarcosine	sarcs	C3H7NO2	0	-79.18	rxn00433
c00184	Thymidine	thymd	C10H14N2O5	0	-145.84	rxn01146|rxn05200
c00186	D-Glutamate	glu-D	C5H8NO4	-1	-164.13	rxn02008|rxn00193
c00190	beta-D-Glucose	glc-D-B	C6H12O6	0	-218.28	rxn01169
c00191	3-Oxopropanoate	msa	C3H3O3	-1	-111.88	rxn00656|rxn00501
c00193	APS	aps	C10H12N5O10PS	-2	-367.85	rxn09240|rxn00379|rxn05256
c00196	Acetylphosphate	actp	C2H4O5P	-1	-301.65	rxn00227
c00197	Protocatechuate	34dhbz	C7H5O4	-1	-132.01	rxn01192
c00198	D-Xylulose5-phosphate	xu5p-D	C5H10O8P	-1	-393.5	rxn01200|rxn01199|rxn00785|rxn01116
c00199	4-Oxobutanoate	sucsal	C4H5O3	-1	-110.26	rxn01203|rxn00508|rxn01204|rxn00509
c00200	4MOP	4mop	C6H9O3	-1	-109.64	rxn01207|rxn01208|rxn00806
c00201	10-Formyltetrahydrofolate	10fthf	C20H21N7O7	-2	-144.77	rxn01211|rxn03137|rxn00691|rxn01210|rxn03004
c00202	DMAPP	dmpp	C5H10O7P2	-2	-439.18	rxn01213|rxn04996|rxn08352
c00203	1,3-Bisphospho-D-glycerate	13dpg	C3H6O10P2	-2	-586.8	rxn00781|rxn00782|rxn01100|rxn01103
c00205	K+	k	K	1	10000000	rxn05517|rxn05315|rxn05206|rxn05596
c00206	dCMP	dcmp	C9H13N3O7P	-1	-305.54	rxn01219
c00207	Guanine	gua	C5H5N5O	0	28.4	rxn01548|rxn00915|rxn01446|rxn01225|rxn01226
c00209	Nitrate	no3	NO3	-1	-26.61	rxn03990|rxn10121|rxn05627|rxn03991|rxn10120
c00211	Butyrate	but	C4H7O2	-1	-83.51	rxn05683
c00213	Lipoamide	lpam	C8H15NOS2	0	-21.54	rxn02376|rxn01241|rxn02342
c00214	Palmitate	hdca	C16H31O2	-1	-64.07	rxn08841|rxn09126|rxn10162|rxn09161|rxn00947|rxn08820|rxn08813|rxn09133|rxn09147|rxn08848|rxn08806|rxn08799|rxn09140|rxn09154
c00216	Chorismate	chor	C10H8O6	-2	-169.49	rxn00966|rxn01256|rxn01257|rxn00727|rxn01255|rxn00726
c00218	Niacin	nac	C6H4NO2	-1	-36.89	rxn00938|rxn01265|rxn01647
c00219	Prephenate	pphn	C10H8O6	-2	-186.17	rxn01268|rxn01256|rxn01269|rxn01000
c00220	Riboflavin	ribflv	C17H20N4O6	0	-110.72	rxn00392|rxn00048
c00221	D-Lactate	lac-D	C3H5O3	-1	-123.17	rxn05208|rxn00500|rxn00146|rxn01274|rxn08783
c00222	GLCN	glcn	C6H11O7	-1	-268.66	rxn01278|rxn01121|rxn10116|rxn01277|rxn01107|rxn01275
c00223	Glycerate	glyc-R	C3H5O4	-1	-159.4	rxn01286|rxn01280|rxn01285|rxn01102|rxn01281|rxn01013|rxn01011
c00224	L-Arabinose	arab-L	C5H10O5	0	-180.06	rxn05173|rxn01289
c00226	HYXN	hxan	C5H4N4O	0	23.12	rxn00836|rxn01299|rxn05201|rxn01297|rxn01985|rxn01358
c00227	L-Homoserine	hom-L	C4H9NO3	0	-122.53	rxn01301|rxn01303|rxn01302|rxn01300
c00229	Glycolaldehyde	gcald	C2H4O2	0	-70.28	rxn09997|rxn02504
c00231	Dihydrobiopterin	dhbpt	C9H13N5O3	0	-35.76	rxn03236
c00235	D-mannose-6-phosphate	man6p	C6H12O9P	-1	-430.78	rxn01329
c00236	D-Erythrose4-phosphate	e4p	C4H8O7P	-1	-355.62	rxn01331|rxn01333|rxn01332|rxn00785|rxn01334
c00238	Sedoheptulose7-phosphate	s7p	C7H14O10P	-1	-466.34	rxn01333|rxn01200|rxn01343|rxn03917
c00239	H2S	h2s	H2S	0	-6.66	rxn00952|rxn00623|rxn00649|rxn05957
c00241	dGTP	dgtp	C10H13N5O13P3	-3	-684.46	rxn01352|rxn01353|rxn01351
c00242	H2CO3	hco3	CHO3	-1	-140.26	rxn00414|rxn00250|rxn06672|rxn00102|rxn05229
c00246	Inosine	ins	C10H12N4O5	0	-101.08	rxn01137|rxn01299|rxn05316|rxn01358
c00247	Orotate	orot	C5H3N2O4	-1	-142.48	rxn08335|rxn01362|rxn08336|rxn01360
c00249	Uridine	uri	C9H12N2O6	0	-185.27	rxn01368|rxn05199
c00251	ADPribose	adprib	C15H21N5O14P2	-2	-585.97	rxn00775
c00254	Mg	mg2	Mg	2	10000000	rxn10571|rxn05616
c00259	D-Lyxulose	xylu-D	C5H10O5	0	-180.95	rxn01385|rxn01199
c00260	Isocitrate	icit	C6H5O7	-3	-279.02	rxn01388|rxn00336|rxn00505|rxn01387|rxn00973
c00264	Spermidine	spmd	C7H22N3	3	4.79	rxn05175|rxn01406
c00268	H2S2O3	tsul	O3S2	-2	-122.7	rxn05733|rxn06078
c00274	Citrulline	citr-L	C6H13N3O3	0	-123.87	rxn01019|rxn01434
c00277	Deoxyguanosine	dgsn	C10H13N5O4	0	-55.96	rxn01352|rxn01446|rxn09688
c00279	Acetoacetyl-CoA	aacoa	C25H37N7O18P3S	-3	-812.61	rxn01453|rxn01451|rxn00178|rxn00988
c00281	GABA	4abut	C4H9NO2	0	-84.49	rxn01459|rxn01204|rxn01851
c00282	S-Dihydroorotate	dhor-S	C5H5N2O4	-1	-151.52	rxn08335|rxn08336|rxn01465|rxn01360
c00283	Geranyldiphosphate	grdp	C10H18O7P2	-2	-411.09	rxn01213|rxn01466
c00284	6-Phospho-D-gluconate	6pgc	C6H11O10P	-2	-481.16	rxn01115|rxn01477|rxn01275|rxn01476
c00286	Undecaprenylphosphate	udcpp	C55H90O4P	-1	49.72	rxn03901|rxn03904|rxn03903
c00287	3-Oxo-2-methylpropanoate	2mop	C4H5O3	-1	-112.07	rxn00671|rxn01480|rxn02925
c00288	D-Glucosamine phosphate	gam6p	C6H14NO8P	0	-395.53	rxn01485|rxn00555
c00289	Geranylgeranyl diphosphate	ggdp	C20H34O7P2	-2	-354.91	rxn05287|rxn01486
c00290	D-fructose-1,6-bisphosphate	fdp	C6H12O12P2	-2	-644.17	rxn00786|rxn01492|rxn00545
c00294	dAMP	damp	C10H13N5O6P	-1	-218.01	rxn01127
c00295	dGDP	dgdp	C10H13N5O10P2	-2	-476.46	rxn01509|rxn01353|rxn05233
c00296	dGMP	dgmp	C10H13N5O7P	-1	-268.46	rxn01509|rxn01351
c00297	dTDP	dtdp	C10H14N2O11P2	-2	-566.34	rxn01512|rxn10060|rxn01513
c00298	dTMP	dtmp	C10H14N2O8P	-1	-358.34	rxn01520|rxn01513
c00299	dUMP	dump	C9H12N2O8P	-1	-357.93	rxn01519|rxn01520|rxn01517
c00300	Urate	urate	C5H4N4O3	0	-90.93	rxn01522
c00305	Thiamin	thm	C12H17N4OS	1	52.18	rxn00440|rxn09657
c00306	Xylitol	xylt	C5H12O5	0	-189.02	rxn01385
c00307	Cytosine	csn	C4H5N3O	0	-8.68	rxn00717|rxn05527
c00309	XAN	xan	C5H4N4O2	0	-27.73	rxn01522|rxn01545|rxn01225|rxn01297|rxn01649|rxn01544|rxn05202
c00311	Guanosine	gsn	C10H13N5O5	0	-95.8	rxn01548|rxn01226
c00314	D-Mannitol	mnl	C6H14O6	0	-225.44	rxn00629
c00322	L-Isoleucine	ile-L	C6H13NO2	0	-84.87	rxn05244|rxn01575
c00327	strcoa	stcoa	C39H67N7O17P3S	-3	-759.91	rxn09449|rxn10213|rxn05459|rxn10204
c00330	Dihydrofolate	dhf	C19H19N7O6	-2	-109.12	rxn01602|rxn01520|rxn01603|rxn00686
c00331	cis-Aconitate	acon-C	C6H3O6	-3	-222.28	rxn00974|rxn01388
c00338	5-Aminolevulinate	5aop	C5H9NO3	0	-112.89	rxn00029|rxn01629
c00339	5-Aminopentanoate	5aptn	C5H11NO2	0	-82.87	rxn01630
c00340	2,5-Dioxopentanoate	25dop	C5H5O4	-1	-136.2	rxn01635|rxn01634|rxn00196
c00341	N-Carbamoylputrescine	cbmps	C5H14N3O	1	-44.23	rxn01029|rxn00853
c00342	N-Acetylornithine	acorn	C7H14N2O3	0	-115.26	rxn00469|rxn01637|rxn01636
c00343	N-Carbamoyl-L-aspartate	cbasp	C5H6N2O5	-2	-203.96	rxn01018|rxn01465
c00345	5-Methyltetrahydrofolate	5mthf	C20H23N7O6	-2	-101.7	rxn00693|rxn00910|rxn04954
c00346	L-Aspartate4-semialdehyde	aspsa	C4H7NO3	0	-113.05	rxn01644|rxn01301|rxn01643|rxn01302
c00347	5-10-Methenyltetrahydrofolate	methf	C20H20N7O6	-1	-97	rxn01211|rxn01653|rxn00907
c00349	Sedoheptulose 1,7-bisphosphate	s17bp	C7H14O13P2	-2	-678.84	rxn01343|rxn01334
c00350	Farnesyldiphosphate	frdp	C15H26O7P2	-2	-383	rxn03843|rxn01486|rxn01466|rxn08707
c00352	delta1-Piperideine-6-L-carboxylate	thp2c	C6H8NO2	-1	-56.09	rxn01664
c00355	Nicotinamide ribonucleotide	nmn	C11H15N2O8P	0	-337.74	rxn10181|rxn00105
c00356	dCTP	dctp	C9H13N3O13P3	-3	-721.54	rxn01673|rxn01672
c00357	TTP	dttp	C10H14N2O14P3	-3	-774.34	rxn01512|rxn10060
c00358	dUTP	dutp	C9H12N2O14P3	-3	-773.93	rxn01678|rxn01519|rxn01672
c00359	indol	indole	C8H7N	0	54.41	rxn00474|rxn01682
c00363	Ethanol	etoh	C2H6O	0	-43.44	rxn00543
c00367	Cytidine	Cytidine	C9H13N3O5	0	-132.88	rxn00707|rxn05198|rxn01368
c00383	Shikimate	skm	C7H9O5	-1	-171.29	rxn01740|rxn01739
c00386	D-Malate	mal-D	C4H4O5	-2	-201	rxn00160
c00391	D-Xylonate	D-Xylonate	C5H9O6	-1	-232.24	rxn01753|rxn01751
c00393	Folate	fol	C19H17N7O6	-2	-109.27	rxn01602|rxn05255
c00400	Acrylate	acryl	C3H3O2	-1	-64.98	rxn03839
c00403	D-Mannonate	mana	C6H11O7	-1	-268.66	rxn01775|rxn03885
c00408	Pantoate	pant-R	C6H11O4	-1	-159.58	rxn01790|rxn01791
c00412	Deoxyuridine	duri	C9H12N2O5	0	-145.43	rxn01799|rxn09685|rxn01800
c00418	NO	no	NO	0	10000000	rxn03990|rxn03991
c00421	Triphosphate	pppi	HO10P3	-4	10000000	rxn01352|rxn08194|rxn03535|rxn10052|rxn05029
c00427	L-Arabinonate	L-Arabinonate	C5H9O6	-1	-232.24	rxn01828
c00428	2-Oxopropanal	mthgxl	C3H4O2	0	-59.99	rxn00748|rxn01834
c00430	PACT	pac	C8H8O2	0	-47.35	rxn01843
c00432	meso-Tartrate	tartr-M	C4H4O6	-2	-239.04	rxn01847
c00434	4-Aminobutanal	4abutn	C4H10NO	1	-31.79	rxn01459|rxn01851
c00438	Deoxyadenosine	dad-2	C10H13N5O3	0	-5.51	rxn05317|rxn01859|rxn01858
c00443	ABEE	4abz	C7H6NO2	-1	-48.99	rxn02200|rxn03841|rxn02201
c00446	cAMP	camp	C10H11N5O6P	-1	-191.87	rxn00065
c00447	Betaine aldehyde	betald	C5H12NO	1	21.67	rxn01867|rxn10770|rxn01868
c00448	D-Glyceraldehyde	glyald	C3H6O3	0	-106.7	rxn01286|rxn00763|rxn01870
c00449	Dihydrolipoamide	dhlam	C8H17NOS2	0	-27.348	rxn01872|rxn01241|rxn01871
c00465	Ureidoglycolate	urdglyc	C3H5N2O4	-1	-163.98	rxn00327
c00475	Ribose 1-phosphate	r1p	C5H10O8P	-1	-394.12	rxn01548|rxn01646|rxn01138|rxn00778|rxn01649|rxn01358|rxn01647
c00477	N-Acetyl-L-glutamate	acglu	C7H9NO5	-2	-193.73	rxn00192|rxn01636
c00478	Pyridoxine phosphate	pdx5p	C8H11NO6P	-1	-279.93	rxn04070|rxn00209
c00480	2-Dehydro-D-gluconate	2dhglcn	C6H9O7	-1	-258.18	rxn01277
c00481	Isobutyryl-CoA	ibcoa	C25H39N7O17P3S	-3	-784.4	rxn05408
c00482	2-Phospho-D-glycerate	2pg	C3H5O7P	-2	-371.9	rxn00459|rxn01106
c00485	D-Mannose1-phosphate	man1p	C6H12O9P	-1	-430.78	rxn00640|rxn01329
c00492	N-Acetyl-D-mannosamine	acmana	C8H15NO6	0	-212.63	rxn00897
c00493	Pyridoxamine phosphate	pyam5p	C8H13N2O5P	0	-244.68	rxn00208
c00497	XMP	xmp	C10H12N4O9P	-1	-364.43	rxn01962|rxn00917|rxn01544|rxn00834
c00498	2-Aceto-2-hydroxybutanoate	2ahbut	C6H9O4	-1	-151.56	rxn03436|rxn03194
c00504	LL-2,6-Diaminopimelate	26dap-LL	C7H14N2O4	0	-163.68	rxn01973|rxn01974
c00506	gamma-Glutamylcysteine	glucys	C8H13N2O5S	-1	-190.374	rxn00351|rxn00646
c00507	Glycerophosphocholine	g3pc	C8H20NO6P	0	-254.99	rxn00758
c00508	3MOP	3mop	C6H9O3	-1	-109.64	rxn03437|rxn01575
c00509	deoxyribose-1-phosphate	2dr1p	C5H10O7P	-1	-354.28	rxn01446|rxn01799|rxn01986|rxn01859|rxn01146|rxn01985
c00510	deoxyribose-5-phosphate	2dr5p	C5H10O7P	-1	-354.28	rxn01987|rxn00784|rxn01986
c00515	5-Dehydro-4-deoxy-D-glucarate	5d4dglcr	C6H6O7	-2	-263.36	rxn01634|rxn01989
c00516	meso-2,6-Diaminopimelate	26dap-M	C7H14N2O4	0	-163.68	rxn00313|rxn02011|rxn01974
c00520	2-Dehydro-3-deoxy-L-pentonate	2-Dehydro-3-deoxy-L-pentonate	C5H7O5	-1	-183.72	rxn01828
c00523	Trehalose 6-phosphate	tre6p	C12H22O14P	-1	-589.26	rxn00605|rxn02004
c00524	2-Inosose	2ins	C6H10O6	0	-213.4	rxn00879
c00525	UDP-N-acetylmuramoyl-L-alanyl-D-glutamate	uamag	C28H39N5O23P2	-4	-958.02	rxn02008|rxn02011
c00530	XTP	xtp	C10H12N4O15P3	-3	-780.43	rxn01962
c00531	Hg2+	hg2	Hg	2	10000000	rxn10343
c00532	O2-	o2s	HO2	0	3.9197	rxn00206
c00533	dCDP	dcdp	C9H13N3O10P2	-2	-513.54	rxn01673|rxn01219|rxn06076
c00540	BET	glyb	C5H11NO2	0	-31.03	rxn01867|rxn01868|rxn05181|rxn02028
c00588	Sorbitol	sbt-D	C6H14O6	0	-225.44	rxn00634
c00599	SALC	salc	C7H5O3	-1	-92.53	rxn00589
c00608	D-Altronate	altrn	C6H11O7	-1	-268.66	rxn01122
c00609	D-Glucarate	glcr	C6H8O8	-2	-311.88	rxn01989|rxn07845
c00630	3-Oxoadipate	3oxadp	C6H6O5	-2	-189.74	rxn02143|rxn02144
c00635	Cbl	cbl1	C62H89CoN13O14P	0	10000000	rxn08194
c00637	D-Methionine	met-D	C5H11NO2S	0	-75.91	rxn05183
c00638	Deamido-NAD	dnad	C21H24N6O15P2	-2	-572.03	rxn00190|rxn00138|rxn02155
c00641	L-Histidinol	histd	C6H12N3O	1	-2.41	rxn02160|rxn02159
c00644	PAN	pnto-R	C9H16NO5	-1	-188.54	rxn10180|rxn12510|rxn01791
c00650	Crotonyl-CoA	butd2coa	C25H37N7O17P3S	-3	-761.78	rxn02167|rxn00868
c00654	Deoxycytidine	dcyt	C9H13N3O4	0	-93.04	rxn05205|rxn01800
c00655	Dephospho-CoA	dpcoa	C21H33N7O13P2S	-2	-539.494	rxn02175|rxn00100
c00666	Tartrate	tartr-L	C4H4O6	-2	-239.04	rxn04143|rxn01285
c00668	ALCTT	alac-S	C5H7O4	-1	-153.18	rxn02187|rxn02186|rxn02185
c00672	D-Fructuronate	fruur	C6H9O7	-1	-262.39	rxn01775
c00683	Dihydropteroate	dhpt	C14H13N6O3	-1	-2.14	rxn02200|rxn01603|rxn02201
c00689	Porphobilinogen	ppbng	C10H13N2O4	-1	-118.18	rxn00029|rxn00060
c00699	5-Dehydroquinate	3dhq	C7H9O6	-1	-214.49	rxn02212|rxn02213
c00703	Indoleacetate	ind3ac	C10H8NO2	-1	-23.83	rxn02222
c00712	2-Dehydropantoate	2dhp	C6H9O4	-1	-149.1	rxn01790|rxn00912
c00722	O-Acetyl-L-serine	acser	C5H9NO4	0	-161.6	rxn05733|rxn00649|rxn00423
c00727	2-Phosphoglycolate	2pglyc	C2H3O6P	-2	-335.48	rxn00980
c00729	5-Aminopentanamide	5apentam	C5H13N2O	1	-40.43	rxn01630
c00731	Ala-Ala	alaala	C6H12N2O3	0	-118.69	rxn00851|rxn03164
c00738	phosphoserine	pser-L	C3H7NO6P	-1	-336.65	rxn02914|rxn00420
c00742	Allophanate	allphn	C2H3N2O3	-1	-127.56	rxn00002
c00755	Hydroxymethylbilane	hmbil	C40H38N4O17	-8	-479.5	rxn02264|rxn00060
c00756	Dimethylglycine	dmgly	C4H9NO2	0	-73.28	rxn02028
c00760	2-Methylbutyryl-CoA	2mbcoa	C26H41N7O17P3S	-3	-782.78	rxn02268|rxn05358
c00762	4-Guanidinobutanoate	4gubut	C5H11N3O2	0	-72.6	rxn02275
c00764	7-8-Diaminononanoate	dann	C9H21N2O2	1	-80.99	rxn02277|rxn02312
c00773	UDP-MurNAc	uamr	C20H28N3O19P2	-3	-820.27	rxn02285|rxn02286
c00774	UroporphyrinogenIII	uppg3	C40H36N4O16	-8	10000000	rxn02288|rxn02264|rxn02287
c00781	5-Dehydrogluconate	5dglcn	C6H9O7	-1	-260.64	rxn01278
c00782	Pimeloyl-CoA	pmcoa	C28H42N7O19P3S	-4	-857.18	rxn02297
c00790	O-Acetyl-L-homoserine	achms	C6H11NO4	0	-159.98	rxn00952|rxn01303|rxn06078
c00791	ProtoporphyrinogenIX	pppg9	C34H38N4O4	-2	10000000	rxn02304|rxn02303
c00793	Thiamine phosphate	thmmp	C12H17N4O4PS	0	-160.32	rxn02305|rxn00438
c00794	TRHL	tre	C12H22O11	0	-376.76	rxn02004
c00797	(R)-3-Hydroxybutanoate	bhb	C4H7O3	-1	-121.55	rxn00992
c00800	8-Amino-7-oxononanoate	8aonn	C9H17NO3	0	-108.22	rxn02297|rxn02312
c00802	D-fructose-1-phosphate	f1p	C6H12O9P	-1	-431.67	rxn01492|rxn01870|rxn05560
c00805	D-Tagatose 6-phosphate	tag6p-D	C6H12O9P	-1	-431.67	rxn02314
c00807	L-histidinol-phosphate	hisp	C6H12N3O4P	0	-214.91	rxn02320|rxn02160
c00809	O-Phospho-L-homoserine	phom	C4H9NO6P	-1	-335.03	rxn01069|rxn01300
c00810	Orotidylic acid	orot5p	C10H11N2O11P	-2	-479.18	rxn01362|rxn00710
c00817	D-Arabinose5-phosphate	ara5p	C5H10O8P	-1	-392.04	rxn01117|rxn02331
c00819	L-Arabinono-1,4-lactone	L-Arabinono-1,4-lactone	C5H8O5	0	-179.36	rxn01289
c00822	O-Succinyl-L-homoserine	suchms	C8H12NO6	-1	-236.19	rxn05957
c00830	4-Hydroxy-2-oxoglutarate	4h2oglt	C5H4O6	-2	-226.94	rxn02339|rxn00328
c00834	Phosphopantetheine	pan4p	C11H22N2O7PS	-1	-347.644	rxn02341|rxn02175|rxn06022
c00836	S-Acetyldihydrolipoamide	adhlam	C10H19NO2S2	0	-61.184	rxn01871|rxn02342
c00837	S-Adenosylmethioninamine	ametam	C14H24N6O3S	2	13.01	rxn00127|rxn01406
c00840	L-beta-Lysine	36dahx	C6H15N2O2	1	-84.04	rxn00321
c00842	(S)-3-Hydroxybutyryl-CoA	3hbycoa	C25H39N7O18P3S	-3	-820.63	rxn02167|rxn01451|rxn02345
c00843	Tartronate semialdehyde	2h3opp	C3H3O4	-1	-149.92	rxn01280|rxn01015|rxn01281
c00851	trans-4-Hydroxy-L-proline	4hpro-LT	C5H8NO3	-1	-102.38	rxn02360|rxn02359
c00856	3-Carboxy-cis,cis-muconate	3cmuc	C7H3O6	-3	-204.67	rxn02369|rxn01192
c00858	L-Glutamate5-semialdehyde	glu5sa	C5H9NO3	0	-111.43	rxn00183|rxn02373|rxn02374
c00859	Pseudouridine 5'-phosphate	psd5p	C9H12N2O9P	-1	-410.45	rxn00776
c00860	S-Succinyldihydrolipoamide	sdhlam	C12H20NO4S2	-1	-137.394	rxn01872|rxn02376
c00863	beta-D-Glucose 6-phosphate	g6p-B	C6H12O9P	-1	-430.78	rxn02380|rxn01169|rxn01977|rxn01975
c00867	Inositol 1-phosphate	mi1p-D	C6H12O9P	-1	-432.46	rxn00881
c00868	p-hydroxyphenylpyruvate	34hpp	C9H7O4	-1	-115.3	rxn01268|rxn00527|rxn01269
c00873	Nicotinate ribonucleotide	nicrnt	C11H13NO9P	-1	-380.18	rxn02402|rxn01265|rxn02155
c00875	KDO	kdo	C8H13O8	-1	-292.98	rxn02404|rxn02405
c00876	3-Hydroxyisobutyrate	3hmp	C4H7O3	-1	-121.55	rxn01480|rxn03433
c00890	UDP-N-acetylmuramoyl-L-alanine	uama	C23H33N4O20P2	-3	-851.04	rxn02008|rxn02286
c00894	2-Dehydro-3-deoxy-D-galactonate	2dh3dgal	C6H9O6	-1	-220.14	rxn02429
c00905	Guanosine 3',5'-bis(diphosphate)	gdpdp	C10H13N5O17P4	-4	-936.8	rxn00242
c00906	all-trans-Hexaprenyl diphosphate	hexdp	C30H50O7P2	-2	-298.73	rxn03892|rxn03891
c00908	Glycerophosphoethanolamine	g3pe	C5H14NO6P	0	-311.69	rxn08841|rxn08807|rxn08844|rxn08804|rxn08838|rxn08840|rxn08809|rxn08839|rxn01073|rxn08805|rxn08842|rxn08843|rxn08806|rxn08803|rxn08808
c00911	6-phospho-D-glucono-1-5-lactone	6pgl	C6H10O9P	-1	-428.52	rxn00604|rxn01476|rxn01975
c00918	2-Acetamido-5-oxopentanoate	acg5sa	C7H10NO4	-1	-141.03	rxn01637|rxn02465
c00922	delta1-Piperideine-2-carboxylate	1pipdn2c	C6H8NO2	-1	-57.53	rxn02916
c00924	AppppA	ap4a	C20H24N10O19P4	-4	-865.7	rxn00095
c00930	imidazole acetol-phosphate	imacp	C6H8N2O5P	-1	-242.14	rxn02320|rxn02473
c00931	5-Amino-6--5-phosphoribosylaminouracil	5apru	C9H14N4O9P	-1	-394.67	rxn02475|rxn02474
c00932	5-O--1-Carboxyvinyl-3-phosphoshikimate	3psme	C10H10O10P	-3	-427.57	rxn02476|rxn01255
c00938	4-Carboxymuconolactone	2c25dho	C7H4O6	-2	-213.04	rxn02369|rxn02483
c00939	Toxopyrimidine	4ahmmp	C6H9N3O	0	8.46	rxn09997|rxn02484
c00945	2-Dehydro-3-deoxy-D-galactonate 6-phosphate	2dh3dgal6p	C6H9O9P	-2	-432.64	rxn02429|rxn00783
c00954	6-hydroxymethyl dihydropterin	6hmhpt	C7H9N5O2	0	-3.11	rxn02200|rxn02503|rxn02504
c00956	1-(2-carboxyphenylamino)-1-deoxyribulose 5-phosphate	2cpr5p	C12H14NO9P	-2	-392.53	rxn02508|rxn02507
c00957	2,5-Diamino-6-(5'-phosphoribosylamino)-4-pyrimidineone	25drapp	C9H15N5O8P	-1	-338.54	rxn02475|rxn00300
c00971	Na+	na1	Na	1	10000000	rxn05208|rxn05207|rxn10180|rxn05604|rxn05209
c00977	dITP	ditp	C10H12N4O13P3	-3	-689.74	rxn02518
c00978	dUDP	dudp	C9H12N2O11P2	-2	-565.93	rxn01678|rxn06075|rxn01517
c00982	FADH2	fadh2	C27H33N9O15P2	-2	-538.18	rxn00935|rxn00616|rxn02359|rxn08291|rxn10126|rxn00288|rxn09188
c01012	Cd2+	cd2	Cd	2	10000000	rxn05516|rxn05517
c01017	Cys-Gly	cgly	C5H10N2O3S	0	-113.974	rxn00350|rxn00650|rxn05539
c01048	Arsenate	arsna	HO4As	-2	10000000	rxn05506
c01078	Selenide	seln	H2Se	0	10000000	rxn02569
c01080	ocdca	ocdca	C18H35O2	-1	-60.83	rxn08850|rxn09135|rxn08822|rxn08801|rxn09128|rxn10161|rxn09149|rxn09449|rxn09163|rxn09142|rxn08843|rxn09156|rxn08815|rxn08808
c01092	Allantoin	alltn	C4H6N4O3	0	-116.06	rxn04133|rxn05682|rxn04456
c01101	Carbamate	Carbamate	CH2NO2	-1	-95.7	rxn05064
c01150	Acrylamide	aa	C3H5NO	0	-22.54	rxn03839
c01217	Xanthosine	xtsn	C10H12N4O6	0	-151.93	rxn01545|rxn01649
c01242	Thyminose	drib	C5H10O4	0	-141.78	rxn01987|rxn05549
c01260	Lauroyl-CoA	ddcoa	C33H55N7O17P3S	-3	-769.63	rxn06510|rxn10013
c01262	Amylotriose	malttr	C18H32O16	0	-535.24	rxn05608
c01270	FMNH2	fmnh2	C17H22N4O9P	-1	-346.33	rxn03975
c01298	Aminoacetone	aact	C3H8NO	1	-36.68	rxn02666
c01311	Dethiobiotin	dtbt	C10H17N2O3	-1	-115.31	rxn02277|rxn08180
c01324	L-Histidinal	cbs_412	C6H10N3O	1	7.07	rxn00863|rxn02159
c01329	Maltohexaose	malthx	C36H62O31	0	-1010.68	rxn10174
c01335	Octanoyl-CoA	occoa	C29H47N7O17P3S	-3	-776.11	rxn10011|rxn02680
c01401	Vitamin K1	Vitamin K1	C31H46O2	0	28.3	rxn04674
c01476	Protoporphyrin	ppp9	C34H32N4O4	-2	10000000	rxn02304|rxn00224
c01501	2-Methylcitrate	2mcit	C7H7O7	-3	-280.63	rxn03060|rxn00679
c01507	3-Oxoadipyl-CoA	oxadpcoa	C27H38N7O20P3S	-4	-888.82	rxn02143|rxn00598|rxn04750
c01527	D-Xylonolactone	D-Xylonolactone	C5H8O5	0	-177.8	rxn01751|rxn01041
c01567	(R)-Allantoin	(R)-Allantoin	C4H6N4O3	0	-116.06	rxn04132|rxn04457
c01587	5-Methylcytosine	5mcsn	C5H7N3O	0	-9.09	rxn01025
c01620	Precorrin 2	pre2	C42H40N4O16	-8	10000000	rxn02774|rxn02287
c01646	2-Isopropylmalate	3c3hmp	C7H10O5	-2	-201.18	rxn00902|rxn02789
c01647	2-Phenylacetamide	pad	C8H9NO	0	-7.44	rxn01843
c01651	L-3-Cyanoalanine	L-3-Cyanoalanine	C4H6N2O2	0	-73.15	rxn02792|rxn02791
c01695	Myristoyl-CoA	tdcoa	C35H59N7O17P3S	-3	-766.39	rxn05457|rxn10203|rxn10212|rxn10014|rxn05736|rxn02804
c01710	2-Isopropylmaleate	2ippm	C7H8O4	-2	-143.02	rxn02811|rxn02789
c01716	3-Dehydroshikimate	3dhsk	C7H7O5	-1	-166.28	rxn01740|rxn02213
c01720	3-Ureidopropanoate	cala	C4H7N2O3	-1	-124.32	rxn00654
c01741	ddca	ddca	C12H23O2	-1	-70.55	rxn09144|rxn09137|rxn09123|rxn09158|rxn08838|rxn08845|rxn09130|rxn09151|rxn08817|rxn08803|rxn08796|rxn08810
c01747	Indole-3-acetamide	iad	C10H10N2O	0	18.61	rxn02222
c01775	Phosphoribosyl-ATP	prbatp	C15H21N5O20P4	-4	-1015.22	rxn00789|rxn02834
c01777	Phosphoribosyl-AMP	prbamp	C15H21N5O14P2	-2	-599.22	rxn02835|rxn02834
c01831	4-Imidazoleacetate	imzac	C5H5N2O2	-1	-44.46	rxn02853
c01871	3-Methylcatechol	3mcat	C7H8O2	0	-51.01	rxn04724
c01882	Isovaleryl-CoA	ivcoa	C26H41N7O17P3S	-3	-782.78	rxn05383|rxn01207
c01914	L-Methionine S-oxide	metox	C5H11NO3S	0	10000000	rxn05613|rxn06077
c01919	maltose-6-phosphate	malt6p	C12H22O14P	-1	-589.26	rxn05607
c01932	1,2-Naphthalenediol	1,2-Naphthalenediol	C10H8O2	0	-39.569	rxn03906
c01973	4-Guanidinobutanamide	4gudbd	C5H13N4O	1	-30.16	rxn02275
c01974	4-Hydroxy-L-glutamate	4hglu	C5H8NO5	-1	-202.17	rxn02339
c01977	4-Phospho-L-aspartate	4pasp	C4H7NO7P	-1	-380.65	rxn00337|rxn01643
c01981	5-Methylthio-D-ribose	5mtr	C6H12O4S	0	-135	rxn01021
c01982	5-Phosphoribosylamine	pram	C5H12NO7P	0	-358.87	rxn00790|rxn02895
c02016	N-Ribosylnicotinamide	rnam	C11H15N2O5	1	-125.24	rxn01646
c02030	3-phosphoshikimate	skm5p	C7H9O8P	-2	-383.79	rxn02476|rxn01739
c02045	1-Hydroxy-2-naphthoate	1-Hydroxy-2-naphthoate	C11H7O3	-1	-82.719	rxn03906
c02060	(2E)-Dodecenoyl-CoA	trans-dd2coa	C33H53N7O17P3S	-3	-748.82	rxn02911|rxn10013
c02069	3-Phosphonooxypyruvate	3php	C3H3O7P	-2	-361.42	rxn02914|rxn01101
c02074	2-Oxo-6-aminocaproate	6a2ohxnt	C6H11NO3	0	-108.81	rxn02916
c02083	CoproporphyrinogenIII	cpppg3	C36H40N4O8	-4	10000000	rxn02288|rxn02303
c02090	Glycerophosphoglycerol	g3pg	C6H14O8P	-1	-383.36	rxn08847|rxn08850|rxn08849|rxn08812|rxn08845|rxn08813|rxn08816|rxn08811|rxn08669|rxn08814|rxn08846|rxn08851|rxn08848|rxn08815|rxn08810
c02096	L-3-Amino-isobutyrate	L-3-Amino-isobutyrate	C4H9NO2	0	-86.3	rxn02925
c02097	L-Glutamyl 5-phosphate	glu5p	C5H9NO7P	-1	-379.03	rxn00179|rxn02373
c02103	N2-Succinyl-L-arginine	sucarg	C10H17N4O5	-1	-179.58	rxn02927|rxn00601
c02120	Dihydrodipicolinate	23dhdp	C7H5NO4	-2	-133.7	rxn01644|rxn02929
c02124	2-Methylacetoacetyl-CoA	2maacoa	C26H39N7O18P3S	-3	-812.8	rxn02933|rxn00676
c02125	Tiglyl-CoA	2mb2coa	C26H39N7O17P3S	-3	-762.53	rxn02268|rxn02934
c02140	AIR	air	C8H14N3O7P	0	-297.44	rxn02938|rxn09997|rxn02937|rxn05229
c02147	4-Phosphoerythronate	4per	C4H7O8P	-2	-408.32	rxn01331|rxn02939
c02152	L-Argininosuccinate	argsuc	C10H17N4O6	-1	-224.81	rxn00802|rxn01434
c02160	N2-Succinyl-L-ornithine	sucorn	C9H15N2O5	-1	-191.47	rxn02927
c02175	cis-4-Hydroxy-D-proline	cis-4-Hydroxy-D-proline	C5H8NO3	-1	-102.38	rxn02360
c02182	(R)-S-Lactoylglutathione	lgt-S	C13H20N3O8S	-1	-291.21	rxn01274|rxn01834
c02186	Oxaloglycolate	oxglyc	C4H2O6	-2	-228.56	rxn01847|rxn04143
c02187	Methacrylyl-CoA	2mp2coa	C25H37N7O17P3S	-3	-764.81	rxn02949
c02197	5-Formyltetrahydrofolate	5fthf	C20H21N7O7	-2	-142.75	rxn01653
c02201	4-phosphopantothenate	4ppan	C9H16NO8P	-2	-401.04	rxn12510|rxn12512|rxn09177
c02210	Indoleglycerol phosphate	3ig3p	C11H13NO6P	-1	-267.57	rxn01964|rxn02507|rxn01682
c02211	L-2-Amino-acetoacetate	2aobut	C4H7NO3	0	-116.32	rxn02666
c02227	S-Ribosylhomocysteine	rhcys	C9H17NO6S	0	-212.38	rxn00143|rxn05958
c02229	Bactoprenyl diphosphate	udcp	C55H90O7P2	-2	-158.28	rxn03901|rxn04308|rxn10199
c02230	Inositol 4-phosphate	mi4p-D	C6H12O9P	-1	-432.46	rxn00882
c02234	(R)-3-Hydroxybutanoyl-CoA	(R)-3-Hydroxybutanoyl-CoA	C25H39N7O18P3S	-3	-820.63	rxn01453|rxn02345
c02255	3-oxoadipate-enol-lactone	5odhf2a	C6H5O4	-1	-129.14	rxn02144|rxn02483
c02333	Quinolinate	quln	C7H3NO4	-2	-119.77	rxn02402|rxn02988
c02345	L-Glutamate1-semialdehyde	glu1sa	C5H9NO3	0	-111.43	rxn01629|rxn06591
c02371	D-Tagatose 1,6-biphosphate	tagdp-D	C6H12O12P2	-2	-644.17	rxn02314
c02375	Adenylosuccinate	dcamp	C14H15N5O11P	-3	-408.89	rxn00838|rxn00800
c02386	2-Dehydro-3-deoxy-D-xylonate	2-Dehydro-3-deoxy-D-xylonate	C5H7O5	-1	-183.72	rxn01753
c02394	GAR	gar	C7H15N2O8P	0	-389.45	rxn02895|rxn03004
c02414	L-2-Amino-6-oxopimelate	L-2-Amino-6-oxopimelate	C7H10NO5	-1	-188.45	rxn03012
c02431	1-Pyrroline-5-carboxylate	1pyr5c	C5H6NO2	-1	-59.27	rxn00503|rxn00929|rxn00931|rxn02374|rxn09188
c02439	2-Dehydro-3-deoxy-D-glucarate	2-Dehydro-3-deoxy-D-glucarate	C6H6O7	-2	-263.36	rxn07845
c02465	tetrahydrodipicolinate	thdp	C7H7NO4	-2	-138.97	rxn02929|rxn03012|rxn03031
c02484	Inositol 3-phosphate	mi3p-D	C6H12O9P	-1	-432.46	rxn00883
c02498	2,3-Dihydroxy-isovalerate	23dhmb	C5H9O4	-1	-161.2	rxn02186|rxn00898|rxn03068
c02522	2-Aminoadipate 6-semialdehyde	L2aadp6sa	C6H11NO3	0	-109.81	rxn01664
c02535	2,3-Dihydroxy-3-methylvalerate	23dhmp	C6H11O4	-1	-159.58	rxn03435|rxn03437
c02546	CMP-KDO	ckdo	C17H24N3O15P	-2	-579.51	rxn03182|rxn03439|rxn02405
c02552	n-acetylglutamyl-phosphate	acg5p	C7H10NO8P	-2	-408.63	rxn02465
c02555	Tetrahydropteroyltri-L-glutamate	hpglu	C29H33N9O12	-4	-327.93	rxn11944|rxn03052
c02557	Farnesylfarnesylgeraniol	octdp	C40H66O7P2	-2	-242.55	rxn03893|rxn12008
c02569	2-Oxo-3-hydroxyisovalerate	33hmeoxobut	C5H7O4	-1	-150.72	rxn02187|rxn03068
c02590	all-trans-Heptaprenyl diphosphate	hepdp	C35H58O7P2	-2	-270.64	rxn12008|rxn03891
c02591	pendp	pendp	C25H42O7P2	-2	-326.82	rxn05287|rxn03892
c02597	cis-2-Methylaconitate	2mcacn	C7H5O6	-3	-223.03	rxn03061|rxn03060
c02605	2-isopropyl-3-oxosuccinate	3c4mop	C7H8O5	-2	-189.28	rxn03062|rxn01208
c02611	N-Acetyl-D-glucosamine1-phosphate	acgam1p	C8H15NO9P	-1	-425.13	rxn03638|rxn00293
c02625	3-Hydroxy-L-1-pyrroline-5-carboxylate	1p3h5c	C5H6NO3	-1	-99.11	rxn02359
c02626	1-Pyrroline-4-hydroxy-2-carboxylate	1-Pyrroline-4-hydroxy-2-carboxylate	C5H6NO3	-1	-100.55	rxn01635
c02642	N-5-phosphoribosyl-anthranilate	pran	C12H14NO9P	-2	-393.15	rxn02508|rxn00791
c02654	4-Methyl-5--2-phosphoethyl-thiazole	4mpetz	C6H9NO4PS	-1	-219.61	rxn02305|rxn09310
c02656	6-7-Dimethyl-8--1-D-ribityllumazine	dmlz	C13H18N4O6	0	-124.62	rxn03080|rxn00048
c02666	(R)-4'-Phosphopantothenoyl-L-cysteine	4ppcys	C12H21N2O9PS	-2	-427.284	rxn02341|rxn12512|rxn09177
c02678	N-Formyl-GAR	fgam	C8H14N2O9P	-1	-417.4	rxn03004|rxn03084
c02691	2-methyl-3-hydroxy-butyryl-CoA	3hmbcoa	C26H41N7O18P3S	-3	-820.82	rxn02934|rxn02933
c02693	3-Isopropylmalate	3c2hmp	C7H10O5	-2	-199.76	rxn02811|rxn03062
c02698	N-Succinyl-L-2,6-diaminopimelate	sl26da	C11H16N2O7	-2	-269.49	rxn03087|rxn01973
c02701	S-Adenosyl-4-methylthio-2-oxobutanoate	amob	C15H19N5O6S	0	-91.4	rxn02312
c02711	2-Keto-3-deoxy-6-phosphogluconate	2ddg6p	C6H9O9P	-2	-432.64	rxn03884|rxn01477
c02720	5-Amino-6--5-phosphoribitylaminouracil	5aprbu	C9H16N4O9P	-1	-402.07	rxn05039|rxn02474
c02724	N-Succinyl-L-2-amino-6-oxopimelate	sl2a6o	C11H12NO8	-3	-294.26	rxn03087|rxn03031
c02730	3-Deoxy-D-manno-octulosonate8-phosphate	kdo8p	C8H13O11P	-2	-505.48	rxn02404|rxn02331
c02738	5-Methyltetrahydropteroyltri-L-glutamate	mhpglu	C30H35N9O12	-4	-315.66	rxn11944|rxn03052
c02740	Guanosine 5'-triphosphate,3'-diphosphate	gdptp	C10H13N5O20P5	-5	-1144.8	rxn00303
c02775	4-Amino-5-phosphomethyl-2-methylpyrimidine	4ampm	C6H9N3O4P	-1	-204.04	rxn02484|rxn03108
c02799	Methylisocitrate	micit	C7H7O7	-3	-280.63	rxn03061|rxn00289
c02820	UDP-N-acetylglucosamine enolpyruvate	uaccg	C20H26N3O19P2	-3	-800.68	rxn02285|rxn00461
c02826	5'-Phosphoribosylformylglycinamidine	fpram	C8H16N3O8P	0	-381.6	rxn02937|rxn03084
c02835	UDP-2,3-bis(3-hydroxytetradecanoyl)glucosamine	u23ga	C43H75N3O20P2	-2	-831.55	rxn03130|rxn03159|rxn06723
c02843	D-erythro-imidazol-glycerol-phosphate	eig3p	C6H10N2O6P	-1	-288.2	rxn02473|rxn03135
c02851	AICAR	aicar	C9H14N4O8P	-1	-336.61	rxn03137|rxn03136|rxn03135
c02857	DAHP	2dda7p	C7H11O10P	-2	-469.06	rxn02212|rxn01332
c02862	UDPMurAc(oyl-L-Ala-D-gamma-Glu-L-Lys-D-Ala-D-Ala)	uGgla	C40H62N9O26P2	-3	-1046.45	rxn03903
c02882	4--1-D-Ribitylamino-5-aminouracil	4r5au	C9H16N4O6	0	-189.57	rxn03080|rxn05039|rxn00048
c02884	FAICAR	fprica	C10H14N4O9P	-1	-372.85	rxn03137|rxn00832
c02886	UDP-3-O-(beta-hydroxymyristoyl)-N-acetylglucosamine	u3aga	C31H51N3O19P2	-2	-812.95	rxn03146|rxn06729
c02893	5'-Phosphoribosyl-4-carboxy-5-aminoimidazole	5aizc	C9H13N3O9P	-1	-378.85	rxn02938|rxn03147|rxn05229
c02894	4-Amino-2-methyl-5-diphosphomethylpyrimidine	2mahmp	C6H9N3O7P2	-2	-412.04	rxn02305|rxn03108
c02920	7,8-Dihydropterin pyrophosphate	6hmhptpp	C7H9N5O8P2	-2	-423.61	rxn02503|rxn02201
c02921	SAICAR	25aics	C13H16N4O12P	-3	-487.65	rxn03147|rxn03136
c02930	Lipid X	lipidX	C34H65NO12P	-1	-499.78	rxn03130|rxn03159
c02948	MurAc(oyl-L-Ala-D-gamma-Glu-L-Lys-D-Ala-D-Ala)-diphospho- undecaprenol	uaGgla	C86H140N7O21P2	-3	-598.96	rxn03933|rxn03903
c02961	Dihydroneopterin	dhnpt	C9H13N5O4	0	-75.95	rxn02504
c02964	UDP-N-acetylmuramoyl-L-alanyl-D-gamma-glutamyl-meso-2-6-diaminopimelate	ugmd	C35H51N7O26P2	-4	-1064.55	rxn02011|rxn03164
c02968	UDP-N-acetylmuramoyl-L-alanyl-D-glutamyl-6-carboxy-L-lysyl-D-alanyl- D-alanine	ugmda	C41H61N9O28P2	-4	-1126.09	rxn03164|rxn03904
c02978	7,8-Dihydroneopterin 3'-triphosphate	ahdt	C9H13N5O13P3	-3	-704.45	rxn03174|rxn00299
c02979	phosphoribosylformiminoaicar-phosphate	prfp	C15H23N5O15P2	-2	-651.87	rxn02835|rxn03175
c02991	phosphoribulosylformimino-AICAR-phosphate	prlp	C15H23N5O15P2	-2	-651.25	rxn03175|rxn03135
c02993	Lipid IV(A)	lipidA	C68H128N2O23P2	-2	-939.76	rxn03182|rxn03181
c03002	Lipid A disaccharide	lipidA	C68H128N2O20P	-1	-727.26	rxn03159|rxn03181
c03034	3-Ureidoisobutyrate	3uib	C5H9N2O3	-1	-124.51	rxn03188
c03049	2-Hydroxyethyl-ThPP	2-Hydroxyethyl-ThPP	C14H21N4O8P2S	-1	-405.15	rxn00011|rxn03194|rxn02185|rxn02342
c03052	Imidazole acetaldehyde	imzacd	C5H6N2O	0	8.24	rxn02853
c03063	3-Aminoisobutanoate	3-Aminoisobutanoate	C4H9NO2	0	-86.3	rxn03188
c03078	Selenophosphate	selnp	HO3PSe	-2	10000000	rxn02569
c03091	5'-Deoxyadenosine	dad-5	C10H13N5O3	0	-9.12	rxn08180
c03113	(S)-3-Hydroxyhexadecanoyl-CoA	3hhdcoa	C37H63N7O18P3S	-3	-801.19	rxn03240|rxn03239
c03114	3-Oxopalmitoyl-CoA	3ohdcoa	C37H61N7O18P3S	-3	-793.17	rxn03239|rxn02804
c03115	(S)-3-Hydroxytetradecanoyl-CoA	3htdcoa	C35H59N7O18P3S	-3	-804.43	rxn03241|rxn06777
c03116	(S)-3-Hydroxydodecanoyl-CoA	3hddcoa	C33H55N7O18P3S	-3	-807.67	rxn02911|rxn03242
c03117	3-Oxododecanoyl-CoA	3oddcoa	C33H53N7O18P3S	-3	-799.65	rxn03242|rxn03243
c03118	(S)-Hydroxydecanoyl-CoA	3hdccoa	C31H51N7O18P3S	-3	-810.91	rxn03245|rxn03244
c03119	3-Oxodecanoyl-CoA	3odcoa	C31H49N7O18P3S	-3	-802.89	rxn02680|rxn03244
c03120	(S)-Hydroxyoctanoyl-CoA	3hocoa	C29H47N7O18P3S	-3	-814.15	rxn03247|rxn03246
c03121	3-Oxooctanoyl-CoA	3oocoa	C29H45N7O18P3S	-3	-806.13	rxn03248|rxn03246
c03122	(S)-Hydroxyhexanoyl-CoA	3hhcoa	C27H43N7O18P3S	-3	-817.39	rxn03250|rxn03249
c03123	3-Oxohexanoyl-CoA	3ohcoa	C27H41N7O18P3S	-3	-809.37	rxn00874|rxn03249
c03124	Hexanoyl-CoA	hxcoa	C27H43N7O17P3S	-3	-779.35	rxn03248|rxn10010
c03125	(2E)-Hexenoyl-CoA	hx2coa	C27H41N7O17P3S	-3	-758.54	rxn03250|rxn10010
c03126	(2E)-Hexadecenoyl-CoA	hdd2coa	C37H61N7O17P3S	-3	-742.34	rxn03240|rxn05732
c03127	(2E)-Tetradecenoyl-CoA	td2coa	C35H57N7O17P3S	-3	-745.58	rxn03241|rxn10014
c03128	Decanoyl-CoA	dccoa	C31H51N7O17P3S	-3	-772.87	rxn10012|rxn03243
c03129	(2E)-Decenoyl-CoA	dc2coa	C31H49N7O17P3S	-3	-752.06	rxn03245|rxn10012
c03130	(2E)-Octenoyl-CoA	oc2coa	C29H45N7O17P3S	-3	-755.3	rxn03247|rxn10011
c03187	Oxalosuccinate	oxasucc	C6H3O7	-3	-268.54	rxn00199|rxn01387
c03189	3-Carboxy-1-hydroxypropyl-ThPP	3-Carboxy-1-hydroxypropyl-ThPP	C16H22N4O10P2S	-2	-481.36	rxn02376|rxn00441
c03279	Deoxyinosine	din	C10H12N4O4	0	-61.24	rxn09687|rxn01985|rxn01858
c03343	Phenylpropanoate	pppn	C9H9O2	-1	-48.26	rxn04597
c03407	gamma-Glutamyl-beta-cyanoalanine	gamma-Glutamyl-beta-cyanoalanine	C9H12N3O5	-1	-180.13	rxn02791
c03414	UroporphyrinogenI	uppg1	C40H36N4O16	-8	10000000	rxn03384
c03416	CoproporphyrinogenI	cpppg1	C36H40N4O8	-4	10000000	rxn03384
c03422	Cobinamide	cbi	C48H73CoN11O8	3	10000000	rxn05029
c03426	Sirohydrochlorin	scl	C42H38N4O16	-8	10000000	rxn02774|rxn04045
c03443	3-Octaprenyl-4-hydroxybenzoate	3ophb	C47H69O3	-1	128.94	rxn03893|rxn03393
c03444	2-Octaprenylphenol	2oph	C46H70O	0	211.57	rxn03394|rxn03393
c03445	2-Octaprenyl-6-hydroxyphenol	2ohph	C46H70O2	0	172.09	rxn03395|rxn03394
c03446	2-Octaprenyl-6-methoxyphenol	2omph	C47H72O2	0	186.74	rxn03395|rxn12224
c03447	2-Octaprenyl-6-methoxy-1,4-benzoquinone	2ombz	C47H70O3	0	166.52	rxn03397|rxn12224
c03448	2-Octaprenyl-3-methyl-6-methoxy-1,4-benzoquinone	2ommb	C48H72O3	0	166.11	rxn03397|rxn04139
c03449	2-Octaprenyl-3-methyl-5-hydroxy-6-methoxy-1,4-benzoquinone	OCTAPRENYL-METHYL-OH-METHOXY-BENZQ	C48H71O4	-1	136.55	rxn11946|rxn04139
c03470	Iminoaspartate	iasp	C4H3NO4	-2	-173.6	rxn02988
c03471	Nicotinate D-ribonucleoside	Nicotinate D-ribonucleoside	C11H13NO6	0	-167.68	rxn01647
c03480	2-Hydroxyphenylacetate	2-Hydroxyphenylacetate	C8H7O3	-1	-89.36	rxn00999
c03487	Undecaprenyl-diphospho-N-acetylmuramoyl-(N-acetylglucosamine)-L-alanyl-D-glutamyl-L-lysyl-D-alanyl-D-alanine	uaaAgla	C94H153N8O26P2	-3	-751.79	rxn03406
c03488	Undecaprenyl-diphospho-N-acetylmuramoyl-(N-acetylglucosamine)-L-alanyl-D-glutaminyl-L-lysyl-D-alanyl-D-alanine	uaaAgtla	C94H155N9O25P2	-2	-709.35	rxn03406
c03491	Undecaprenyl-diphospho-N-acetylmuramoyl-(N-acetylglucosamine)-L-alanyl-gamma-D-glutamyl-L-lysyl-D-alanyl-D-alanine	uaaGgla	C94H153N8O26P2	-3	-751.79	rxn03933|rxn03407
c03492	Undecaprenyl-diphospho-N-acetylmuramoyl-(N-acetylglucosamine)-L-alanyl-D-isoglutaminyl-L-lysyl-D-alanyl-D-alanine	uaaGgtla	C94H155N9O25P2	-2	-709.35	rxn03407
c03494	Undecaprenyl-diphospho-N-acetylmuramoyl-L-alanyl-D-glutamyl-meso-2-6-diaminopimeloyl-D-alanyl-D-alanine	uagmda	C87H139N7O23P2	-4	-678.6	rxn03904|rxn03408
c03495	Undecaprenyl-diphospho-N-acetylmuramoyl--N-acetylglucosamine-L-ala-D-glu-meso-2-6-diaminopimeloyl-D-ala-D-ala	uaagmda	C95H152N8O28P2	-4	-831.43	rxn03409|rxn10199|rxn03408
c03496	Undecaprenyl-diphospho-N-acetylmuramoyl-(N-acetylglucosamine)-L-alanyl-D-glutaminyl-meso-2,6-diaminopimeloyl-D-alanyl-D-alanine	uaagtmda	C95H154N9O27P2	-3	-788.99	rxn03409
c03517	Biotinyl-5-AMP	btamp	C20H27N7O9PS	-1	-289.37	rxn00792
c03518	Formamidopyrimidine nucleoside triphosphate	Formamidopyrimidine nucleoside triphosphate	C10H15N5O15P3	-3	-790.78	rxn00302|rxn03419
c03519	2,5-Diaminopyrimidine nucleoside triphosphate	2,5-Diaminopyrimidine nucleoside triphosphate	C9H15N5O14P3	-3	-754.54	rxn03419|rxn03421
c03524	10-Formyl-THF-L-glutamate	10-Formyl-THF-L-glutamate	C25H27N8O10	-3	-251.75	rxn01210
c03525	N-Succinyl-L-glutamate	sucglu	C9H10NO7	-3	-269.94	rxn00291|rxn03422
c03526	N-Succinyl-L-glutamate 5-semialdehyde	sucgsa	C9H11NO6	-2	-217.24	rxn03422
c03560	Propionyladenylate	Propionyladenylate	C13H17N5O8P	-1	-265.48	rxn00675|rxn00986
c03572	(S)-3-Hydroxyisobutyryl-CoA	hibcoa	C25H39N7O18P3S	-3	-820.63	rxn02949|rxn03433
c03584	UDP-3-O-(beta-hydroxymyristoyl)-D-glucosamine	u3hga	C29H50N3O18P2	-1	-783.35	rxn03146|rxn06723
c03585	KDO-lipid IV(A)	kdolipid4	C76H139N2O30P2	-3	-1175.59	rxn03182|rxn03439
c03586	kdo2-lipid iva	kdo2lipid4	C84H150N2O37P2	-4	-1411.42	rxn03439|rxn06865
c03606	2-Oxo-3-hydroxy-4-phosphobutanoate	ohpb	C4H5O8P	-2	-397.84	rxn03445|rxn02939
c03607	4-(Phosphonooxy)-threonine	phthr	C4H9NO7P	-1	-373.07	rxn03951|rxn03445|rxn03446
c03608	4-Hydroxy-L-threonine	4hthr	C4H9NO4	0	-160.57	rxn03446
c03646	gamma-Glutamyl-3-aminopropiononitrile	gamma-Glutamyl-3-aminopropiononitrile	C8H13N3O3	0	-100.49	rxn02792
c03666	2,5-Diamino-6-(5'-triphosphoryl-3',4'-trihydroxy-2'-oxopentyl)- amino-4-oxopyrimidine	2,5-Diamino-6-(5'-triphosphoryl-3',4'-trihydroxy-2'-oxopentyl)- amino-4-oxopyrimidine	C9H15N5O14P3	-3	-753.92	rxn03174|rxn03421
c03671	D-Glucosamine1-phosphate	gam1p	C6H14NO8P	0	-395.53	rxn03638|rxn01485
c03704	dIMP	dimp	C10H12N4O7P	-1	-273.74	rxn02518
c03708	2,4-Dihydroxyhept-2-enedioate	2,4-Dihydroxyhept-2-enedioate	C7H8O6	-2	-213.93	rxn01203
c03724	Ferrichrome	ferrich	C27H45FeN9O12	0	10000000	rxn05188
c03725	Fe(III)dicitrate	fe3dcit	C12H22FeO14	0	10000000	rxn05189
c03734	Acetamide	ad	C2H5NO	0	-44.31	rxn00231
c03736	Lauroyl-KDO2-lipid IV(A)	kdo2lipid4L	C96H172N2O38P2	-4	-1432.67	rxn06865
c03830	ADP-D-glycero-D-manno-heptose	adphep-D,D	C17H25N5O16P2	-2	-659.05	rxn03916|rxn03511
c03831	ADP-L-glycero-D-manno-heptose	adphep-L	C17H25N5O16P2	-2	-659.05	rxn08711|rxn03511
c03847	Myristic acid	ttdca	C14H27O2	-1	-67.31	rxn08797|rxn09124|rxn05736|rxn09131|rxn09152|rxn09145|rxn09159|rxn08804|rxn08818|rxn08811|rxn10163|rxn08846|rxn08839|rxn09138
c03897	4a-Hydroxytetrahydrobiopterin	4hthb	C9H15N5O4	0	-92.82	rxn03236
c03915	Cob(I)yrinate diamide	co1dam	C45H57CoN6O12	-4	10000000	rxn03535
c03916	Adenosyl cobyrinate diamide	adcobdam	C55H69CoN11O15	-3	10000000	rxn03535
c03918	Adenosyl cobinamide	adocbi	C58H85CoN16O11	2	10000000	rxn05029
c04097	Pb	Pb	Pb	2	10000000	rxn10344
c04098	Arsenite	arsni	H3O3As	0	10000000	rxn05507
c04117	4-Methylcatechol	4mcat	C7H8O2	0	-51.01	rxn04748
c04122	Aminoacetaldehyde	amacald	C2H6NO	1	-35.03	rxn05735
c04539	2-Amino-3-oxo-4-phosphonooxybutyrate	amopbut-L	C4H7NO7P	-1	-365.05	rxn03951|rxn05116
c04918	D-Glycero-D-manno-heptose7-phosphate	gmhep7p	C7H14O10P	-1	-467.2	rxn03918|rxn03917
c04920	D-Glycero-D-manno-heptose1-phosphate	gmhep1p	C7H14O10P	-1	-467.2	rxn03916|rxn03919
c06227	THF-L-glutamate	thfglu	C24H27N8O9	-3	-220.95	rxn00689
c06707	Benzamide	Benzamide	C7H7NO	0	-10.61	rxn03869
c08210	ADC	4adcho	C10H10NO5	-1	-134.24	rxn01257|rxn03841
c08211	trans,trans,cis-Geranylgeranyl diphosphate	tcggrpp	C20H34O7P2	-2	-354.91	rxn03843|rxn04308
c08286	2-C-methyl-D-erythritol4-phosphate	2me4p	C5H12O7P	-1	-366.71	rxn03907|rxn03958
c08287	4--cytidine5-diphospho-2-C-methyl-D-erythritol	4c2me	C14H23N3O14P2	-2	-646.09	rxn03907|rxn03908
c08288	2-phospho-4--cytidine5-diphospho-2-C-methyl-D-erythritol	2p4c2me	C14H23N3O17P3	-3	-858.59	rxn03908|rxn03910
c08289	1-deoxy-D-xylulose5-phosphate	dxyl5p	C5H10O7P	-1	-357.27	rxn04070|rxn03958|rxn09310|rxn03909
c08301	2-C-methyl-D-erythritol2-4-cyclodiphosphate	2mecdp	C5H10O9P2	-2	-486.44	rxn05293|rxn03910
c08305	crotonobetaine	ctbt	C8H16NO	1	44.07	rxn05192
c08306	Butyro-betaine	Butyro-betaine	C8H18NO	1	23.26	rxn05193
c08316	D-Glycero-D-manno-heptose1-7-bisphosphate	gmhep17bp	C7H14O13P2	-2	-679.7	rxn03918|rxn03919
c08368	Cobalt-precorrin 2	copre2	C42H40CoN4O16	-6	10000000	rxn04045
c08405	cis-3-(3-carboxyethyl)-3,5-cyclohexadiene-1,2-diol	cechddd	C9H11O4	-1	-120.92	rxn04597
c08449	3-Amino-2-oxopropyl phosphate	1-AMINO-PROPAN-2-ONE-3-PHOSPHATE	C3H8NO5P	0	-285.41	rxn04070|rxn05116
c08615	1-Hydroxy-2-methyl-2-butenyl 4-diphosphate	h2mb4p	C5H10O8P2	-2	-475.41	rxn04996|rxn08352|rxn08756|rxn05293|rxn04113
c08625	5-Hydroxyisourate	5-Hydroxyisourate	C5H4N4O4	0	-112.29	rxn04133|rxn04132
c08636	4-5-dihydroxy-2-3-pentanedione	dhptd	C5H8O4	0	-134.29	rxn05958
c09027	5-Hydroxy-2-oxo-4-ureido-2,5-dihydro-1H-imidazole-5-carboxylate	5-Hydroxy-2-oxo-4-ureido-2,5-dihydro-1H-imidazole-5-carboxylate	C5H5N4O5	-1	-184.24	rxn04456|rxn04457
c09410	Demethylphylloquinone	Demethylphylloquinone	C30H44O2	0	28.71	rxn04674
c09791	3-Methylsalicylate	3-Methylsalicylate	C8H7O3	-1	-94.16	rxn04724
c09806	m-Cresotic acid	m-Cresotic acid	C8H7O3	-1	-94.16	rxn04748
c09812	4-Hydroxymethylsalicylate	4-Hydroxymethylsalicylate	C8H7O4	-1	-130.39	rxn04745
c09813	4-Hydroxymethylcatechol	4-Hydroxymethylcatechol	C7H8O3	0	-87.24	rxn04745
c09844	(3S)-3-Hydroxyadipyl-CoA	3hadpcoa	C27H40N7O20P3S	-4	-896.84	rxn04750
c10162	(R)-3-Hydroxy-3-methyl-2-oxopentanoate	(R)-3-Hydroxy-3-methyl-2-oxopentanoate	C6H9O4	-1	-149.1	rxn03435|rxn03436
c10515	Fe2+	fe2	Fe	2	-18.85	rxn00224|rxn05555|rxn00056
c10516	fe3	fe3	Fe	3	-1.1	rxn05292|rxn05195|rxn05557|rxn00056
c11225	3-4-dihydroxy-2-butanone4-phosphate	db4p	C4H8O6P	-1	-320.85	rxn03080|rxn05040
c11313	hemeO	hemeO	C49H56FeN4O5	-2	10000000	rxn08707
c11420	trdox	trdox	C6H7NO2R2S2	0	10000000	rxn06078|rxn05256|rxn06075|rxn07438|rxn05233|rxn05733|rxn05231|rxn09296|rxn05239|rxn05289|rxn06076|rxn06077
c11421	trdrd	trdrd	C6H9NO2R2S2	0	10000000	rxn06078|rxn05256|rxn06075|rxn07438|rxn05233|rxn05733|rxn05231|rxn09296|rxn05239|rxn05289|rxn06076|rxn06077
c11430	fa1	fa1	C14H27O2	-1	-67.31	rxn05247
c11431	fa11	fa11	C17H33O2	-1	-62.45	rxn05252
c11432	fa11coa	fa11coa	C38H65N7O17P3S	-3	-763.34	rxn05252|rxn05454|rxn10205|rxn10214
c11433	fa12	fa12	C17H33O2	-1	-64.26	rxn05251
c11434	fa12coa	fa12coa	C38H65N7O17P3S	-3	-763.34	rxn05452|rxn05251|rxn10215|rxn10206
c11435	fa1coa	fa1coa	C35H59N7O17P3S	-3	-768.2	rxn10216|rxn10207|rxn05455|rxn05247
c11436	fa3	fa3	C15H29O2	-1	-65.69	rxn05249
c11437	fa3coa	fa3coa	C36H61N7O17P3S	-3	-766.58	rxn05249|rxn05453|rxn10208|rxn10217
c11438	fa4	fa4	C15H29O2	-1	-67.5	rxn05248
c11439	fa4coa	fa4coa	C36H61N7O17P3S	-3	-766.58	rxn10209|rxn10218|rxn05451|rxn05248
c11440	fa6	fa6	C16H31O2	-1	-64.07	rxn05250
c11441	fa6coa	fa6coa	C37H63N7O17P3S	-3	-764.96	rxn05250|rxn05456|rxn10210|rxn10219
c11464	Butyryl-ACP	butACP	C15H27N2O8PRS	-1	10000000	rxn05346
c11465	But-2-enoyl-[acyl-carrier protein]	2beACP	C15H25N2O8PRS	-1	10000000	rxn05329
c11466	Myristoyl-ACP	myrsACP	C25H47N2O8PRS	-1	10000000	rxn05457|rxn08084|rxn05344|rxn08547
c11467	(2E)-Tetradecenoyl-[acp]	tmrs2eACP	C25H45N2O8PRS	-1	10000000	rxn05335
c11468	Dodecanoyl-ACP	ddcaACP	C23H43N2O8PRS	-1	10000000	rxn08546|rxn05345|rxn06865|rxn08083
c11469	(2E)-Dodecenoyl-[acp]	2tddACP	C23H41N2O8PRS	-1	10000000	rxn05331
c11470	Octanoyl-ACP	octACP	C19H35N2O8PRS	-1	10000000	rxn05343
c11471	(2E)-Octenoyl-[acp]	2toceACP	C19H33N2O8PRS	-1	10000000	rxn05334
c11472	Hexanoyl-ACP	hexACP	C17H31N2O8PRS	-1	10000000	rxn05350
c11473	(2E)-Hexenoyl-[acp]	2theACP	C17H29N2O8PRS	-1	10000000	rxn05330
c11474	Decanoyl-ACP	decACP	C21H39N2O8PRS	-1	10000000	rxn05348
c11475	(2E)-Decenoyl-[acp]	2tdeACP	C21H37N2O8PRS	-1	10000000	rxn05333
c11476	hexadecanoyl-acp	hedacp	C27H51N2O8PRS	-1	10000000	rxn05460|rxn05458
c11477	(2E)-Hexadecenoyl-[acp]	tpalm2eACP	C27H49N2O8PRS	-1	10000000	rxn05332
c11478	(R)-3-Hydroxybutanoyl-[acyl-carrier protein]	3hbACP	C15H27N2O9PRS	-1	10000000	rxn05339|rxn05329
c11479	D-3-Hydroxyhexanoyl-[acp]	3hhACP	C17H31N2O9PRS	-1	10000000	rxn05337|rxn05330
c11480	D-3-Hydroxydodecanoyl-[acp]	3hddACP	C23H43N2O9PRS	-1	10000000	rxn05331|rxn05340
c11481	R-3-hydroxypalmitoyl-acyl-carrierprotein-	3hpaACP	C27H51N2O9PRS	-1	10000000	rxn05332|rxn05336
c11482	(R)-3-Hydroxydecanoyl-[acyl-carrier protein]	3hdeACP	C21H39N2O9PRS	-1	10000000	rxn05338|rxn05333
c11483	(R)-3-Hydroxyoctanoyl-[acyl-carrier protein]	3hocACP	C19H35N2O9PRS	-1	10000000	rxn05334|rxn05341
c11484	HMA	3htdACP	C25H47N2O9PRS	-1	10000000	rxn05335|rxn06729|rxn06723|rxn05342
c11485	3-oxohexadecanoyl-acp	3oxhdACP	C27H49N2O9PRS	-1	10000000	rxn05336|rxn05344
c11486	3-Oxohexanoyl-[acp]	3oxhACP	C17H29N2O9PRS	-1	10000000	rxn05337|rxn05346
c11487	3-oxodecanoyl-acp	3oxdeACP	C21H37N2O9PRS	-1	10000000	rxn05338|rxn05343
c11488	Acetoacetyl-ACP	actACP	C15H25N2O9PRS	-1	10000000	rxn05347|rxn05339
c11489	3-oxododecanoyl-acp	3oxddACP	C23H41N2O9PRS	-1	10000000	rxn05340|rxn05348
c11490	3-oxooctanoyl-acp	3oxocACP	C19H33N2O9PRS	-1	10000000	rxn05350|rxn05341
c11491	3-oxotetradecanoyl-acp	3oxtdACP	C25H45N2O9PRS	-1	10000000	rxn05342|rxn05345
c11492	Malonyl-acyl-carrierprotein-	malACP	C14H22N2O10PRS	-2	10000000	rxn05346|rxn05392|rxn05371|rxn05344|rxn05400|rxn05409|rxn05460|rxn05404|rxn05417|rxn05350|rxn05347|rxn05413|rxn05425|rxn05348|rxn05367|rxn05388|rxn05343|rxn05345|rxn05396|rxn05465|rxn05379|rxn05421|rxn05375|rxn05363|rxn05429|rxn05384|rxn05359
c11493	ACP	ACP	C11H21N2O7PRS	-1	10000000	rxn05346|rxn06729|rxn08084|rxn05392|rxn08551|rxn05451|rxn08089|rxn05400|rxn05409|rxn08088|rxn05460|rxn05456|rxn05455|rxn05458|rxn05396|rxn05465|rxn05453|rxn05421|rxn08548|rxn08546|rxn06723|rxn05363|rxn05349|rxn08547|rxn08083|rxn05457|rxn05358|rxn05454|rxn05452|rxn05371|rxn05344|rxn06865|rxn05404|rxn05350|rxn05417|rxn05347|rxn05413|rxn08086|rxn05425|rxn05348|rxn08552|rxn05383|rxn05367|rxn05388|rxn…
c11494	Acetyl-ACP	acACP	C13H23N2O8PRS	-1	10000000	rxn05347|rxn05349
c11495	2-methylbutyryl-ACP	cbs_99	C16H29N2O8PRS	-1	10000000	rxn05358|rxn05359
c11496	4-methyl-3-oxo-hexanoyl-ACP	4-methyl-3-oxo-hexanoyl-ACP	C18H31N2O9PRS	-1	10000000	rxn05360|rxn05359
c11497	4-methyl-3-hydroxy-hexanoyl-ACP	4-methyl-3-hydroxy-hexanoyl-ACP	C18H33N2O9PRS	-1	10000000	rxn05361|rxn05360
c11498	4-methyl-trans-hex-2-enoyl-ACP	4-methyl-trans-hex-2-enoyl-ACP	C18H31N2O8PRS	-1	10000000	rxn05362|rxn05361
c11499	4-methyl-hexanoyl-ACP	4-methyl-hexanoyl-ACP	C18H33N2O8PRS	-1	10000000	rxn05362|rxn05363
c11500	6-methyl-3-oxo-octanoyl-ACP	6-methyl-3-oxo-octanoyl-ACP	C20H35N2O9PRS	-1	10000000	rxn05363|rxn05364
c11501	6-methyl-3-hydroxy-octanoyl-ACP	6-methyl-3-hydroxy-octanoyl-ACP	C20H37N2O9PRS	-1	10000000	rxn05365|rxn05364
c11502	6-methyl-trans-oct-2-enoyl-ACP	6-methyl-trans-oct-2-enoyl-ACP	C20H35N2O8PRS	-1	10000000	rxn05365|rxn05366
c11503	6-methyl-octanoyl-ACP	6-methyl-octanoyl-ACP	C20H37N2O8PRS	-1	10000000	rxn05367|rxn05366
c11504	8-methyl-3-oxo-decanoyl-ACP	8-methyl-3-oxo-decanoyl-ACP	C22H39N2O9PRS	-1	10000000	rxn05367|rxn05368
c11505	8-methyl-3-hydroxy-decanoyl-ACP	8-methyl-3-hydroxy-decanoyl-ACP	C22H41N2O9PRS	-1	10000000	rxn05369|rxn05368
c11506	8-methyl-trans-dec-2-enoyl-ACP	8-methyl-trans-dec-2-enoyl-ACP	C22H39N2O8PRS	-1	10000000	rxn05370|rxn05369
c11507	8-methyl-decanoyl-ACP	8-methyl-decanoyl-ACP	C22H41N2O8PRS	-1	10000000	rxn05370|rxn05371
c11508	10-methyl-3-oxo-dodecanoyl-ACP	10-methyl-3-oxo-dodecanoyl-ACP	C24H43N2O9PRS	-1	10000000	rxn05372|rxn05371
c11509	10-methyl-3-hydroxy-dodecanoyl-ACP	10-methyl-3-hydroxy-dodecanoyl-ACP	C24H45N2O9PRS	-1	10000000	rxn05372|rxn05373
c11510	10-methyl-trans-dodec-2-enoyl-ACP	10-methyl-trans-dodec-2-enoyl-ACP	C24H43N2O8PRS	-1	10000000	rxn05373|rxn05374
c11511	10-methyl-dodecanoyl-ACP	10-methyl-dodecanoyl-ACP	C24H45N2O8PRS	-1	10000000	rxn05375|rxn05374
c11512	12-methyl-3-oxo-tetra-decanoyl-ACP	12-methyl-3-oxo-tetra-decanoyl-ACP	C26H47N2O9PRS	-1	10000000	rxn05375|rxn05376
c11513	12-methyl-3-hydroxy-tetra-decanoyl-ACP	12-methyl-3-hydroxy-tetra-decanoyl-ACP	C26H49N2O9PRS	-1	10000000	rxn05377|rxn05376
c11514	12-methyl-trans-tetra-dec-2-enoyl-ACP	12-methyl-trans-tetra-dec-2-enoyl-ACP	C26H47N2O8PRS	-1	10000000	rxn05377|rxn05378
c11515	12-methyl-tetra-decanoyl-ACP	12-methyl-tetra-decanoyl-ACP	C26H49N2O8PRS	-1	10000000	rxn05378|rxn05451|rxn05379
c11516	14-methyl-3-oxo-hexa-decanoyl-ACP	14-methyl-3-oxo-hexa-decanoyl-ACP	C28H51N2O9PRS	-1	10000000	rxn05379|rxn05380
c11517	14-methyl-3-hydroxy-hexa-decanoyl-ACP	14-methyl-3-hydroxy-hexa-decanoyl-ACP	C28H53N2O9PRS	-1	10000000	rxn05381|rxn05380
c11518	14-methyl-trans-hexa-dec-2-enoyl-ACP	14-methyl-trans-hexa-dec-2-enoyl-ACP	C28H51N2O8PRS	-1	10000000	rxn05381|rxn05382
c11519	14-methyl-hexa-decanoyl-ACP	14-methyl-hexa-decanoyl-ACP	C28H53N2O8PRS	-1	10000000	rxn05452|rxn05382
c11520	isovaleryl-ACP	cbs_378	C16H29N2O8PRS	-1	10000000	rxn05383|rxn05384
c11521	5-methyl-3-oxo-hexanoyl-ACP	5-methyl-3-oxo-hexanoyl-ACP	C18H31N2O9PRS	-1	10000000	rxn05384|rxn05385
c11522	5-methyl-3-hydroxy-hexanoyl-ACP	5-methyl-3-hydroxy-hexanoyl-ACP	C18H33N2O9PRS	-1	10000000	rxn05386|rxn05385
c11523	5-methyl-trans-hex-2-enoyl-ACP	5-methyl-trans-hex-2-enoyl-ACP	C18H31N2O8PRS	-1	10000000	rxn05386|rxn05387
c11524	5-methyl-hexanoyl-ACP	5-methyl-hexanoyl-ACP	C18H33N2O8PRS	-1	10000000	rxn05388|rxn05387
c11525	7-methyl-3-oxo-octanoyl-ACP	7-methyl-3-oxo-octanoyl-ACP	C20H35N2O9PRS	-1	10000000	rxn05388|rxn05389
c11526	7-methyl-3-hydroxy-octanoyl-ACP	7-methyl-3-hydroxy-octanoyl-ACP	C20H37N2O9PRS	-1	10000000	rxn05389|rxn05390
c11527	7-methyl-trans-oct-2-enoyl-ACP	7-methyl-trans-oct-2-enoyl-ACP	C20H35N2O8PRS	-1	10000000	rxn05391|rxn05390
c11528	7-methyl-octanoyl-ACP	7-methyl-octanoyl-ACP	C20H37N2O8PRS	-1	10000000	rxn05391|rxn05392
c11529	9-methyl-3-oxo-decanoyl-ACP	9-methyl-3-oxo-decanoyl-ACP	C22H39N2O9PRS	-1	10000000	rxn05392|rxn05393
c11530	9-methyl-3-hydroxy-decanoyl-ACP	9-methyl-3-hydroxy-decanoyl-ACP	C22H41N2O9PRS	-1	10000000	rxn05394|rxn05393
c11531	9-methyl-trans-dec-2-enoyl-ACP	9-methyl-trans-dec-2-enoyl-ACP	C22H39N2O8PRS	-1	10000000	rxn05394|rxn05395
c11532	9-methyl-decanoyl-ACP	9-methyl-decanoyl-ACP	C22H41N2O8PRS	-1	10000000	rxn05395|rxn05396
c11533	11-methyl-3-oxo-dodecanoyl-ACP	11-methyl-3-oxo-dodecanoyl-ACP	C24H43N2O9PRS	-1	10000000	rxn05397|rxn05396
c11534	11-methyl-3-hydroxy-dodecanoyl-ACP	11-methyl-3-hydroxy-dodecanoyl-ACP	C24H45N2O9PRS	-1	10000000	rxn05397|rxn05398
c11535	11-methyl-trans-dodec-2-enoyl-ACP	11-methyl-trans-dodec-2-enoyl-ACP	C24H43N2O8PRS	-1	10000000	rxn05399|rxn05398
c11536	11-methyl-dodecanoyl-ACP	11-methyl-dodecanoyl-ACP	C24H45N2O8PRS	-1	10000000	rxn05400|rxn05399
c11537	13-methyl-3-oxo-tetra-decanoyl-ACP	13-methyl-3-oxo-tetra-decanoyl-ACP	C26H47N2O9PRS	-1	10000000	rxn05400|rxn05401
c11538	13-methyl-3-hydroxy-tetra-decanoyl-ACP	13-methyl-3-hydroxy-tetra-decanoyl-ACP	C26H49N2O9PRS	-1	10000000	rxn05402|rxn05401
c11539	13-methyl-trans-tetra-dec-2-enoyl-ACP	13-methyl-trans-tetra-dec-2-enoyl-ACP	C26H47N2O8PRS	-1	10000000	rxn05402|rxn05403
c11540	13-methyl-tetra-decanoyl-ACP	13-methyl-tetra-decanoyl-ACP	C26H49N2O8PRS	-1	10000000	rxn05404|rxn05403|rxn05453
c11541	15-methyl-3-oxo-hexa-decanoyl-ACP	15-methyl-3-oxo-hexa-decanoyl-ACP	C28H51N2O9PRS	-1	10000000	rxn05404|rxn05405
c11542	15-methyl-3-hydroxy-hexa-decanoyl-ACP	15-methyl-3-hydroxy-hexa-decanoyl-ACP	C28H53N2O9PRS	-1	10000000	rxn05405|rxn05406
c11543	15-methyl-trans-hexa-dec-2-enoyl-ACP	15-methyl-trans-hexa-dec-2-enoyl-ACP	C28H51N2O8PRS	-1	10000000	rxn05407|rxn05406
c11544	15-methyl-hexa-decanoyl-ACP	15-methyl-hexa-decanoyl-ACP	C28H53N2O8PRS	-1	10000000	rxn05407|rxn05454
c11545	isobutyryl-ACP	cbs_374	C15H27N2O8PRS	-1	10000000	rxn05409|rxn05408
c11546	4-methyl-3-oxo-pentanoyl-ACP	4-methyl-3-oxo-pentanoyl-ACP	C17H29N2O9PRS	-1	10000000	rxn05409|rxn05410
c11547	4-methyl-3-hydroxy-pentanoyl-ACP	4-methyl-3-hydroxy-pentanoyl-ACP	C17H31N2O9PRS	-1	10000000	rxn05410|rxn05411
c11548	4-methyl-trans-pent-2-enoyl-ACP	4-methyl-trans-pent-2-enoyl-ACP	C17H29N2O8PRS	-1	10000000	rxn05411
c11549	4-methyl-pentanoyl-ACP	4-methyl-pentanoyl-ACP	C17H31N2O8PRS	-1	10000000	rxn05413
c11550	6-methyl-3-oxo-heptanoyl-ACP	6-methyl-3-oxo-heptanoyl-ACP	C19H33N2O9PRS	-1	10000000	rxn05414|rxn05413
c11551	6-methyl-3-hydroxy-heptanoyl-ACP	6-methyl-3-hydroxy-heptanoyl-ACP	C19H35N2O9PRS	-1	10000000	rxn05414|rxn05415
c11552	6-methyl-trans-hept-2-enoyl-ACP	6-methyl-trans-hept-2-enoyl-ACP	C19H33N2O8PRS	-1	10000000	rxn05415
c11553	6-methyl-heptanoyl-ACP	6-methyl-heptanoyl-ACP	C19H35N2O8PRS	-1	10000000	rxn05417
c11554	8-methyl-3-oxo-nonanoyl-ACP	8-methyl-3-oxo-nonanoyl-ACP	C21H37N2O9PRS	-1	10000000	rxn05417|rxn05418
c11555	8-methyl-3-hydroxy-nonanoyl-ACP	8-methyl-3-hydroxy-nonanoyl-ACP	C21H39N2O9PRS	-1	10000000	rxn05418|rxn05419
c11556	8-methyl-trans-non-2-enoyl-ACP	8-methyl-trans-non-2-enoyl-ACP	C21H37N2O8PRS	-1	10000000	rxn05419
c11557	8-methyl-nonanoyl-ACP	8-methyl-nonanoyl-ACP	C21H39N2O8PRS	-1	10000000	rxn05421
c11558	10-methyl-3-oxo-undecanoyl-ACP	10-methyl-3-oxo-undecanoyl-ACP	C23H41N2O9PRS	-1	10000000	rxn05422|rxn05421
c11559	10-methyl-3-hydroxy-undecanoyl-ACP	10-methyl-3-hydroxy-undecanoyl-ACP	C23H43N2O9PRS	-1	10000000	rxn05422|rxn05423
c11560	10-methyl-trans-undec-2-enoyl-ACP	10-methyl-trans-undec-2-enoyl-ACP	C23H41N2O8PRS	-1	10000000	rxn05423
c11561	10-methyl-undecanoyl-ACP	10-methyl-undecanoyl-ACP	C23H43N2O8PRS	-1	10000000	rxn05425
c11562	12-methyl-3-oxo-tridecanoyl-ACP	12-methyl-3-oxo-tridecanoyl-ACP	C25H45N2O9PRS	-1	10000000	rxn05426|rxn05425
c11563	12-methyl-3-hydroxy-tridecanoyl-ACP	12-methyl-3-hydroxy-tridecanoyl-ACP	C25H47N2O9PRS	-1	10000000	rxn05426|rxn05427
c11564	12-methyl-trans-tridec-2-enoyl-ACP	12-methyl-trans-tridec-2-enoyl-ACP	C25H45N2O8PRS	-1	10000000	rxn05427
c11565	12-methyl-tridecanoyl-ACP	12-methyl-tridecanoyl-ACP	C25H47N2O8PRS	-1	10000000	rxn05429|rxn05455
c11566	14-methyl-3-oxo-pentadecanoyl-ACP	14-methyl-3-oxo-pentadecanoyl-ACP	C27H49N2O9PRS	-1	10000000	rxn05430|rxn05429
c11567	14-methyl-3-hydroxy-pentadecanoyl-ACP	14-methyl-3-hydroxy-pentadecanoyl-ACP	C27H51N2O9PRS	-1	10000000	rxn05430|rxn05431
c11568	14-methyl-trans-pentadec-2-enoyl-ACP	14-methyl-trans-pentadec-2-enoyl-ACP	C27H49N2O8PRS	-1	10000000	rxn05431
c11569	14-methyl-pentadecanoyl-ACP	14-methyl-pentadecanoyl-ACP	C27H51N2O8PRS	-1	10000000	rxn05456
c11570	3-Oxooctodecanoyl-ACP	3-Oxooctodecanoyl-ACP	C29H53N2O9PRS	-1	10000000	rxn05460|rxn05461
c11571	3-Hydroxyoctodecanoyl-ACP	3-Hydroxyoctodecanoyl-ACP	C29H55N2O9PRS	-1	10000000	rxn05462|rxn05461
c11572	trans-Octodec-2-enoyl-ACP	trans-Octodec-2-enoyl-ACP	C29H53N2O8PRS	-1	10000000	rxn05462
c11573	Octodecanoyl-ACP	Octodecanoyl-ACP	C29H55N2O8PRS	-1	10000000	rxn05459
c11574	Molybdate	mobd	H2MoO4	0	10000000	rxn05619
c11576	L-methionine R-oxide	metox-R	C5H11NO3S	0	10000000	rxn05614
c11580	Gly-Gln	gly-gln-L	C7H13N3O4	0	-152.27	rxn05547|rxn12646
c11581	gly-asn-L	gly-asn-L	C6H11N3O4	0	-153.89	rxn12645|rxn05546
c11582	ala-L-Thr-L	ala-L-Thr-L	C7H14N2O4	0	-155.11	rxn05545|rxn12644
c11583	Ala-Leu	ala-L-leu-L	C9H18N2O3	0	-113.83	rxn05544|rxn12643
c11584	Ala-His	ala-L-his-L	C9H14N4O3	0	-76.4	rxn05543|rxn12642
c11585	L-alanylglycine	L-alagly	C5H10N2O3	0	-118.5	rxn12641|rxn05542
c11586	ala-L-glu-L	ala-L-glu-L	C8H13N2O5	-1	-194.9	rxn05541|rxn12640
c11587	Ala-Gln	ala-L-gln-L	C8H15N3O4	0	-152.46	rxn05540|rxn12639
c11588	gly-pro-L	gly-pro-L	C7H12N2O3	0	-93.95	rxn12638|rxn05538
c11589	gly-asp-L	gly-asp-L	C6H9N2O5	-1	-196.33	rxn12637|rxn05537
c11590	met-L-ala-L	met-L-ala-L	C8H15N2O3S	-1	-98.39	rxn05536|rxn12636
c11591	Gly-Met	gly-met-L	C7H14N2O3S	0	-106.49	rxn12635|rxn05535
c11592	gly-glu-L	gly-glu-L	C7H11N2O5	-1	-194.71	rxn12634|rxn05534
c11593	ala-L-asp-L	ala-L-asp-L	C7H11N2O5	-1	-196.52	rxn05533|rxn12633
c11597	ARSENOBETAINE	arsenb	C5H11O2As	0	10000000	rxn05504
c11620	Reducedferredoxin	fdxrd	Fe2R4S6	4	10000000	rxn12822|rxn05937
c11621	Oxidizedferredoxin	fdxox	Fe2R4S6	6	10000000	rxn12822|rxn05937
c11825	Octadecenoyl-ACP	octeACP	C29H53N2O8PRS	-1	10000000	rxn08552|rxn08089
c11830	S-Aminomethyldihydrolipoylprotein	alpro	C2H7NRS2	1	10000000	rxn06600|rxn06377
c11912	tRNA-Glu	trnaglu	C10H12N5O3R	0	10000000	rxn06937|rxn06591
c12005	Lipoylprotein	lpro	CHRS2	0	10000000	rxn06493|rxn06377
c12072	Protein dithiol	Protein dithiol	C7H11N3O3R2S2	0	10000000	rxn06526
c12139	Protein disulfide	Protein disulfide	C7H9N3O3R2S2	0	10000000	rxn06526
c12225	Dihydrolipolprotein	dhlpro	CH3RS2	0	10000000	rxn06493|rxn06600
c12227	L-Glutamyl-tRNA-Glu	glutrna	C15H19N6O6R	0	10000000	rxn06937|rxn06591
c12237	Peptide-L-methionine	Peptide-L-methionine	C6H10N2O2R2S	0	10000000	rxn07438
c12370	apo-ACP	apoACP	HOR	0	10000000	rxn06022
c12543	Carboxybiotin-carboxyl-carrier protein	btn_co2	C18H26N5O6R2S	-1	10000000	rxn06673|rxn06672
c12547	L-2-Lysophosphatidylethanolamine	1agpe180	C23H46NO7P	0	-300.86	rxn09157|rxn08809|rxn09156|rxn08808
c12689	3-Oxotetradecanoyl-CoA	3otdcoa	C35H57N7O18P3S	-3	-796.41	rxn06510|rxn06777
c12848	Holo-[carboxylase]	btn_cbxl	C17H27N5O4R2S	0	10000000	rxn06673|rxn06672
c14507	Peptide-L-methionine (R)-S-oxide	Peptide-L-methionine (R)-S-oxide	C6H10N2O3R2S	0	10000000	rxn07438
c14545	Iminoglycine	Iminoglycine	C2H2NO2	-1	-95.02	rxn07295
c15237	hexadecenoate	hdcea	C16H29O2	-1	-41.71	rxn08807|rxn08821|rxn09148|rxn09127|rxn08849|rxn09450|rxn08814|rxn09141|rxn08800|rxn08842|rxn09134|rxn09155|rxn09162
c15238	Hexadecenoyl-CoA	hdcoa	C37H61N7O17P3S	-3	-740.79	rxn09450
c15239	Hexadecenoyl-ACP	hdeACP	C27H49N2O8PRS	-1	10000000	rxn08550|rxn08087
c15268	Octadecanoyl-ACP	ocdACP	C29H55N2O8PRS	-1	10000000	rxn08088|rxn08551
c15269	octadecenoate	ocdcea	C18H33O2	-1	-38.47	rxn09150|rxn09129|rxn09164|rxn09157|rxn08802|rxn08844|rxn09448|rxn08816|rxn09136|rxn08823|rxn08851|rxn08809|rxn09143
c15274	Octadecenoyl-CoA	odecoa	C39H65N7O17P3S	-3	-739.1	rxn09448
c15277	Palmitoyl-ACP	palmACP	C27H51N2O8PRS	-1	10000000	rxn08549|rxn08086
c15294	Tetradecenoyl-ACP	tdeACP	C25H45N2O8PRS	-1	10000000	rxn08548|rxn08085
c15298	tetradecenoate	ttdcea	C14H25O2	-1	-45.61	rxn08847|rxn09153|rxn09132|rxn08812|rxn09160|rxn08819|rxn09139|rxn09125|rxn08840|rxn08805|rxn08798|rxn09146
c15306	1,2-Diacyl-sn-glycerol didodecanoyl	12dgr120	C27H52O5	0	-158.68	rxn08294
c15307	1,2-Diacyl-sn-glycerol ditetradecanoyl	12dgr140	C31H60O5	0	-152.2	rxn08295
c15308	1,2-Diacyl-sn-glycerol ditetradec-7-enoyl	12dgr141	C31H56O5	0	-107.48	rxn08296
c15309	1,2-Diacyl-sn-glycerol dihexadecanoyl	12dgr160	C35H68O5	0	-145.72	rxn08297
c15310	1,2-Diacyl-sn-glycerol dihexadec-9-enoyl	12dgr161	C35H64O5	0	-101	rxn08298
c15311	1,2-Diacyl-sn-glycerol dioctadecanoyl	12dgr180	C39H76O5	0	-139.24	rxn08299
c15312	1,2-Diacyl-sn-glycerol dioctadec-11-enoyl	12dgr181	C39H72O5	0	-94.52	rxn08300
c15313	1-Acyl-sn-glycero-3-phosphoethanolamine dodecanoyl	1agpe120	C17H36NO7P	0	-332.94	rxn09151|rxn08803
c15314	1-Acyl-sn-glycero-3-phosphoethanolamine tetradecanoyl	1agpe140	C19H40NO7P	0	-329.7	rxn09152|rxn08804
c15315	1-Acyl-sn-glycero-3-phosphoethanolamine tetradec-7-enoyl	1agpe141	C19H38NO7P	0	-308	rxn09153|rxn08805
c15316	1-Acyl-sn-glycero-3-phosphoethanolamine hexadecanoyl	1agpe160	C21H44NO7P	0	-326.46	rxn08806|rxn09154
c15317	1-Acyl-sn-glycero-3-phosphoethanolamine hexadec-9-enoyl	1agpe161	C21H42NO7P	0	-304.1	rxn08807|rxn09155
c15318	1-Acyl-sn-glycero-3-phosphoglycerol dodecanoyl	1agpg120	C18H36O9P	-1	-404.61	rxn09158|rxn08810
c15319	1-Acyl-sn-glycero-3-phosphoglycerol tetradecanoyl	1agpg140	C20H40O9P	-1	-401.37	rxn08811|rxn09159
c15320	1-Acyl-sn-glycero-3-phosphoglycerol tetradec-7-enoyl	1agpg141	C20H38O9P	-1	-379.67	rxn08812|rxn09160
c15321	1-Acyl-sn-glycero-3-phosphoglycerol hexadecanoyl	1agpg160	C22H44O9P	-1	-398.13	rxn09161|rxn08813
c15322	1-Acyl-sn-glycero-3-phosphoglycerol hexadec-9-enoyl	1agpg161	C22H42O9P	-1	-375.77	rxn08814|rxn09162
c15323	1-Acyl-sn-glycero-3-phosphoglycerol octadecanoyl	1agpg180	C24H48O9P	-1	-394.89	rxn09163|rxn08815
c15324	1-Acyl-sn-glycero-3-phosphoglycerol octadec-11-enoyl	1agpg181	C24H46O9P	-1	-372.53	rxn09164|rxn08816
c15325	1-dodecanoyl-sn-glycerol 3-phosphate	1ddecg3p	C15H30O7P	-1	-349.93	rxn09144|rxn08546|rxn08796|rxn08083
c15326	1-hexadec-9-enoyl-sn-glycerol 3-phosphate	1hdec9eg3p	C19H36O7P	-1	-321.09	rxn08800|rxn09148|rxn08550|rxn08087
c15327	1-hexadecanoyl-sn-glycerol 3-phosphate	1hdecg3p	C19H38O7P	-1	-343.45	rxn08549|rxn10211|rxn10202|rxn09147|rxn08086|rxn08799
c15328	1-octadec-11-enoyl-sn-glycerol 3-phosphate	1odec11eg3p	C21H40O7P	-1	-317.85	rxn08552|rxn09150|rxn08802|rxn08089
c15329	1-octadecanoyl-sn-glycerol 3-phosphate	1odecg3p	C21H42O7P	-1	-340.21	rxn09149|rxn10213|rxn08088|rxn08551|rxn10204|rxn08801
c15330	1-tetradec-7-enoyl-sn-glycerol 3-phosphate	1tdec7eg3p	C17H32O7P	-1	-324.33	rxn08548|rxn08798|rxn08085|rxn09146
c15331	1-tetradecanoyl-sn-glycerol 3-phosphate	1tdecg3p	C17H34O7P	-1	-346.69	rxn10203|rxn10212|rxn08084|rxn08797|rxn09145|rxn08547
c15336	2-Acyl-sn-glycero-3-phosphoethanolamine dodecanoyl	2agpe120	C17H36NO7P	0	-332.94	rxn09130|rxn08838
c15337	2-Acyl-sn-glycero-3-phosphoethanolamine tetradecanoyl	2agpe140	C19H40NO7P	0	-329.7	rxn08839|rxn09131
c15338	2-Acyl-sn-glycero-3-phosphoethanolamine tetradec-7-enoyl	2agpe141	C19H38NO7P	0	-307.34	rxn08840|rxn09132
c15339	2-Acyl-sn-glycero-3-phosphoethanolamine (n-C16:0)	2agpe160	C21H44NO7P	0	-326.46	rxn08841|rxn09133
c15340	2-Acyl-sn-glycero-3-phosphoethanolamine hexadec-9-enoyl	2agpe161	C21H42NO7P	0	-304.1	rxn09134|rxn08842
c15341	2-Acyl-sn-glycero-3-phosphoethanolamine (n-C18:0)	2agpe180	C23H48NO7P	0	-323.22	rxn09135|rxn08843
c15342	2-Acyl-sn-glycero-3-phosphoethanolamine octadec-11-enoyl	2agpe181	C23H46NO7P	0	-300.86	rxn09136|rxn08844
c15343	2-Acyl-sn-glycero-3-phosphoglycerol dodecanoyl	2agpg120	C18H36O9P	-1	-404.61	rxn09137|rxn08845
c15344	2-Acyl-sn-glycero-3-phosphoglycerol tetradecanoyl	2agpg140	C20H40O9P	-1	-401.37	rxn08846|rxn09138
c15345	2-Acyl-sn-glycero-3-phosphoglycerol tetradec-7-enoyl	2agpg141	C20H38O9P	-1	-379.01	rxn09139|rxn08847
c15346	2-Acyl-sn-glycero-3-phosphoglycerol hexadecanoyl	2agpg160	C22H44O9P	-1	-398.13	rxn08848|rxn09140
c15347	2-Acyl-sn-glycero-3-phosphoglycerol hexadec-9-enoyl	2agpg161	C22H42O9P	-1	-375.77	rxn09141|rxn08849
c15348	2-Acyl-sn-glycero-3-phosphoglycerol octadecanoyl	2agpg180	C24H48O9P	-1	-394.89	rxn08850|rxn09142
c15349	2-Acyl-sn-glycero-3-phosphoglycerol octadec-11-enoyl	2agpg181	C24H46O9P	-1	-372.53	rxn08851|rxn09143
c15350	2-dodecanoyl-sn-glycerol 3-phosphate	2ddecg3p	C15H30O7P	-1	-349.93	rxn08817|rxn09123
c15352	2-Demethylmenaquinone 8	2dmmq8	C50H70O2	0	206.47	rxn08976|rxn10094|rxn08657|rxn08528
c15353	2-Demethylmenaquinol 8	2dmmql8	C50H72O2	0	181.901	rxn08976|rxn08657|rxn08528
c15354	2-hexadec-9-enoyl-sn-glycerol 3-phosphate	2hdec9eg3p	C19H36O7P	-1	-321.09	rxn08821|rxn09127
c15355	2-hexadecanoyl-sn-glycerol 3-phosphate	2hdecg3p	C19H38O7P	-1	-343.45	rxn09126|rxn08820
c15357	2-octadec-11-enoyl-sn-glycerol 3-phosphate	2odec11eg3p	C21H40O7P	-1	-317.85	rxn08823|rxn09129
c15358	2-octadecanoyl-sn-glycerol 3-phosphate	2odecg3p	C21H42O7P	-1	-340.21	rxn08822|rxn09128
c15362	2-tetradec-7-enoyl-sn-glycerol 3-phosphate	2tdec7eg3p	C17H32O7P	-1	-324.33	rxn09125|rxn08819
c15363	2-tetradecanoyl-sn-glycerol 3-phosphate	2tdecg3p	C17H34O7P	-1	-346.69	rxn08818|rxn09124
c15378	4-Hydroxy-benzylalcohol	4hba	C7H8O2	0	-47.76	rxn09310
c15417	CDP-1,2-didodecanoylglycerol	cdpdddecg	C36H63N3O15P2	-2	-650.56	rxn09205|rxn08306|rxn09108
c15418	CDP-1,2-dihexadec-9-enoylglycerol	cdpdhdec9eg	C44H75N3O15P2	-2	-592.88	rxn08310|rxn09112|rxn09209
c15419	CDP-1,2-dihexadecanoylglycerol	cdpdhdecg	C44H79N3O15P2	-2	-637.6	rxn08309|rxn09111|rxn09208
c15420	CDP-1,2-dioctadec-11-enoylglycerol	cdpdodec11eg	C48H83N3O15P2	-2	-586.4	rxn08312|rxn09211|rxn09114
c15421	CDP-1,2-dioctadecanoylglycerol	cdpdodecg	C48H87N3O15P2	-2	-631.12	rxn09113|rxn09210|rxn08311
c15422	CDP-1,2-ditetradec-7-enoylglycerol	cdpdtdec7eg	C40H67N3O15P2	-2	-599.36	rxn09110|rxn08308|rxn09207
c15423	CDP-1,2-ditetradecanoylglycerol	cdpdtdecg	C40H71N3O15P2	-2	-644.08	rxn09109|rxn08307|rxn09206
c15484	heptosyl-heptosyl-kdo2-lipidA	hhlipa	C124H222N2O51P2	-4	-1840.48	rxn08711
c15485	heptosyl-kdo2-lipidA	hlipa	C117H210N2O45P2	-4	-1645.58	rxn08711
c15499	Menaquinol 8	mql8	C51H74O2	0	180.271	rxn10121|rxn08527|rxn08971|rxn08656|rxn08336|rxn10806|rxn08793|rxn08901
c15500	Menaquinone 8	mqn8	C51H72O2	0	206.06	rxn10094|rxn10121|rxn08527|rxn08971|rxn08656|rxn08336|rxn10806|rxn08793|rxn08901
c15521	1,2-didodecanoyl-sn-glycerol 3-phosphate	pa120	C27H52O8P	-1	-371.18	rxn09144|rxn08306|rxn08294|rxn09123|rxn08083
c15522	1,2-ditetradecanoyl-sn-glycerol 3-phosphate	pa140	C31H60O8P	-1	-364.7	rxn10212|rxn08307|rxn08084|rxn08295|rxn09124|rxn09145
c15523	1,2-ditetradec-7-enoyl-sn-glycerol 3-phosphate	pa141	C31H56O8P	-1	-319.98	rxn08296|rxn09125|rxn08085|rxn08308|rxn09146
c15524	1,2-dihexadecanoyl-sn-glycerol 3-phosphate	pa160	C35H68O8P	-1	-358.22	rxn09126|rxn10211|rxn08309|rxn08297|rxn09147|rxn08086
c15525	1,2-dihexadec-9-enoyl-sn-glycerol 3-phosphate	pa161	C35H64O8P	-1	-313.5	rxn08298|rxn09148|rxn08310|rxn09127|rxn08087
c15526	1,2-dioctadecanoyl-sn-glycerol 3-phosphate	pa180	C39H76O8P	-1	-351.74	rxn09149|rxn10213|rxn08088|rxn08299|rxn09128|rxn08311
c15527	1,2-dioctadec-11-enoyl-sn-glycerol 3-phosphate	pa181	C39H72O8P	-1	-307.02	rxn09150|rxn08300|rxn08312|rxn09129|rxn08089
c15528	phosphatidylethanolamine didodecanoyl	pe120	C29H58NO8P	0	-354.19	rxn09197|rxn09130|rxn09151
c15529	phosphatidylethanolamine ditetradecanoyl	pe140	C33H66NO8P	0	-347.71	rxn09131|rxn09152|rxn09198
c15530	phosphatidylethanolamine ditetradec-7-enoyl	pe141	C33H62NO8P	0	-302.99	rxn09153|rxn09132|rxn09199
c15531	phosphatidylethanolamine dihexadecanoyl	pe160	C37H74NO8P	0	-341.23	rxn09133|rxn09200|rxn09154
c15532	phosphatidylethanolamine dihexadec-9enoyl	pe161	C37H70NO8P	0	-296.51	rxn09134|rxn09155|rxn09201
c15533	phosphatidylethanolamine dioctadecanoyl	pe180	C41H82NO8P	0	-334.75	rxn09135|rxn09202|rxn09156
c15534	phosphatidylethanolamine dioctadec-11-enoyl	pe181	C41H78NO8P	0	-290.03	rxn09203|rxn09136|rxn09157
c15535	Phosphatidylglycerol didodecanoyl	pg120	C30H58O10P	-1	-425.86	rxn09137|rxn09101|rxn09158
c15536	Phosphatidylglycerol ditetradecanoyl	pg140	C34H66O10P	-1	-419.38	rxn10335|rxn09102|rxn09159|rxn09138
c15537	Phosphatidylglycerol ditetradec-7-enoyl	pg141	C34H62O10P	-1	-374.66	rxn09139|rxn09103|rxn09160
c15538	Phosphatidylglycerol dihexadecanoyl	pg160	C38H74O10P	-1	-412.9	rxn09161|rxn09140|rxn10334|rxn09104
c15539	Phosphatidylglycerol dihexadec-9-enoyl	pg161	C38H70O10P	-1	-368.18	rxn09105|rxn09141|rxn09162
c15540	Phosphatidylglycerol dioctadecanoyl	pg180	C42H82O10P	-1	-406.42	rxn10336|rxn09142|rxn09163|rxn09106
c15541	Phosphatidylglycerol dioctadec-11-enoyl	pg181	C42H78O10P	-1	-361.7	rxn09164|rxn09107|rxn09143
c15542	Phosphatidylglycerophosphate didodecanoyl	pgp120	C30H58O13P2	-2	-638.36	rxn09108|rxn09101
c15543	Phosphatidylglycerophosphate ditetradecanoyl	pgp140	C34H66O13P2	-2	-631.88	rxn09109|rxn09102
c15544	Phosphatidylglycerophosphate ditetradec-7-enoyl	pgp141	C34H62O13P2	-2	-587.16	rxn09110|rxn09103
c15545	Phosphatidylglycerophosphate dihexadecanoyl	pgp160	C38H74O13P2	-2	-625.4	rxn09111|rxn09104
c15546	Phosphatidylglycerophosphate dihexadec-9-enoyl	pgp161	C38H70O13P2	-2	-580.68	rxn09105|rxn09112
c15547	Phosphatidylglycerophosphate dioctadecanoyl	pgp180	C42H82O13P2	-2	-618.92	rxn09113|rxn09106
c15548	Phosphatidylglycerophosphate dioctadec-11-enoyl	pgp181	C42H78O13P2	-2	-574.2	rxn09107|rxn09114
c15552	phosphatidylserine didodecanoyl	ps120	C30H56NO10P	-2	-434.84	rxn09205|rxn09197
c15553	phosphatidylserine ditetradecanoyl	ps140	C34H64NO10P	-2	-428.36	rxn09206|rxn09198
c15554	phosphatidylserine ditetradec-7-enoyl	ps141	C34H60NO10P	-2	-383.64	rxn09207|rxn09199
c15555	phosphatidylserine dihexadecanoyl	ps160	C38H72NO10P	-2	-421.88	rxn09208|rxn09200
c15556	phosphatidylserine dihexadec-9-enoyl	ps161	C38H68NO10P	-2	-377.16	rxn09201|rxn09209
c15557	phosphatidylserine dioctadecanoyl	ps180	C42H80NO10P	-2	-415.4	rxn09202|rxn09210
c15558	phosphatidylserine dioctadec-11-enoyl	ps181	C42H76NO10P	-2	-370.68	rxn09203|rxn09211
c15560	Ubiquinone-8	q8	C49H74O4	0	142.5	rxn08792|rxn10120|rxn08335|rxn09167|rxn11946|rxn08975|rxn10113|rxn10116|rxn08900|rxn08783|rxn10122|rxn08655|rxn09272|rxn10126
c15561	Ubiquinol-8	q8h2	C49H76O4	0	120.8	rxn08792|rxn10120|rxn08335|rxn09167|rxn08975|rxn10113|rxn10116|rxn08900|rxn08783|rxn10122|rxn08655|rxn09272|rxn10126
c15603	Gly-Cys	gly-cys-L	C5H10N2O3S	0	10000000	rxn12848|rxn12844
c15604	Gly-Leu	gly-leu-L	C8H16N2O3	0	10000000	rxn12849|rxn12845
c15605	Gly-Phe	gly-phe-L	C11H14N2O3	0	10000000	rxn12846|rxn12850
c15606	Gly-Tyr	Gly-Tyr	C11H14N2O4	0	10000000	rxn12851|rxn12847
c15665	Peptidoglycan polymer (n subunits)	Peptidoglycan polymer (n subunits)	C80H125N16O42R	-4	10000000	rxn10199
c15666	Peptidoglycan polymer (n-1 subunits)	Peptidoglycan polymer (n-1 subunits)	C40H63N8O21R	-2	10000000	rxn10199
c15671	1-isoheptadecanoyl-sn-glycerol 3-phosphate	1-isoheptadecanoyl-sn-glycerol 3-phosphate	C20H40O7P	-1	-343.64	rxn10205|rxn10214
c15672	1-anteisoheptadecanoyl-sn-glycerol 3-phosphate	1-anteisoheptadecanoyl-sn-glycerol 3-phosphate	C20H40O7P	-1	-343.64	rxn10215|rxn10206
c15673	1-isotetradecanoyl-sn-glycerol 3-phosphate	1-isotetradecanoyl-sn-glycerol 3-phosphate	C17H34O7P	-1	-348.5	rxn10216|rxn10207
c15674	1-isopentadecanoyl-sn-glycerol 3-phosphate	1-isopentadecanoyl-sn-glycerol 3-phosphate	C18H36O7P	-1	-346.88	rxn10208|rxn10217
c15675	1-anteisopentadecanoyl-sn-glycerol 3-phosphate	1-anteisopentadecanoyl-sn-glycerol 3-phosphate	C18H36O7P	-1	-346.88	rxn10209|rxn10218
c15676	1-isohexadecanoyl-sn-glycerol 3-phosphate	1-isohexadecanoyl-sn-glycerol 3-phosphate	C19H38O7P	-1	-345.26	rxn10210|rxn10219
c15677	1,2-diisoheptadecanoyl-sn-glycerol 3-phosphate	1,2-diisoheptadecanoyl-sn-glycerol 3-phosphate	C37H72O8P	-1	-358.6	rxn10253|rxn10220|rxn10214
c15678	1,2-dianteisoheptadecanoyl-sn-glycerol 3-phosphate	1,2-dianteisoheptadecanoyl-sn-glycerol 3-phosphate	C37H72O8P	-1	-358.6	rxn10221|rxn10215|rxn10254
c15679	1,2-diisotetradecanoyl-sn-glycerol 3-phosphate	1,2-diisotetradecanoyl-sn-glycerol 3-phosphate	C31H60O8P	-1	-368.32	rxn10216|rxn10255|rxn10222
c15680	1,2-diisopentadecanoyl-sn-glycerol 3-phosphate	1,2-diisopentadecanoyl-sn-glycerol 3-phosphate	C33H64O8P	-1	-365.08	rxn10256|rxn10223|rxn10217
c15681	1,2-dianteisopentadecanoyl-sn-glycerol 3-phosphate	1,2-dianteisopentadecanoyl-sn-glycerol 3-phosphate	C33H64O8P	-1	-365.08	rxn10218|rxn10224|rxn10257
c15682	1,2-diisohexadecanoyl-sn-glycerol 3-phosphate	1,2-diisohexadecanoyl-sn-glycerol 3-phosphate	C35H68O8P	-1	-361.84	rxn10258|rxn10225|rxn10219
c15683	CDP-1,2-diisoheptadecanoylglycerol	CDP-1,2-diisoheptadecanoylglycerol	C46H83N3O15P2	-2	-637.98	rxn10226|rxn10220|rxn10259
c15684	CDP-1,2-dianteisoheptadecanoylglycerol	CDP-1,2-dianteisoheptadecanoylglycerol	C46H83N3O15P2	-2	-637.98	rxn10221|rxn10260|rxn10227
c15685	CDP-1,2-diisotetradecanoylglycerol	CDP-1,2-diisotetradecanoylglycerol	C40H71N3O15P2	-2	-647.7	rxn10228|rxn10261|rxn10222
c15686	CDP-1,2-diisopentadecanoylglycerol	CDP-1,2-diisopentadecanoylglycerol	C42H75N3O15P2	-2	-644.46	rxn10223|rxn10262|rxn10229
c15687	CDP-1,2-dianteisopentadecanoylglycerol	CDP-1,2-dianteisopentadecanoylglycerol	C42H75N3O15P2	-2	-644.46	rxn10263|rxn10230|rxn10224
c15688	CDP-1,2-diisohexadecanoylglycerol	CDP-1,2-diisohexadecanoylglycerol	C44H79N3O15P2	-2	-641.22	rxn10231|rxn10225|rxn10264
c15689	Diisoheptadecanoylphosphatidylserine	Diisoheptadecanoylphosphatidylserine	C40H76NO10P	-2	-422.26	rxn10226|rxn10232
c15690	Dianteisoheptadecanoylphosphatidylserine	Dianteisoheptadecanoylphosphatidylserine	C40H76NO10P	-2	-422.26	rxn10233|rxn10227
c15691	Diisotetradecanoylphosphatidylserine	Diisotetradecanoylphosphatidylserine	C34H64NO10P	-2	-431.98	rxn10234|rxn10228
c15692	Diisopentadecanoylphosphatidylserine	Diisopentadecanoylphosphatidylserine	C36H68NO10P	-2	-428.74	rxn10235|rxn10229
c15693	Dianteisopentadecanoylphosphatidylserine	Dianteisopentadecanoylphosphatidylserine	C36H68NO10P	-2	-428.74	rxn10230|rxn10236
c15694	Diisohexadecanoylphosphatidylserine	Diisohexadecanoylphosphatidylserine	C38H72NO10P	-2	-425.5	rxn10231|rxn10237
c15695	Diisoheptadecanoylphosphatidylethanolamine	Diisoheptadecanoylphosphatidylethanolamine	C39H78NO8P	0	-341.61	rxn10232
c15696	Dianteisoheptadecanoylphosphatidylethanolamine	Dianteisoheptadecanoylphosphatidylethanolamine	C39H78NO8P	0	-341.61	rxn10233
c15697	Diisotetradecanoylphosphatidylethanolamine	Diisotetradecanoylphosphatidylethanolamine	C33H66NO8P	0	-351.33	rxn10234
c15698	Diisopentadecanoylphosphatidylethanolamine	Diisopentadecanoylphosphatidylethanolamine	C35H70NO8P	0	-348.09	rxn10235
c15699	Dianteisopentadecanoylphosphatidylethanolamine	Dianteisopentadecanoylphosphatidylethanolamine	C35H70NO8P	0	-348.09	rxn10236
c15700	Diisohexadecanoylphosphatidylethanolamine	Diisohexadecanoylphosphatidylethanolamine	C37H74NO8P	0	-344.85	rxn10237
c15701	1,2-Diisoheptadecanoyl-sn-glycerol	1,2-Diisoheptadecanoyl-sn-glycerol	C37H72O5	0	-146.1	rxn10253
c15702	1,2-Dianteisoheptadecanoyl-sn-glycerol	1,2-Dianteisoheptadecanoyl-sn-glycerol	C37H72O5	0	-146.1	rxn10254
c15703	1,2-Diisotetradecanoyl-sn-glycerol	1,2-Diisotetradecanoyl-sn-glycerol	C31H60O5	0	-155.82	rxn10255
c15704	1,2-Diisopentadecanoyl-sn-glycerol	1,2-Diisopentadecanoyl-sn-glycerol	C33H64O5	0	-152.58	rxn10256
c15705	1,2-Dianteisopentadecanoyl-sn-glycerol	1,2-Dianteisopentadecanoyl-sn-glycerol	C33H64O5	0	-152.58	rxn10257
c15706	1,2-Diisohexadecanoyl-sn-glycerol	1,2-Diisohexadecanoyl-sn-glycerol	C35H68O5	0	-149.34	rxn10258
c15716	Diisoheptadecanoylphosphatidylglycerophosphate	Diisoheptadecanoylphosphatidylglycerophosphate	C40H78O13P2	-2	-625.78	rxn10265|rxn10259
c15717	Dianteisoheptadecanoylphosphatidylglycerophosphate	Dianteisoheptadecanoylphosphatidylglycerophosphate	C40H78O13P2	-2	-625.78	rxn10266|rxn10260
c15718	Diisotetradecanoylphosphatidylglycerophosphate	Diisotetradecanoylphosphatidylglycerophosphate	C34H66O13P2	-2	-635.5	rxn10261|rxn10267
c15719	Diisopentadecanoylphosphatidylglycerophosphate	Diisopentadecanoylphosphatidylglycerophosphate	C36H70O13P2	-2	-632.26	rxn10268|rxn10262
c15720	Dianteisopentadecanoylphosphatidylglycerophosphate	Dianteisopentadecanoylphosphatidylglycerophosphate	C36H70O13P2	-2	-632.26	rxn10263|rxn10269
c15721	Diisohexadecanoylphosphatidylglycerophosphate	Diisohexadecanoylphosphatidylglycerophosphate	C38H74O13P2	-2	-629.02	rxn10264|rxn10270
c15722	Diisoheptadecanoylphosphatidylglycerol	Diisoheptadecanoylphosphatidylglycerol	C40H78O10P	-1	-413.28	rxn10265|rxn10337
c15723	Dianteisoheptadecanoylphosphatidylglycerol	Dianteisoheptadecanoylphosphatidylglycerol	C40H78O10P	-1	-413.28	rxn10338|rxn10266
c15724	Diisotetradecanoylphosphatidylglycerol	Diisotetradecanoylphosphatidylglycerol	C34H66O10P	-1	-423	rxn10339|rxn10267
c15725	Diisopentadecanoylphosphatidylglycerol	Diisopentadecanoylphosphatidylglycerol	C36H70O10P	-1	-419.76	rxn10268|rxn10340
c15726	Dianteisopentadecanoylphosphatidylglycerol	Dianteisopentadecanoylphosphatidylglycerol	C36H70O10P	-1	-419.76	rxn10341|rxn10269
c15727	Diisohexadecanoylphosphatidylglycerol	Diisohexadecanoylphosphatidylglycerol	C38H74O10P	-1	-416.52	rxn10270|rxn10342
c15791	Palmitoylcardiolipin (B. subtilis)	Palmitoylcardiolipin (B. subtilis)	C73H140O17P2	-2	-709.62	rxn10334
c15792	Myristoylcardiolipin (B. subtilis)	Myristoylcardiolipin (B. subtilis)	C65H124O17P2	-2	-722.58	rxn10335
c15793	Stearoylcardiolipin (B. subtilis)	Stearoylcardiolipin (B. subtilis)	C81H156O17P2	-2	-696.66	rxn10336
c15794	Isoheptadecanoylcardiolipin (B. subtilis)	Isoheptadecanoylcardiolipin (B. subtilis)	C77H148O17P2	-2	-710.38	rxn10337
c15795	Anteisoheptadecanoylcardiolipin (B. subtilis)	Anteisoheptadecanoylcardiolipin (B. subtilis)	C77H148O17P2	-2	-710.38	rxn10338
c15796	Isotetradecanoylcardiolipin (B. subtilis)	Isotetradecanoylcardiolipin (B. subtilis)	C65H124O17P2	-2	-729.82	rxn10339
c15797	Isopentadecanoylcardiolipin (B. subtilis)	Isopentadecanoylcardiolipin (B. subtilis)	C69H132O17P2	-2	-723.34	rxn10340
c15798	Anteisopentadecanoylcardiolipin (B. subtilis)	Anteisopentadecanoylcardiolipin (B. subtilis)	C69H132O17P2	-2	-723.34	rxn10341
c15799	Isohexadecanoylcardiolipin (B. subtilis)	Isohexadecanoylcardiolipin (B. subtilis)	C73H140O17P2	-2	-716.86	rxn10342

## Sheet: Reactions
ID	Name	Equation	Definition	EC	Compartment	DeltaG	Pegs
rxn00001	Pyrophosphate phosphohydrolase	c00001 + c00012 <=> (2) c00009 + (2) c00067	H2O + PPi <=> 2 Phosphate + 2 H+	3.6.1.1	c	-5.391	peg.2309|peg.2409
rxn00002	Urea-1-carboxylate amidohydrolase	c00001 + (3) c00067 + c00742 <=> (2) c00011 + (2) c00013	H2O + 3 H+ + Allophanate <=> 2 CO2 + 2 NH3	|3.5.1.54|	c	-9.623	peg.1053+peg.1054
rxn00006	hydrogen-peroxide:hydrogen-peroxide oxidoreductase	(2) c00025 <=> (2) c00001 + c00007	2 H2O2 <=> 2 H2O + O2	1.11.1.6	c	-45.3543	peg.1114|peg.819|peg.164
rxn00011	pyruvate:thiamin diphosphate acetaldehydetransferase	c00011 + c03049 <=> c00020 + c00056 + c00067	CO2 + 2-Hydroxyethyl-ThPP <=> Pyruvate + TPP + H+	|1.2.4.1|2.2.1.6|4.1.1.1|	c	6.87	peg.518+peg.519|peg.873
rxn00022	alpha-D-Glucoside glucohydrolase	c00001 + c00179 <=> (2) c00027	H2O + Maltose <=> 2 Glucose	|3.2.1.20|	c	-3.113	peg.271
rxn00029	5-Aminolevulinate hydro-lyase(adding 5-aminolevulinate and	(2) c00338 <=> (2) c00001 + c00067 + c00689	2 5-Aminolevulinate <=> 2 H2O + H+ + Porphobilinogen	4.2.1.24	c	-15.304	peg.3313
rxn00048	6,7-Dimethyl-8-(1-D-ribityl)lumazine:6,7-dimethyl-8-(1-D-ribityl)	(2) c02656 <=> c00220 + c02882	2 6-7-Dimethyl-8--1-D-ribityllumazine <=> RIBF + 4--1-D-Ribitylamino-5-aminouracil	2.5.1.9	c	-51.05	peg.2127
rxn00056	Fe(II):oxygen oxidoreductase	c00007 + (4) c00067 + (4) c10515 <=> (2) c00001 + (4) c10516	O2 + 4 H+ + 4 Fe2+ <=> 2 H2O + 4 fe3	|1.16.3.1|	c	-8.1737	peg.2980
rxn00060	Porphobilinogen ammonia-lyase (polymerizing)	c00001 + (4) c00689 <=> (4) c00013 + c00755	H2O + 4 Porphobilinogen <=> 4 NH3 + Hydroxymethylbilane	2.5.1.61|4.3.1.8	c	-25.973	peg.3140
rxn00062	ATP phosphohydrolase (protein-secreting)	c00001 + c00002 <=> c00008 + c00009 + c00067	H2O + ATP <=> ADP + Phosphate + H+	|3.6.1.3|3.6.1.5|3.6.1.8|3.6.1.15|3.6.3.1|3.6.3.2|3.6.3.3|3.6.3.4|3.6.3.5|3.6.3.6|3.6.3.7|3.6.3.8|3.6.3.9|3.6.3.10|3.6.3.11|3.6.3.12|3.6.3.14|3.6.3.15|3.6.3.16|3.6.3.17|3.6.3.18|3.6.3.19|3.6.3.20|3.6.3.21|3.6.3.22|3.6.3.23|3.6.3.24|3.6.3.25|3.6.3.26|3.6.3.27|3.6.3.28|3.6.3.29|3.6.3.30|3.6.3.31|3.6.3.32|3.6.3.33|3.6.3.34|3.6.3.35|3.6.3.36|3.6.3.37|3.6.3.38|3.6.3.39|3.6.3.40|3.6.3.41|3.6.3.42|3.6.3…	c	-6.817	SPONTANEOUS
rxn00065	ATP pyrophosphate-lyase (cyclizing)	c00002 <=> c00012 + c00446	ATP <=> PPi + cAMP	4.6.1.1	c	1.05	peg.736
rxn00077	ATP:NAD+ 2'-phosphotransferase	c00002 + c00003 <=> c00006 + c00008	ATP + NAD <=> TPN + ADP	2.7.1.23	c	-4.5	peg.1326
rxn00083	NADPH:NAD+ oxidoreductase (B-specific)	c00003 + c00005 => c00004 + c00006	NAD + TPNH => NADH + TPN	1.6.1.1|1.6.1.2	c	0	peg.2514+peg.2515|peg.1592
rxn00085	L-Glutamate:NADP+ oxidoreductase (transaminating)	c00006 + (2) c00023 <=> c00005 + c00024 + c00053 + c00067	TPN + 2 GLU <=> TPNH + 2-Oxoglutarate + L-Glutamine + H+	1.4.1.13	c	13.41	peg.636+peg.637
rxn00086	glutathione:NADP+ oxidoreductase	c00006 + (2) c00042 <=> c00005 + c00067 + c00111	TPN + 2 GSH <=> TPNH + H+ + GSSG	1.6.4.2|1.8.1.7	c	2.918	peg.1896
rxn00095	P1,P4-Bis(5'-nucleosyl)-tetraphosphate nucleotidebisphosphohydrolase	c00001 + c00924 <=> (2) c00008	H2O + AppppA <=> 2 ADP	3.6.1.41	c	-9.313	peg.942
rxn00097	ATP:AMP phosphotransferase	c00002 + c00018 <=> (2) c00008	ATP + AMP <=> 2 ADP	2.7.4.3	c	0	peg.875
rxn00100	ATP:dephospho-CoA 3'-phosphotransferase	c00002 + c00655 <=> c00008 + c00010	ATP + Dephospho-CoA <=> ADP + CoA	2.7.1.24	c	-4.5	peg.2207
rxn00101	Urea amidohydrolase	c00001 + (2) c00067 + c00073 <=> c00011 + (2) c00013	H2O + 2 H+ + Urea <=> CO2 + 2 NH3	|3.5.1.5|	c	-5.753	peg.2331+peg.2332+peg.2333+peg.2334+peg.2335+peg.2336+peg.2337
rxn00102	Carbonic acid hydro-lyase	c00067 + c00242 <=> c00001 + c00011	H+ + HCO3- <=> H2O + CO2	|4.2.1.1|	c	0.843	peg.1895|peg.841+peg.842
rxn00105	ATP:nicotinamide-nucleotide adenylyltransferase	c00002 + c00355 <=> c00003 + c00012	ATP + NMN <=> NAD + PPi	2.7.7.1|2.7.7.18	c	1.07	peg.1857
rxn00117	ATP:nucleoside-diphosphate phosphatransferase	c00002 + c00014 <=> c00008 + c00062	ATP + UDP <=> ADP + UTP	2.7.4.6	c	0	peg.2883
rxn00119	ATP:nucleoside-phosphate phosphotransferase	c00002 + c00091 <=> c00008 + c00014	ATP + UMP <=> ADP + UDP	|2.7.4.4|2.7.4.14|2.7.4.22|2.7.4.-|	c	0	peg.582
rxn00122	ATP:FMN adenylyltransferase	c00002 + c00050 <=> c00012 + c00015	ATP + FMN <=> PPi + FAD	2.7.7.2	c	-13.23	peg.497
rxn00126	ATP:L-methione S-adenosyltransferase	c00001 + c00002 + c00060 <=> c00009 + c00012 + c00017	H2O + ATP + Methionine <=> Phosphate + PPi + SAM	2.5.1.6	c	-3.087	peg.400
rxn00127	S-Adenosyl-L-methionine carboxy-lyase	c00017 + c00067 <=> c00011 + c00837	SAM + H+ <=> CO2 + S-Adenosylmethioninamine	4.1.1.50	c	-3.09	peg.933
rxn00138	Deamino-NAD+:ammonia ligase (AMP-forming)	c00002 + c00013 + c00638 <=> c00003 + c00012 + c00018	ATP + NH3 + Deamido-NAD <=> NAD + PPi + AMP	6.3.1.5	c	-3.52	peg.512
rxn00139	AMP:pyrophosphate phosphoribosyltransferase	c00012 + c00018 <=> c00103 + c00128	PPi + AMP <=> PRPP + Adenine	2.4.2.7|2.4.2.8	c	3.01	peg.2126
rxn00143	S-Adenosyl-L-homocysteine homocysteinylribohydrolase	c00001 + c00019 <=> c00128 + c02227	H2O + S-Adenosylhomocysteine <=> Adenine + S-Ribosylhomocysteine	3.2.2.9	c	-0.733	peg.2074
rxn00145	(S)-Lactate:ferricytochrome-c 2-oxidoreductase	(2) c00109 + c00159 <=> c00020 + (2) c00067 + (2) c00110	2 Cytochrome c3+ + LCTT <=> Pyruvate + 2 H+ + 2 Cytochrome c2+	|1.1.2.3|	c	10000000	peg.420|peg.1096
rxn00146	(R)-Lactate:ferricytochrome-c 2-oxidoreductase	(2) c00109 + c00221 <=> c00020 + (2) c00067 + (2) c00110	2 Cytochrome c3+ + D-Lactate <=> Pyruvate + 2 H+ + 2 Cytochrome c2+	|1.1.2.4|1.1.2.5|	c	10000000	peg.3177
rxn00147	ATP:pyruvate,water phosphotransferase	c00001 + c00002 + c00020 <=> c00009 + c00018 + c00061 + c00067	H2O + ATP + Pyruvate <=> Phosphate + AMP + PEP + H+	2.7.9.2	c	-2.207	peg.2088
rxn00148	ATP:pyruvate O2-phosphotransferase	c00002 + c00020 <=> c00008 + c00061	ATP + Pyruvate <=> ADP + PEP	2.7.1.40	c	4.61	peg.1572
rxn00159	(S)-Malate:NADP+ oxidoreductase(oxaloacetate-decarboxylating)	c00003 + c00130 <=> c00004 + c00011 + c00020	NAD + MALA <=> NADH + CO2 + Pyruvate	1.1.1.38|1.1.1.39|1.1.1.40|4.1.1.3	c	1.32	peg.2990
rxn00160	(R)-Malate:NAD+ oxidoreductase (decarboxylating)	c00003 + c00386 <=> c00004 + c00011 + c00020	NAD + D-Malate <=> NADH + CO2 + Pyruvate	|1.1.1.83|	c	1.32	peg.2809
rxn00161	(S)-Malate:NADP+ oxidoreductase(oxaloacetate-decarboxylating)	c00006 + c00130 <=> c00005 + c00011 + c00020	TPN + MALA <=> TPNH + CO2 + Pyruvate	1.1.1.38|1.1.1.39|1.1.1.40|4.1.1.3	c	1.32	peg.624
rxn00162	Oxaloacetate carboxy-lyase	c00032 + c00067 <=> c00011 + c00020	Oxaloacetate + H+ <=> CO2 + Pyruvate	|4.1.1.3|	c	-4.9	peg.719+peg.720
rxn00165	L-serine ammonia-lyase	c00054 <=> c00013 + c00020	Serine <=> NH3 + Pyruvate	4.2.1.13|4.3.1.15|4.3.1.17|4.3.1.19	c	-7.51	peg.1003
rxn00175	Acetate:CoA ligase (AMP-forming)	c00002 + c00010 + c00029 + c00067 <=> c00012 + c00018 + c00022	ATP + CoA + ACET + H+ <=> PPi + AMP + Acetyl-CoA	6.2.1.1	c	-0.946	peg.883
rxn00178	Acetyl-CoA:acetyl-CoA C-acetyltransferase	(2) c00022 <=> c00010 + c00279	2 Acetyl-CoA <=> CoA + Acetoacetyl-CoA	2.3.1.16|2.3.1.9	c	7.056	peg.3098|peg.311|peg.2411|peg.3098|peg.2411
rxn00179	ATP:L-glutamate 5-phosphotransferase	c00002 + c00023 + c00067 <=> c00008 + c02097	ATP + GLU + H+ <=> ADP + L-Glutamyl 5-phosphate	2.7.2.11	c	2.63	peg.494
rxn00182	L-Glutamate:NAD+ oxidoreductase (deaminating)	c00001 + c00003 + c00023 <=> c00004 + c00013 + c00024 + c00067	H2O + NAD + GLU <=> NADH + NH3 + 2-Oxoglutarate + H+	|1.4.1.2|1.4.1.3|1.4.1.4|	c	8.687	peg.1359
rxn00183	L-Glutamate 5-semialdehyde:NAD+ oxidoreductase	c00001 + c00003 + c00858 <=> c00004 + c00023 + (2) c00067	H2O + NAD + L-Glutamate5-semialdehyde <=> NADH + GLU + 2 H+	|1.5.1.12|	c	-9.803	peg.1267
rxn00187	L-Glutamate:ammonia ligase (ADP-forming)	c00002 + c00013 + c00023 <=> c00008 + c00009 + c00053 + c00067	ATP + NH3 + GLU <=> ADP + Phosphate + L-Glutamine + H+	6.3.1.2	c	-2.094	peg.253
rxn00190	Deamido-NAD+:L-glutamine amido-ligase (AMP-forming)	c00001 + c00002 + c00053 + c00638 <=> c00003 + c00012 + c00018 + c00023	H2O + ATP + L-Glutamine + Deamido-NAD <=> NAD + PPi + AMP + GLU	|6.3.5.1|	c	-8.243	peg.2387|peg.2380|peg.512
rxn00192	Acetyl-CoA:L-glutamate N-acetyltransferase	c00022 + c00023 <=> c00010 + c00067 + c00477	Acetyl-CoA + GLU <=> CoA + H+ + N-Acetyl-L-glutamate	2.3.1.1	c	-5.294	peg.3011|peg.739|peg.2210
rxn00193	L-Glutamate racemase	c00023 <=> c00186	GLU <=> D-Glutamate	5.1.1.3	c	0	peg.1357
rxn00196	2,5-dioxopentanoate:NADP+ 5-oxidoreductase	c00001 + c00006 + c00340 <=> c00005 + c00024 + (2) c00067	H2O + TPN + 2,5-Dioxopentanoate <=> TPNH + 2-Oxoglutarate + 2 H+	|1.2.1.26|	c	-9.803	peg.1154
rxn00199	Oxalosuccinate:NADP+ oxidoreductase (decarboxylating)	c00067 + c03187 <=> c00011 + c00024	H+ + Oxalosuccinate <=> CO2 + 2-Oxoglutarate	|1.1.1.42|	c	-3.09	peg.542
rxn00205	Glutathione:hydrogen-peroxide oxidoreductase	c00025 + (2) c00042 <=> (2) c00001 + c00111	H2O2 + 2 GSH <=> 2 H2O + GSSG	|1.11.1.9|	c	-74.146	peg.2858
rxn00206	Superoxide:superoxide oxidoreductase	(2) c00532 <=> c00007 + c00025	2 O2- <=> O2 + H2O2	1.15.1.1	c	-35.9697	peg.1882|peg.413|peg.3293
rxn00208	Pyridoxamine-5'-phosphate:oxygen oxidoreductase (deaminating)	c00001 + c00007 + c00493 <=> c00013 + c00016 + c00025	H2O + O2 + Pyridoxamine phosphate <=> NH3 + Pyridoxal phosphate + H2O2	1.4.3.5	c	-25.5727	peg.1923
rxn00209	Pyridoxine 5-phosphate:oxygen oxidoreductase (deaminating)	c00007 + c00478 <=> c00016 + c00025	O2 + Pyridoxine phosphate <=> Pyridoxal phosphate + H2O2	1.4.3.5	c	-28.0397	peg.1923
rxn00211	UDPglucose:NAD+ oxidoreductase	c00001 + (2) c00003 + c00026 <=> (2) c00004 + (3) c00067 + c00144	H2O + 2 NAD + UDPglucose <=> 2 NADH + 3 H+ + UDPglucuronate	1.1.1.22	c	-4.583	peg.1881|peg.1778
rxn00213	UTP:alpha-D-glucose-1-phosphate uridylyltransferase	c00062 + c00089 <=> c00012 + c00026	UTP + Cori ester <=> PPi + UDPglucose	2.7.7.9	c	1.07	peg.1880
rxn00214	UDPglucose 4-epimerase	c00026 <=> c00043	UDPglucose <=> UDPgalactose	5.1.3.2	c	0	peg.2496
rxn00216	ATP:D-glucose 6-phosphotransferase	c00002 + c00027 <=> c00008 + c00079	ATP + Glucose <=> ADP + Robison ester	2.7.1.1|2.7.1.2	c	-4.5	peg.955
rxn00224	Protoporphyrin ferro-lyase	c01476 + c10515 <=> c00028 + (2) c00067	Protoporphyrin + Fe2+ <=> Heme + 2 H+	4.99.1.1	c	10000000	peg.916
rxn00227	Acetyl phosphate phosphohydrolase	c00001 + c00196 <=> c00009 + c00029 + (2) c00067	H2O + Acetylphosphate <=> Phosphate + ACET + 2 H+	|3.6.1.7|	c	-10.987	peg.1859
rxn00231	Acetamide amidohydrolase	c00001 + c03734 <=> c00013 + c00029	H2O + Acetamide <=> NH3 + ACET	|3.5.1.4|	c	-6.263	peg.65
rxn00237	ATP:nucleoside-diphosphate phosphatransferase	c00002 + c00031 <=> c00008 + c00038	ATP + GDP <=> ADP + GTP	2.7.4.6	c	0	peg.2883
rxn00239	ATP:(d)GMP phosphotransferase	c00002 + c00126 <=> c00008 + c00031	ATP + GMP <=> ADP + GDP	2.7.4.8	c	0	peg.3266
rxn00242	Guanosine-3',5'-bis(diphosphate) 3'-pyrophosphohydrolase	c00001 + c00905 <=> c00012 + c00031	H2O + Guanosine 3',5'-bis(diphosphate) <=> PPi + GDP	|3.1.7.2|	c	-3.743	peg.3268
rxn00247	ATP:oxaloacetate carboxy-lyase (transphosphorylating)	c00002 + c00032 + c00067 <=> c00008 + c00011 + c00061	ATP + Oxaloacetate + H+ <=> ADP + CO2 + PEP	4.1.1.49	c	-0.29	peg.2684
rxn00248	(S)-malate:NAD+ oxidoreductase	c00003 + c00130 <=> c00004 + c00032 + c00067	NAD + MALA <=> NADH + Oxaloacetate + H+	1.1.1.37	c	6.22	peg.1769|peg.1788
rxn00250	Pyruvate:carbon-dioxide ligase (ADP-forming)	c00002 + c00020 + c00242 <=> c00008 + c00009 + c00032 + c00067	ATP + Pyruvate + HCO3- <=> ADP + Phosphate + Oxaloacetate + H+	|6.4.1.1|	c	-1.074	peg.1568+peg.1569
rxn00251	Orthophosphate:oxaloacetate carboxyl-lyase (phosphorylating)	c00009 + c00032 + (2) c00067 <=> c00001 + c00011 + c00061	Phosphate + Oxaloacetate + 2 H+ <=> H2O + CO2 + PEP	4.1.1.31	c	6.527	peg.1658
rxn00256	Citrate oxaloacetate-lyase ((pro-3S)-CH2COO- -> acetyl-CoA)	c00010 + c00067 + c00137 <=> c00001 + c00022 + c00032	CoA + H+ + Citrate <=> H2O + Acetyl-CoA + Oxaloacetate	2.3.3.1|2.3.3.3|4.1.3.7	c	8.927	peg.1230
rxn00260	L-Aspartate:2-oxoglutarate aminotransferase	c00024 + c00041 <=> c00023 + c00032	2-Oxoglutarate + Aspartate <=> GLU + Oxaloacetate	2.6.1.1	c	0	peg.1057|peg.1170|peg.1339|peg.161|peg.2765|peg.1115|peg.1103
rxn00265	Citrate oxaloacetate-lyase ((pro-3S)-CH2COO- -->acetate)	c00137 <=> c00029 + c00032	Citrate <=> ACET + Oxaloacetate	4.1.3.6	c	1.63	peg.3233
rxn00269	Aminoacetic acid:oxygen oxidoreductase (deaminating)	c00001 + c00007 + c00033 <=> c00013 + c00025 + c00040	H2O + O2 + Gly <=> NH3 + H2O2 + Glyoxylate	|1.4.3.3|1.4.3.19|	c	-21.5627	peg.511
rxn00278	L-Alanine:NAD+ oxidoreductase (deaminating)	c00001 + c00003 + c00035 <=> c00004 + c00013 + c00020 + c00067	H2O + NAD + ALA <=> NADH + NH3 + Pyruvate + H+	|1.4.1.1|	c	8.687	peg.2993
rxn00283	L-Alanine racemase	c00035 <=> c00117	ALA <=> D-Ala	5.1.1.1	c	0	peg.2656
rxn00285	Succinate:CoA ligase (ADP-forming)	c00002 + c00010 + c00036 <=> c00008 + c00009 + c00078	ATP + CoA + Succinate <=> ADP + Phosphate + Succinyl-CoA	6.2.1.4|6.2.1.5	c	-1.06	peg.1238+peg.1239
rxn00288	Succinate:(acceptor) oxidoreductase	c00015 + c00036 <=> c00106 + c00982	FAD + Succinate <=> Fumarate + FADH2	1.3.99.1	c	10.45	peg.1231+peg.1232+peg.1233+peg.1234
rxn00289	(2S,3R)-3-Hydroxybutane-1,2,3-tricarboxylate pyruvate-lyase	c02799 <=> c00020 + c00036	Methylisocitrate <=> Pyruvate + Succinate	4.1.3.30	c	4.98	peg.2441
rxn00291	N-succinyl-L-glutamate amidohydrolase	c00001 + c03525 <=> c00023 + c00036	H2O + N-Succinyl-L-glutamate <=> GLU + Succinate	|3.5.1.96|	c	-0.463	peg.2814
rxn00293	UTP:N-acetyl-alpha-D-glucosamine-1-phosphate uridylyltransferase	c00062 + c02611 <=> c00012 + c00037	UTP + N-Acetyl-D-glucosamine1-phosphate <=> PPi + UDP-N-acetylglucosamine	2.7.7.23	c	1.07	peg.3316
rxn00295	UDP-N-acetyl-D-glucosamine 4-epimerase	c00037 <=> c00175	UDP-N-acetylglucosamine <=> UDP-N-acetyl-D-galactosamine	|5.1.3.7|	c	0	peg.2496
rxn00299	GTP 7,8-8,9-dihydrolase	c00001 + c00038 <=> c00047 + c00067 + c02978	H2O + GTP <=> FORM + H+ + 7,8-Dihydroneopterin 3'-triphosphate	3.5.4.16	c	-16.893	peg.2322|peg.198
rxn00300	GTP 7,8-8,9-dihydrolase (pyrophosphate-forming)	(3) c00001 + c00038 <=> c00012 + c00047 + c00067 + c00957	3 H2O + GTP <=> PPi + FORM + H+ + 2,5-Diamino-6-(5'-phosphoribosylamino)-4-pyrimidineone	|3.5.4.25|	c	-18.539	peg.1191|peg.119|peg.2610
rxn00301	Guanosine 5'-triphosphate pyrophosphohydrolase	c00001 + c00038 <=> c00012 + c00126	H2O + GTP <=> PPi + GMP	|3.6.1.8|3.6.1.19|	c	-8.243	peg.1657
rxn00302	GTP 7,8-8,9-dihydrolase	c00001 + c00038 <=> c03518	H2O + GTP <=> Formamidopyrimidine nucleoside triphosphate	|3.5.4.16|	c	-9.793	peg.2322|peg.198
rxn00303	ATP:GTP 3'-pyrophosphotransferase	c00002 + c00038 <=> c00018 + c02740	ATP + GTP <=> AMP + Guanosine 3'-diphosphate 5'-triphosphate	|2.7.6.5|	c	-4.5	peg.1656|peg.3268
rxn00313	meso-2,6-Diaminoheptanedioate carboxy-lyase	c00067 + c00516 <=> c00011 + c00039	H+ + meso-2,6-Diaminopimelate <=> CO2 + Lysine	4.1.1.20	c	-3.09	peg.3144
rxn00321	L-Lysine 2,3-aminomutase	c00039 <=> c00840	Lysine <=> L-beta-Lysine	|5.4.3.2|	c	0	peg.2555
rxn00324	Glycolate:NADP+ oxidoreductase	c00006 + c00139 <=> c00005 + c00040 + c00067	TPN + Glycolate <=> TPNH + Glyoxylate + H+	|1.1.1.79|1.1.1.26|	c	7.68	peg.283
rxn00327	Ureidoglycolate amidohydrolase (decarboxylating)	c00001 + (2) c00067 + c00465 <=> c00011 + (2) c00013 + c00040	H2O + 2 H+ + Ureidoglycolate <=> CO2 + 2 NH3 + Glyoxylate	3.5.3.19	c	-1.513	peg.84
rxn00328	4-Hydroxy-2-oxoglutarate glyoxylate-lyase	c00830 <=> c00020 + c00040	4-Hydroxy-2-oxoglutarate <=> Pyruvate + Glyoxylate	|4.1.3.16|4.1.1.3|4.1.2.14|	c	3.21	peg.2771
rxn00330	L-Malate glyoxylate-lyase (CoA-acetylating)	c00010 + c00067 + c00130 <=> c00001 + c00022 + c00040	CoA + H+ + MALA <=> H2O + Acetyl-CoA + Glyoxylate	2.3.3.9|4.1.3.2	c	8.967	peg.3188
rxn00333	(S)-2-Hydroxy-acid:oxygen 2-oxidoreductase	c00007 + c00139 <=> c00025 + c00040	O2 + Glycolate <=> H2O2 + Glyoxylate	|1.1.3.15|	c	-24.0297	peg.2717
rxn00336	Isocitrate glyoxylate-lyase	c00260 <=> c00036 + c00040	Isocitrate <=> Succinate + Glyoxylate	4.1.3.1	c	5.02	peg.2469
rxn00337	ATP:L-aspartate 4-phosphotransferase	c00002 + c00041 + c00067 <=> c00008 + c01977	ATP + Aspartate + H+ <=> ADP + 4-Phospho-L-aspartate	2.7.2.4	c	2.63	peg.648
rxn00342	L-Asparagine amidohydrolase	c00001 + c00132 <=> c00013 + c00041	H2O + L-Asparagine <=> NH3 + Aspartate	3.5.1.1|3.5.1.38	c	-4.723	peg.2061
rxn00346	L-Aspartate 1-carboxy-lyase	c00041 + c00067 <=> c00011 + c00085	Aspartate + H+ <=> CO2 + beta-Alanine	4.1.1.11|4.1.1.15	c	-3.09	peg.3097
rxn00350	glutathione hydralase (periplasmic)	c00001 + c00042 <=> c00023 + c01017	H2O + GSH <=> GLU + Cys-Gly	|2.3.2.2|3.4.11.4|	c	-0.463	peg.1756|peg.2358
rxn00351	gamma-L-Glutamyl-L-cysteine:glycine ligase (ADP-forming)	c00002 + c00033 + c00506 <=> c00008 + c00009 + c00042 + c00067	ATP + Gly + gamma-Glutamylcysteine <=> ADP + Phosphate + GSH + H+	6.3.2.3	c	-6.354	peg.61
rxn00364	ATP:CMP phosphotransferase	c00002 + c00046 <=> c00008 + c00096	ATP + CMP <=> ADP + CDP	2.7.4.14	c	0	peg.2193
rxn00371	Formate:NAD+ oxidoreductase	c00003 + c00047 <=> c00004 + c00011	NAD + FORM <=> NADH + CO2	|1.2.1.2|	c	-3.09	peg.1932|peg.2758+peg.2759|peg.2721
rxn00379	ATP:sulfate adenylyltransferase	c00002 + c00048 + c00067 <=> c00012 + c00193	ATP + SLF + H+ <=> PPi + APS	|2.7.7.4|	c	12.57	peg.2576+peg.2577|peg.1707+peg.1708
rxn00392	ATP:riboflavin 5'-phosphotransferase	c00002 + c00220 <=> c00008 + c00050	ATP + RIBF <=> ADP + FMN	2.7.1.26	c	-4.5	peg.497
rxn00405	L-Arginine carboxy-lyase	c00051 + c00067 <=> c00011 + c00152	Arginine + H+ <=> CO2 + Agmatine	4.1.1.19	c	-3.09	peg.561
rxn00407	CTP aminohydrolase	c00001 + c00052 + c00067 <=> c00013 + c00062	H2O + CTP + H+ <=> NH3 + UTP	|3.5.4.13|	c	-5.143	peg.2143
rxn00409	ATP:nucleoside-diphosphate phosphatransferase	c00002 + c00096 <=> c00008 + c00052	ATP + CDP <=> ADP + CTP	2.7.4.6	c	0	peg.2883
rxn00410	UTP:ammonia ligase(ADP-forming)	c00002 + c00013 + c00062 <=> c00008 + c00009 + c00052 + (2) c00067	ATP + NH3 + UTP <=> ADP + Phosphate + CTP + 2 H+	|6.3.4.2|	c	-1.674	peg.638
rxn00412	UTP:ammonia ligase(ADP-forming)	c00001 + c00002 + c00053 + c00062 <=> c00008 + c00009 + c00023 + c00052 + (2) c00067	H2O + ATP + L-Glutamine + UTP <=> ADP + Phosphate + GLU + CTP + 2 H+	6.3.4.2	c	-6.397	peg.638
rxn00414	Carbon-dioxide:L-glutamine amido-ligase (ADP-forming,	c00001 + (2) c00002 + c00053 + c00242 <=> (2) c00008 + c00009 + c00023 + c00067 + c00146	H2O + 2 ATP + L-Glutamine + HCO3- <=> 2 ADP + Phosphate + GLU + H+ + Carbamoylphosphate	6.3.5.5	c	-11.257	peg.3115+peg.3116
rxn00420	L-O-Phosphoserine phosphohydrolase	c00001 + c00738 <=> c00009 + c00054 + c00067	H2O + phosphoserine <=> Phosphate + Serine + H+	3.1.3.3	c	-2.317	peg.2604|peg.2566|peg.2798
rxn00423	serine O-acetyltransferase	c00022 + c00054 <=> c00010 + c00722	Acetyl-CoA + Serine <=> CoA + O-Acetyl-L-serine	2.3.1.30	c	-3.614	peg.2575
rxn00433	Sarcosine:oxygen oxidoreductase (demethylating)	c00001 + c00007 + c00183 <=> c00025 + c00033 + c00055	H2O + O2 + Sarcosine <=> H2O2 + Gly + Methanal	|1.5.3.1|	c	-19.0327	peg.1020+peg.1022
rxn00438	ATP:thiamin-phosphate phosphotransferase	c00002 + c00793 <=> c00008 + c00056	ATP + TMP <=> ADP + TPP	2.7.4.16	c	0	peg.2607
rxn00440	ATP:thiamin pyrophosphotransferase	c00002 + c00305 <=> c00018 + c00056	ATP + THI <=> AMP + TPP	|2.7.6.2|	c	-4.5	AUTOCOMPLETION
rxn00441	2-Oxoglutarate:Thiamin diphosphate 2-oxidoreductase(decarboxylating	c00024 + c00056 + c00067 <=> c00011 + c03189	2-Oxoglutarate + TPP + H+ <=> CO2 + 3-Carboxy-1-hydroxypropyl-ThPP	|1.2.4.2|	c	-6.87	peg.1235
rxn00459	2-Phospho-D-glycerate hydro-lyase	c00482 <=> c00001 + c00061	2-Phospho-D-glycerate <=> H2O + PEP	4.2.1.11	c	-0.867	peg.640
rxn00461	Phosphoenolpyruvate:UDP-N-acetyl-D-glucosamine	c00037 + c00061 <=> c00009 + c00067 + c02820	UDP-N-acetylglucosamine + PEP <=> Phosphate + H+ + UDP-N-acetylglucosamine enolpyruvate	2.5.1.7	c	0.796	peg.2245
rxn00463	Uridine triphosphate pyrophosphohydrolase	c00001 + c00062 <=> c00012 + c00091	H2O + UTP <=> PPi + UMP	|3.6.1.8|3.6.1.19|	c	-8.243	peg.1657
rxn00469	N2-Acetyl-L-ornithine amidohydrolase	c00001 + c00342 <=> c00029 + c00064	H2O + N-Acetylornithine <=> ACET + Ornithine	3.5.1.14|3.5.1.16	c	-2.003	peg.31|peg.2405|peg.1164
rxn00471	L-Ornithine ammonia-lyase(cyclizing)	c00064 <=> c00013 + c00067 + c00129	Ornithine <=> NH3 + H+ + L-Proline	|4.3.1.12|	c	-5.38	peg.2752
rxn00474	L-Serine hydro-lyase (adding indoleglycerol-phosphate)	c00054 + c00359 <=> c00001 + c00065	Serine + indol <=> H2O + Tryptophan	4.2.1.20	c	-11.947	peg.1279+peg.1280
rxn00493	L-Phenylalanine:2-oxoglutarate aminotransferase	c00024 + c00066 <=> c00023 + c00143	2-Oxoglutarate + L-Phenylalanine <=> GLU + Phenylpyruvate	2.6.1.1|2.6.1.1 or 2.6.1.9|2.6.1.5|2.6.1.57|2.6.1.58|2.6.1.9	c	0	peg.524
rxn00499	(S)-Lactate:NAD+ oxidoreductase	c00003 + c00159 <=> c00004 + c00020 + c00067	NAD + LCTT <=> NADH + Pyruvate + H+	|1.1.1.27|	c	6.22	peg.420|peg.1096
rxn00500	(R)-Lactate:NAD+ oxidoreductase	c00003 + c00221 <=> c00004 + c00020 + c00067	NAD + D-Lactate <=> NADH + Pyruvate + H+	1.1.1.28	c	6.22	peg.3177
rxn00501	3-Oxopropanoate:NAD+ oxidoreductase (decarboxylating,	c00003 + c00010 + c00191 <=> c00004 + c00011 + c00022	NAD + CoA + 3-Oxopropanoate <=> NADH + CO2 + Acetyl-CoA	|1.2.1.18|1.2.1.27|	c	-8.946	peg.2399|peg.2394
rxn00503	L-1-Pyrroline-5-carboxylate:NAD+ oxidoreductase	(2) c00001 + c00003 + c02431 <=> c00004 + c00023 + c00067	2 H2O + NAD + 1-Pyrroline-5-carboxylate <=> NADH + GLU + H+	1.5.1.12	c	4.254	peg.1267
rxn00505	Isocitrate:NAD+ oxidoreductase (decarboxylating)	c00003 + c00260 <=> c00004 + c00011 + c00024	NAD + Isocitrate <=> NADH + CO2 + 2-Oxoglutarate	|1.1.1.41|1.1.1.286|	c	3.13	peg.1443
rxn00506	Acetaldehyde:NAD+ oxidoreductase	c00001 + c00003 + c00071 => c00004 + c00029 + (2) c00067	H2O + NAD + AALD => NADH + ACET + 2 H+	1.2.1.3|1.2.1.5	c	-11.993	peg.1206|peg.2940|peg.2481|peg.1722|peg.146
rxn00508	Succinate-semialdehyde:NAD+ oxidoreductase	c00001 + c00003 + c00199 <=> c00004 + c00036 + (2) c00067	H2O + NAD + 4-Oxobutanoate <=> NADH + Succinate + 2 H+	1.2.1.16|1.2.1.24	c	-9.803	peg.366
rxn00509	Succinate-semialdehyde:NADP+ oxidoreductase	c00001 + c00006 + c00199 <=> c00005 + c00036 + (2) c00067	H2O + TPN + 4-Oxobutanoate <=> TPNH + Succinate + 2 H+	1.2.1.16	c	-9.803	peg.2319|peg.1309|peg.669|peg.366|peg.2755|peg.3225
rxn00512	Glycolate:NAD+ oxidoreductase	c00003 + c00139 <=> c00004 + c00040 + c00067	NAD + Glycolate <=> NADH + Glyoxylate + H+	|1.1.1.26|1.1.1.29|	c	7.68	peg.283
rxn00514	Inosine 5'-triphosphate pyrophosphohydrolase	c00001 + c00068 <=> c00012 + c00114	H2O + ITP <=> PPi + IMP	|3.6.1.8|3.6.1.19|	c	-8.243	peg.1657
rxn00515	ATP:nucleoside-diphosphate phosphatransferase	c00002 + c00090 <=> c00008 + c00068	ATP + IDP <=> ADP + ITP	|2.7.4.6|	c	0	peg.2883
rxn00527	L-Tyrosine:2-oxoglutarate aminotransferase	c00024 + c00069 <=> c00023 + c00868	2-Oxoglutarate + Tyrosine <=> GLU + 4-Hydroxyphenylpyruvate	2.6.1.1|2.6.1.1 or 2.6.1.9|2.6.1.5|2.6.1.57|2.6.1.9	c	0	peg.524
rxn00541	L-Threonine acetaldehyde-lyase	c00161 <=> c00033 + c00071	threonine <=> Gly + AALD	4.1.2.5	c	3.21	peg.899
rxn00543	Ethanol:NAD+ oxidoreductase	c00003 + c00363 <=> c00004 + c00067 + c00071	NAD + ETOH <=> NADH + H+ + AALD	|1.1.1.1|1.1.1.71|	c	5.78	peg.852|peg.707|peg.2957|peg.831|peg.2939|peg.1435|peg.2369|peg.1773
rxn00545	ATP:D-fructose-6-phosphate 1-phosphotransferase	c00002 + c00072 <=> c00008 + c00290	ATP + Neuberg ester <=> ADP + D-Fructose1-6-bisphosphate	2.7.1.11	c	-4.5	peg.1546
rxn00547	ATP:D-fructose 6-phosphotransferase	c00002 + c00082 <=> c00008 + c00072	ATP + Levulose <=> ADP + Neuberg ester	|2.7.1.1|2.7.1.4|	c	-4.5	peg.662
rxn00555	L-Glutamine:D-fructose-6-phosphate aminotransferase (hexose	c00053 + c00072 <=> c00023 + c00288	L-Glutamine + Neuberg ester <=> GLU + D-Glucosamine phosphate	2.6.1.16	c	-6.3	peg.3314
rxn00558	D-Glucose-6-phosphate ketol-isomerase	c00079 <=> c00072	Robison ester <=> Neuberg ester	5.3.1.9	c	-0.89	peg.952|peg.2570
rxn00568	ammonium-hydroxide:NADP+ oxidoreductase	(2) c00001 + (3) c00003 + c00013 <=> (3) c00004 + (5) c00067 + c00075	2 H2O + 3 NAD + NH3 <=> 3 NADH + 5 H+ + Nitrite	|1.7.1.4|	c	91.604	peg.1130+peg.1131+peg.1132+peg.1133
rxn00569	ammonium-hydroxide:NAD(P)+ oxidoreductase	(2) c00001 + (3) c00006 + c00013 <=> (3) c00005 + (5) c00067 + c00075	2 H2O + 3 TPN + NH3 <=> 3 TPNH + 5 H+ + Nitrite	|1.7.1.4|	c	91.604	peg.1130+peg.1131+peg.1132
rxn00589	salicylate,NADH:oxygen oxidoreductase (1-hydroxylating,	c00004 + c00007 + (2) c00067 + c00599 <=> c00001 + c00003 + c00011 + c00077	NADH + O2 + 2 H+ + SALC <=> H2O + NAD + CO2 + Catechol	|1.14.13.1|	c	-95.9267	peg.1801
rxn00598	Succinyl-CoA:acetyl-CoA C-acyltransferase	c00022 + c00078 <=> c00010 + c01507	Acetyl-CoA + Succinyl-CoA <=> CoA + 3-Oxoadipyl-CoA	|2.3.1.16|2.3.1.174|	c	7.056	peg.311
rxn00601	succinyl-CoA:L-arginine N2-succinyltransferase	c00051 + c00078 <=> c00010 + c00067 + c02103	Arginine + Succinyl-CoA <=> CoA + H+ + N2-Succinyl-L-arginine	2.3.1.109	c	-5.294	peg.2839
rxn00604	D-Glucose-6-phosphate:NADP+ 1-oxoreductase	c00006 + c00079 <=> c00005 + c00067 + c00911	TPN + Robison ester <=> TPNH + H+ + 6-Phospho-D-glucono-1,5-lactone	1.1.1.49	c	-2	peg.2773
rxn00605	UDPglucose:D-glucose-6-phosphate 1-alpha-D-glucosyltransferase	c00026 + c00079 <=> c00014 + c00523	UDPglucose + Robison ester <=> UDP + Trehalose 6-phosphate	2.4.1.15	c	-1.7	peg.245
rxn00611	sn-Glycerol-3-phosphate:NAD+ 2-oxidoreductase	c00003 + c00080 <=> c00004 + c00067 + c00095	NAD + GLYC-3-P <=> NADH + H+ + Glycerone phosphate	|1.1.1.8|1.1.1.94|1.1.1.261|	c	3.76	peg.2512
rxn00612	sn-Glycerol-3-phosphate:NADP+ 2-oxidoreductase	c00006 + c00080 <=> c00005 + c00067 + c00095	TPN + GLYC-3-P <=> TPNH + H+ + Glycerone phosphate	1.1.1.261|1.1.1.94	c	3.76	peg.2512
rxn00615	ATP:glycerol 3-phosphotransferase	c00002 + c00100 <=> c00008 + c00080	ATP + GLYC <=> ADP + GLYC-3-P	2.7.1.30	c	-4.5	peg.2133
rxn00616	sn-Glycerol-3-phosphate:(acceptor) 2-oxidoreductase	c00015 + c00080 <=> c00095 + c00982	FAD + GLYC-3-P <=> Glycerone phosphate + FADH2	|1.1.99.5|	c	-0.79	peg.2135
rxn00623	hydrogen-sulfide:NADP+ oxidoreductase	(3) c00001 + (3) c00006 + c00239 <=> (3) c00005 + (4) c00067 + c00081	3 H2O + 3 TPN + H2S <=> 3 TPNH + 4 H+ + HSO3-	1.8.1.2|1.8.2.2	c	28.261	peg.1913+peg.2725+peg.2726
rxn00629	D-Mannitol:NAD+ 2-oxidoreductase	c00003 + c00314 <=> c00004 + c00067 + c00082	NAD + MNTL <=> NADH + H+ + Levulose	|1.1.1.11|1.1.1.67|	c	2.01	peg.666
rxn00634	D-Glucitol:NAD+ 2-oxidoreductase	c00003 + c00588 <=> c00004 + c00067 + c00082	NAD + Sorbitol <=> NADH + H+ + Levulose	|1.1.1.14|1.1.1.15|	c	2.01	peg.1752|peg.661|peg.373
rxn00640	GDP:D-mannose-1-phosphate guanylyltransferase	c00031 + c00485 <=> c00009 + c00067 + c00083	GDP + D-Mannose1-phosphate <=> Phosphate + H+ + GDP-mannose	2.7.7.22	c	2.496	peg.1709|peg.1791
rxn00646	L-Glutamate:L-cysteine gamma-ligase (ADP-forming)	c00002 + c00023 + c00084 <=> c00008 + c00009 + c00067 + c00506	ATP + GLU + L-Cysteine <=> ADP + Phosphate + H+ + gamma-Glutamylcysteine	6.3.2.2	c	-6.354	peg.2681
rxn00649	O3-Acetyl-L-serine acetate-lyase (adding hydrogen sulfide)	c00239 + c00722 <=> c00029 + c00067 + c00084	H2S + O-Acetyl-L-serine <=> ACET + H+ + L-Cysteine	2.5.1.47|2.5.1.65|4.2.99.8	c	-12.954	peg.1654|peg.1478
rxn00650	membrane alanyl aminopeptidase	c00001 + c01017 <=> c00033 + c00084	H2O + Cys-Gly <=> Gly + L-Cysteine	|3.4.11.2|3.4.11.1|3.4.11.23|3.4.13.3|	c	-0.463	peg.579|peg.2400|peg.3202|peg.2916|peg.1129|peg.2945|peg.2984|peg.2543
rxn00654	N-Carbamoyl-beta-alanine amidohydrolase	c00001 + (2) c00067 + c01720 <=> c00011 + c00013 + c00085	H2O + 2 H+ + 3-Ureidopropionate <=> CO2 + NH3 + beta-Alanine	|3.5.1.6|	c	2.727	peg.32|peg.1205
rxn00656	L-Alanine:3-oxopropanoate aminotransferase	c00035 + c00191 <=> c00020 + c00085	ALA + 3-Oxopropanoate <=> Pyruvate + beta-Alanine	|2.6.1.18|	c	1	peg.1204|peg.1139
rxn00669	Propanoate:CoA ligase (ADP-forming)	c00002 + c00010 + c00141 <=> c00008 + c00009 + c00086	ATP + CoA + Propanoate <=> ADP + Phosphate + Propanoyl-CoA	6.2.1.13	c	-1.06	peg.883
rxn00671	2-Methyl-3-oxopropanoate:NAD+ oxidoreductase (CoA-propanoylating)	c00003 + c00010 + c00287 <=> c00004 + c00011 + c00086	NAD + CoA + 2-Methyl-3-oxopropanoate <=> NADH + CO2 + Propanoyl-CoA	|1.2.1.27|	c	-7.136	peg.2399|peg.2394
rxn00675	Propinol adenylate:CoA ligase (AMP-forming)	c00010 + c03560 <=> c00018 + c00086	CoA + Propinol adenylate <=> AMP + Propanoyl-CoA	|6.2.1.1|6.2.1.17|	c	-24.586	peg.883
rxn00676	Propanoyl-CoA:acetyl-CoA C-acyltransferase	c00022 + c00086 <=> c00010 + c02124	Acetyl-CoA + Propanoyl-CoA <=> CoA + 2-Methylacetoacetyl-CoA	|2.3.1.16|	c	5.246	peg.3098|peg.2411
rxn00679	2-Methylcitrate oxaloacetate-lyase	c00010 + c00067 + c01501 <=> c00001 + c00032 + c00086	CoA + H+ + 2-Methylcitrate <=> H2O + Oxaloacetate + Propanoyl-CoA	2.3.3.5|4.1.3.31	c	10.737	peg.2440
rxn00686	5,6,7,8-Tetrahydrofolate:NADP+ oxidoreductase	c00006 + c00087 <=> c00005 + c00067 + c00330	TPN + THF <=> TPNH + H+ + Dihydrofolate	1.5.1.3	c	0.59	peg.2597|peg.605
rxn00689	Tetrahydrofolate:L-glutamate gamma-ligase (ADP-forming)	c00002 + c00023 + c00087 <=> c00008 + c00009 + c00067 + c06227	ATP + GLU + THF <=> ADP + Phosphate + H+ + THF-L-glutamate	|6.3.2.17|	c	-6.354	peg.1282
rxn00691	10-Formyltetrahydrofolate amidohydrolase	c00001 + c00201 <=> c00047 + c00067 + c00087	H2O + 10-Formyl-THF <=> FORM + H+ + THF	3.5.1.10	c	-5.943	peg.1024|peg.2098
rxn00692	5,10-Methylenetetrahydrofolate:glycine hydroxymethyltransferase	c00001 + c00033 + c00125 <=> c00054 + c00087	H2O + Gly + 5,10-Methylene-THF <=> Serine + THF	2.1.2.1	c	-0.053	peg.2644
rxn00693	5-Methyltetrahydrofolate:L-homocysteine S-methyltransferase	c00135 + c00345 <=> c00060 + c00087	L-Homocysteine + 5-Methyltetrahydrofolate <=> Methionine + THF	2.1.1.13|2.1.1.14	c	-6.406	peg.1910
rxn00704	alpha-D-Glucose 1-phosphate 1,6-phosphomutase	c00089 <=> c00079	Cori ester <=> Robison ester	5.4.2.2|5.4.2.5	c	0	peg.3010
rxn00707	ITP:cytidine 5'-phosphotransferase	c00068 + c00367 <=> c00046 + c00090	ITP + Cytidine <=> CMP + IDP	|2.7.1.48|	c	-4.5	peg.2193
rxn00710	Orotidine-5'-phosphate carboxy-lyase	c00067 + c00810 <=> c00011 + c00091	H+ + Orotidylic acid <=> CO2 + UMP	4.1.1.23	c	-1.32	peg.2184
rxn00711	UMP:pyrophosphate phosphoribosyltransferase	c00012 + c00091 <=> c00092 + c00103	PPi + UMP <=> Uracil + PRPP	2.4.2.9	c	3.01	peg.2123
rxn00717	Cytosine aminohydrolase	c00001 + c00067 + c00307 <=> c00013 + c00092	H2O + H+ + Cytosine <=> NH3 + Uracil	3.5.4.1	c	-5.143	peg.2528
rxn00726	Chorismate pyruvate-lyase (amino-accepting)	c00013 + c00216 <=> c00001 + c00020 + c00067 + c00093	NH3 + Chorismate <=> H2O + Pyruvate + H+ + Vitamin L1	|4.1.3.27|	c	-39.437	peg.2350+peg.2352
rxn00727	Chorismate pyruvate-lyase (amino-accepting)	c00053 + c00216 <=> c00020 + c00023 + c00067 + c00093	L-Glutamine + Chorismate <=> Pyruvate + GLU + H+ + Vitamin L1	4.1.3.27	c	-44.16	peg.2350+peg.2352
rxn00737	L-threonine ammonia-lyase	c00161 <=> c00013 + c00094	threonine <=> NH3 + 2-Oxobutyrate	|4.3.1.19|	c	-5.7	peg.21|peg.332|peg.2753
rxn00744	ATP:glycerone phosphotransferase	c00002 + c00157 <=> c00008 + c00095	ATP + Glycerone <=> ADP + Glycerone phosphate	|2.7.1.29|	c	-4.5	peg.2355|peg.369+peg.370
rxn00747	D-Glyceraldehyde-3-phosphate ketol-isomerase	c00102 <=> c00095	Glyceraldehyde3-phosphate <=> Glycerone phosphate	5.3.1.1	c	-1.46	peg.3108
rxn00748	Glycerone-phosphate phospho-lyase	c00095 <=> c00009 + c00067 + c00428	Glycerone phosphate <=> Phosphate + H+ + Methylglyoxal	4.2.3.3	c	-10.834	peg.1571
rxn00758	sn-Glycero-3-phosphocholine glycerophosphohydrolase	c00001 + c00507 <=> c00080 + c00098	H2O + Glycerophosphocholine <=> GLYC-3-P + Choline	3.1.4.2|3.1.4.46	c	-4.813	peg.1516|peg.2087
rxn00763	Glycerol:NAD+ oxidoreductase	c00003 + c00100 <=> c00004 + c00067 + c00448	NAD + GLYC <=> NADH + H+ + D-Glyceraldehyde	1.1.1.1|1.1.1.2|1.1.1.21|1.1.1.72	c	5.22	peg.852|peg.707|peg.2957|peg.831|peg.2939|peg.1435|peg.2369|peg.1773
rxn00770	ATP:D-ribose-5-phosphate pyrophosphotransferase	c00002 + c00101 <=> c00018 + c00103	ATP + Ribose 5-phosphate <=> AMP + PRPP	2.7.6.1	c	-4.5	peg.1534
rxn00772	ATP:D-ribose 5-phosphotransferase	c00002 + c00105 <=> c00008 + c00101	ATP + D-Ribose <=> ADP + Ribose 5-phosphate	2.7.1.15	c	-4.5	peg.951|peg.1861
rxn00775	ADPribose ribophosphohydrolase	c00001 + c00251 <=> c00018 + c00101	H2O + ADPribose <=> AMP + Ribose 5-phosphate	|3.6.1.13|	c	-9.313	peg.1857|peg.2580
rxn00776	Uracil hydro-lyase (adding D-ribose 5-phosphate)	c00092 + c00101 <=> c00001 + c00859	Uracil + Ribose 5-phosphate <=> H2O + Pseudouridine 5'-phosphate	|4.2.1.70|	c	-11.947	peg.1608+peg.1973+peg.2462+peg.514+peg.868|peg.1277+peg.3102
rxn00777	D-Ribose-5-phosphate ketol-isomerase	c00101 <=> c00171	Ribose 5-phosphate <=> D-Ribulose5-phosphate	5.3.1.6	c	0.62	peg.371|peg.774|peg.19
rxn00778	D-Ribose 1,5-phosphomutase	c00475 <=> c00101	Ribose 1-phosphate <=> Ribose 5-phosphate	5.4.2.2|5.4.2.7	c	0	peg.845
rxn00781	D-Glyceraldehyde-3-phosphate:NAD+ oxidoreductase(phosphorylating)	c00003 + c00009 + c00102 <=> c00004 + c00203	NAD + Phosphate + Glyceraldehyde3-phosphate <=> NADH + 1,3-Bisphospho-D-glycerate	1.2.1.12|1.2.1.13|1.2.1.59	c	-0.356	peg.1493|peg.957
rxn00782	D-Glyceraldehyde-3-phosphate:NADP+ oxidoreductase(phosphorylating)	c00006 + c00009 + c00102 <=> c00005 + c00203	TPN + Phosphate + Glyceraldehyde3-phosphate <=> TPNH + 1,3-Bisphospho-D-glycerate	|1.2.1.12|1.2.1.13|1.2.1.59|	c	-0.356	peg.1583
rxn00783	2-Dehydro-3-deoxy-D-galactonate-6-phosphate	c00945 <=> c00020 + c00102	2-Dehydro-3-deoxy-D-galactonate 6-phosphate <=> Pyruvate + Glyceraldehyde3-phosphate	4.1.2.21	c	0.75	peg.2634
rxn00784	2-Deoxy-D-ribose-5-phosphate acetaldehyde-lyase	c00510 <=> c00071 + c00102	deoxyribose-5-phosphate <=> AALD + Glyceraldehyde3-phosphate	4.1.2.4	c	1.68	peg.847
rxn00785	D-Fructose 6-phosphate:D-glyceraldehyde-3-phosphate glycolaldehyde	c00072 + c00102 <=> c00198 + c00236	Neuberg ester + Glyceraldehyde3-phosphate <=> D-Xylulose5-phosphate + D-Erythrose4-phosphate	2.2.1.1	c	1.75	peg.398|peg.367
rxn00786	D-Fructose-1,6-bisphosphate D-glyceraldehyde-3-phosphate-lyase	c00290 <=> c00095 + c00102	D-Fructose1-6-bisphosphate <=> Glycerone phosphate + Glyceraldehyde3-phosphate	4.1.2.13	c	4.31	peg.385+peg.390
rxn00789	1-(5-Phospho-D-ribosyl)-ATP:pyrophosphate phosphoribosyl-transferase	c00012 + c01775 <=> c00002 + c00103	PPi + Phosphoribosyl-ATP <=> ATP + PRPP	2.4.2.17	c	7.68	peg.1299+peg.2244
rxn00790	5-Phosphoribosylamine:pyrophosphate phosphoribosyltransferase	c00012 + c00023 + c01982 <=> c00001 + c00053 + c00103	PPi + GLU + 5-Phosphoribosylamine <=> H2O + L-Glutamine + PRPP	2.4.2.14	c	10.933	peg.1285
rxn00791	N-(5-Phospho-D-ribosyl)anthranilate:pyrophosphate	c00012 + c02642 <=> c00093 + c00103	PPi + N-5-phosphoribosyl-anthranilate <=> Vitamin L1 + PRPP	2.4.2.18	c	10.47	peg.2349
rxn00792	Biotin:CoA ligase (AMP-forming)	c00002 + c00067 + c00104 <=> c00012 + c03517	ATP + H+ + BIOT <=> PPi + Biotinyl-5-AMP	|6.2.1.11|6.3.4.9|6.3.4.10|6.3.4.11|6.3.4.15|	c	22.1	peg.422
rxn00799	(S)-Malate hydro-lyase	c00130 <=> c00001 + c00106	MALA <=> H2O + Fumarate	4.2.1.2	c	0.613	peg.2137|peg.1854
rxn00800	N6-(1,2-Dicarboxyethyl)AMP AMP-lyase	c02375 <=> c00018 + c00106	Adenylosuccinate <=> AMP + Fumarate	4.3.2.2	c	7.34	peg.2466
rxn00802	N-(L-Argininosuccinate) arginie-lyase	c02152 <=> c00051 + c00106	L-Argininosuccinate <=> Arginine + Fumarate	4.3.2.1	c	7.34	peg.3142
rxn00806	L-Leucine:2-oxoglutarate aminotransferase	c00024 + c00107 <=> c00023 + c00200	2-Oxoglutarate + L-Leucine <=> GLU + 4MOP	2.6.1.42|2.6.1.6|2.6.1.67	c	0	peg.2946
rxn00832	IMP 1,2-hydrolase (decyclizing)	c00001 + c00114 <=> c02884	H2O + IMP <=> FAICAR	3.5.4.10	c	-2.583	peg.2317
rxn00834	IMP:NAD+ oxidoreductase	c00001 + c00003 + c00114 <=> c00004 + c00067 + c00497	H2O + NAD + IMP <=> NADH + H+ + XMP	1.1.1.205	c	1.577	peg.756
rxn00836	IMP:pyrophosphate phosphoribosyltransferase	c00012 + c00114 <=> c00103 + c00226	PPi + IMP <=> PRPP + HYXN	2.4.2.8	c	3.01	peg.2091
rxn00838	IMP:L-aspartate ligase (GDP-forming)	c00038 + c00041 + c00114 <=> c00009 + c00031 + (2) c00067 + c02375	GTP + Aspartate + IMP <=> Phosphate + GDP + 2 H+ + Adenylosuccinate	6.3.4.4	c	-2.594	peg.1300
rxn00839	ATP:nucleoside-diphosphate phosphatransferase	c00002 + c00177 <=> c00008 + c00115	ATP + dADP <=> ADP + dATP	2.7.4.6	c	0	peg.2883
rxn00851	D-AlanineD-Alanine ligase (ADP-forming)	c00002 + (2) c00117 <=> c00008 + c00009 + c00067 + c00731	ATP + 2 D-Ala <=> ADP + Phosphate + H+ + D-Ala-D-Ala	6.3.2.4	c	-6.354	peg.2218
rxn00853	N-Carbamoylputrescine amidohydrolase	c00001 + (2) c00067 + c00341 <=> c00011 + c00013 + c00118	H2O + 2 H+ + N-Carbamoylputrescine <=> CO2 + NH3 + PUTR	|3.5.1.53|	c	2.727	peg.1595
rxn00858	Agmatine amidinohydrolase	c00001 + c00152 <=> c00073 + c00118	H2O + Agmatine <=> Urea + PUTR	3.5.3.11	c	-3.903	peg.2871
rxn00863	L-Histidinal:NAD+ oxidoreductase	c00001 + c00003 + c01324 <=> c00004 + (2) c00067 + c00119	H2O + NAD + L-Histidinal <=> NADH + 2 H+ + L-Histidine	|1.1.1.23|	c	-9.803	peg.2243
rxn00868	Butanoyl-CoA:(acceptor) 2,3-oxidoreductase	c00003 + c00120 <=> c00004 + c00067 + c00650	NAD + Butyryl-CoA <=> NADH + H+ + Crotonyl-CoA	|1.3.1.44|1.3.99.2|	c	16.55	peg.1520
rxn00874	Acetyl-CoA:acetyl-CoA C-acetyltransferase	c00022 + c00120 <=> c00010 + c03123	Acetyl-CoA + Butyryl-CoA <=> CoA + 3-Oxohexanoyl-CoA	|2.3.1.9|2.3.1.16|	c	7.056	peg.3098|peg.311|peg.2411|peg.3098|peg.2411
rxn00879	myo-Inositol:NAD+ 2-oxidoreductase	c00003 + c00121 <=> c00004 + c00067 + c00524	NAD + Bios I <=> NADH + H+ + 2-Inosose	|1.1.1.18|	c	2.3	peg.297
rxn00881	myo-Inositol 1-phosphate phosphahydrolase	c00001 + c00867 <=> c00009 + c00067 + c00121	H2O + Inositol 1-phosphate <=> Phosphate + H+ + Bios I	3.1.3.25	c	-2.317	peg.2878|peg.1844
rxn00882	myo-Inositol 4-phosphate phosphahydrolase	c00001 + c02230 <=> c00009 + c00067 + c00121	H2O + Inositol 4-phosphate <=> Phosphate + H+ + Bios I	|3.1.3.25|	c	-2.317	peg.2878|peg.1844
rxn00883	1D-myo-Inositol 3-phosphate phosphahydrolase	c00001 + c02484 <=> c00009 + c00067 + c00121	H2O + Inositol 3-phosphate <=> Phosphate + H+ + Bios I	|3.1.3.25|	c	-2.317	peg.2878|peg.1844
rxn00897	N-Acyl-D-glucosamine 2-epimerase	c00122 <=> c00492	GlcNAc <=> N-Acetyl-D-mannosamine	|5.1.3.8|	c	0	peg.807
rxn00898	2,3-Dihydroxy-3-methylbutanoate hydro-lyase	c02498 <=> c00001 + c00123	2,3-Dihydroxy-isovalerate <=> H2O + 3MOB	4.2.1.9	c	-6.747	peg.2692
rxn00902	3-Carboxy-3-hydroxy-4-methylpentanoate 3-methyl-2-oxobutanoate-lyase	c00010 + c00067 + c01646 <=> c00001 + c00022 + c00123	CoA + H+ + 2-Isopropylmalate <=> H2O + Acetyl-CoA + 3MOB	2.3.3.13|4.1.3.12	c	8.927	peg.2558|peg.2537
rxn00903	L-Valine:2-oxoglutarate aminotransferase	c00024 + c00156 <=> c00023 + c00123	2-Oxoglutarate + L-Valine <=> GLU + 3MOB	2.6.1.42|2.6.1.6	c	0	peg.2946
rxn00907	5,10-methylenetetrahydrofolate:NADP+ oxidoreductase	c00006 + c00125 <=> c00005 + c00347	TPN + 5,10-Methylene-THF <=> TPNH + 5,10-Methenyltetrahydrofolate	1.5.1.5	c	1.92	peg.2072
rxn00910	5-methyltetrahydrofolate:NADP+ oxidoreductase	c00006 + c00345 <=> c00005 + c00067 + c00125	TPN + 5-Methyltetrahydrofolate <=> TPNH + H+ + 5,10-Methylene-THF	|1.5.1.20|1.7.99.5|	c	3.79	peg.412
rxn00912	5,10-Methylenetetrahydrofolate:3-methyl-2-oxobutanoate	c00001 + c00123 + c00125 <=> c00087 + c00712	H2O + 3MOB + 5,10-Methylene-THF <=> THF + 2-Dehydropantoate	2.1.2.11	c	-1.473	peg.3095
rxn00915	GMP:pyrophosphate phosphoribosyltransferase	c00012 + c00126 <=> c00103 + c00207	PPi + GMP <=> PRPP + GNN	|2.4.2.7|2.4.2.8|2.4.2.22|	c	3.01	peg.2091|peg.2125
rxn00917	Xanthosine-5'-phosphate:L-glutamine amido-ligase (AMP-forming)	c00001 + c00002 + c00053 + c00497 <=> c00012 + c00018 + c00023 + c00067 + c00126	H2O + ATP + L-Glutamine + XMP <=> PPi + AMP + GLU + H+ + GMP	6.3.5.2	c	-4.083	peg.757
rxn00927	Adenosine ribohydrolase	c00001 + c00182 <=> c00105 + c00128	H2O + Adenosine <=> D-Ribose + Adenine	|3.2.2.1|3.2.2.7|3.2.2.8|	c	-0.733	peg.1860
rxn00929	L-Proline:NAD+ 5-oxidoreductase	c00003 + c00129 <=> c00004 + c00067 + c02431	NAD + L-Proline <=> NADH + H+ + 1-Pyrroline-5-carboxylate	|1.5.1.2|	c	-0.99	peg.3084
rxn00931	L-Proline:NADP+ 5-oxidoreductase	c00006 + c00129 <=> c00005 + c00067 + c02431	TPN + L-Proline <=> TPNH + H+ + 1-Pyrroline-5-carboxylate	1.5.1.2	c	-0.99	peg.3084
rxn00935	(S)-Malate:(acceptor) oxidoreductase	c00015 + c00130 <=> c00032 + c00982	FAD + MALA <=> Oxaloacetate + FADH2	|1.1.99.16|	c	1.67	peg.2605
rxn00938	Nicotinamide amidohydrolase	c00001 + c00133 <=> c00013 + c00218	H2O + NICO <=> NH3 + Niacin	3.5.1.19	c	-4.723	peg.2904
rxn00947	Palmitate:CoA ligase (AMP-forming)	c00002 + c00010 + c00067 + c00214 <=> c00012 + c00018 + c00134	ATP + CoA + H+ + Palmitate <=> PPi + AMP + Palmitoyl-CoA	|6.2.1.3|	c	-2.486	peg.2546|peg.674+peg.675|peg.1479
rxn00952	O-Acetyl-L-homoserine acetate-lyase (adding methanethiol)	c00239 + c00790 <=> c00029 + c00067 + c00135	H2S + O-Acetyl-L-homoserine <=> ACET + H+ + L-Homocysteine	|2.5.1.49|4.2.99.8|4.2.99.10|	c	-12.954	peg.1286
rxn00966	chorismate pyruvate-lyase (4-hydroxybenzoate-forming)	c00020 + c00136 <=> c00216	Pyruvate + 4-Hydroxybenzoate <=> Chorismate	|4.1.3.40|	c	35.73	peg.3284
rxn00973	citrate hydro-lyase	c00137 <=> c00260	Citrate <=> Isocitrate	4.2.1.3	c	1.42	peg.2084+peg.2989|peg.2084+peg.2989
rxn00974	citrate hydro-lyase	c00137 <=> c00001 + c00331	Citrate <=> H2O + cis-Aconitate	|4.2.1.3|4.2.1.4|	c	1.473	peg.2084|peg.2084+peg.2989|peg.2989
rxn00980	2-Phosphoglycolate phosphohydrolase	c00001 + c00727 <=> c00009 + c00067 + c00139	H2O + 2-Phosphoglycolate <=> Phosphate + H+ + Glycolate	3.1.3.18	c	-2.317	peg.2353
rxn00986	Propanoate:CoA ligase (AMP-forming)	c00002 + c00067 + c00141 <=> c00012 + c03560	ATP + H+ + Propanoate <=> PPi + Propinol adenylate	|6.2.1.1|6.2.1.17|	c	22.1	peg.883
rxn00988	Acetoacetate:CoA ligase (AMP-forming)	c00002 + c00010 + c00067 + c00142 <=> c00012 + c00018 + c00279	ATP + CoA + H+ + Acetoacetate <=> PPi + AMP + Acetoacetyl-CoA	|6.2.1.16|	c	-2.486	peg.1839
rxn00992	(R)-3-Hydroxybutanoate:NAD+ oxidoreductase	c00003 + c00797 <=> c00004 + c00067 + c00142	NAD + (R)-3-Hydroxybutanoate <=> NADH + H+ + Acetoacetate	|1.1.1.30|	c	3.76	peg.1845
rxn00999	Phenylpyruvate:oxygen oxidoreductase (hydroxylating,decarboxylating)	c00007 + c00143 <=> c00011 + c03480	O2 + Phenylpyruvate <=> CO2 + 2-Hydroxyphenylacetate	|1.13.11.27|	c	-109.72	peg.302
rxn01000	Prephenate hydro-lyase (decarboxylating)	c00067 + c00219 <=> c00001 + c00011 + c00143	H+ + Prephenate <=> H2O + CO2 + Phenylpyruvate	4.2.1.51|4.2.1.91	c	-29.067	peg.2195
rxn01011	D-Glycerate:NADP+ 2-oxidoreductase	c00003 + c00223 <=> c00004 + c00067 + c00145	NAD + Glycerate <=> NADH + H+ + Hydroxypyruvate	|1.1.1.26|1.1.1.29|1.1.1.81|	c	6.22	peg.283
rxn01013	D-Glycerate:NADP+ 2-oxidoreductase	c00006 + c00223 <=> c00005 + c00067 + c00145	TPN + Glycerate <=> TPNH + H+ + Hydroxypyruvate	|1.1.1.79|1.1.1.81|	c	6.22	peg.283
rxn01015	Hydroxypyruvate ketol-isomerase	c00145 <=> c00843	Hydroxypyruvate <=> Tartronate semialdehyde	5.3.1.22	c	-1	peg.3216
rxn01018	Carbamoyl-phosphate:L-aspartate carbamoyltransferase	c00041 + c00146 <=> c00009 + (2) c00067 + c00343	Aspartate + Carbamoylphosphate <=> Phosphate + 2 H+ + N-Carbamoyl-L-aspartate	2.1.3.2	c	-8.984	peg.67
rxn01019	Carbamoyl-phosphate:L-ornithine carbamoyltransferase	c00064 + c00146 <=> c00009 + (2) c00067 + c00274	Ornithine + Carbamoylphosphate <=> Phosphate + 2 H+ + Citrulline	2.1.3.3	c	-8.984	peg.2159
rxn01021	Methylthioadenosine methylthioribohydrolase	c00001 + c00147 <=> c00128 + c01981	H2O + MTA <=> Adenine + methylthioribose	3.2.2.16|3.2.2.9	c	-0.733	peg.2074
rxn01025	5-Methylcytosine aminohydrolase	c00001 + c00067 + c01587 <=> c00013 + c00151	H2O + H+ + 5-Methylcytosine <=> NH3 + Thymine	|3.5.4.1|	c	-5.143	peg.2528
rxn01029	Agmatine iminohydrolase	c00001 + c00152 <=> c00013 + c00341	H2O + Agmatine <=> NH3 + N-Carbamoylputrescine	|3.5.3.12|	c	-12.383	peg.1209|peg.1202|peg.1596
rxn01041	D-xylose:NAD+ 1-oxidoreductase	c00003 + c00154 <=> c00004 + c00067 + c01527	NAD + Xylose <=> NADH + H+ + D-Xylonolactone	|1.1.1.175|1.1.1.121|	c	-2	peg.1745
rxn01069	O-Phospho-L-homoserine phospho-lyase (adding water)	c00001 + c00809 <=> c00009 + c00067 + c00161	H2O + O-Phospho-L-homoserine <=> Phosphate + H+ + threonine	4.2.3.1|4.2.99.2	c	-4.127	peg.3037
rxn01073	sn-Glycero-3-phosphoethanolamine glycerophosphohydrolase	c00001 + c00908 <=> c00080 + c00162	H2O + Glycerophosphoethanolamine <=> GLYC-3-P + Ethanolamine	3.1.4.2|3.1.4.46	c	-4.813	peg.1516|peg.2087
rxn01100	ATP:3-phospho-D-glycerate 1-phosphotransferase	c00002 + c00067 + c00169 <=> c00008 + c00203	ATP + H+ + 3-Phosphoglycerate <=> ADP + 1,3-Bisphospho-D-glycerate	2.7.2.3	c	2.63	peg.386
rxn01101	3-Phospho-D-glycerate:NAD+ 2-oxidoreductase	c00003 + c00169 <=> c00004 + c00067 + c02069	NAD + 3-Phosphoglycerate <=> NADH + H+ + 3-Phosphonooxypyruvate	1.1.1.95	c	6.22	peg.100|peg.2766|peg.1787
rxn01102	ATP:(R)-glycerate 3-phosphotransferase	c00002 + c00223 <=> c00008 + c00169	ATP + Glycerate <=> ADP + 3-Phosphoglycerate	2.7.1.31	c	-4.5	peg.2979
rxn01103	3-Phospho-D-glyceroyl phosphate phosphohydrolase	c00001 + c00203 <=> c00009 + (2) c00067 + c00169	H2O + 1,3-Bisphospho-D-glycerate <=> Phosphate + 2 H+ + 3-Phosphoglycerate	|3.6.1.7|	c	-9.447	peg.1859
rxn01106	2-Phospho-D-glycerate 2,3-phosphomutase	c00482 <=> c00169	2-Phospho-D-glycerate <=> 3-Phosphoglycerate	5.4.2.1|5.4.2.4	c	0	peg.49
rxn01107	D-Glucono-1,5-lactone lactonohydrolase	c00001 + c00170 <=> c00067 + c00222	H2O + Gluconolactone <=> H+ + GLCN	|3.1.1.17|	c	-5.483	peg.2812
rxn01115	6-Phospho-D-gluconate:NADP+ 2-oxidoreductase (decarboxylating)	c00006 + c00284 <=> c00005 + c00011 + c00171	TPN + 6-Phospho-D-gluconate <=> TPNH + CO2 + D-Ribulose5-phosphate	1.1.1.44	c	0.67	peg.692
rxn01116	D-Ribulose-5-phosphate 3-epimerase	c00171 <=> c00198	D-Ribulose5-phosphate <=> D-Xylulose5-phosphate	5.1.3.1	c	0	peg.2357
rxn01117	D-Arabinose-5-phosphate ketol-isomerase	c00817 <=> c00171	D-Arabinose5-phosphate <=> D-Ribulose5-phosphate	5.3.1.13	c	-1.46	peg.2252
rxn01121	D-gluconate hydro-lyase	c00222 <=> c00001 + c00176	GLCN <=> H2O + 2-keto-3-deoxygluconate	|4.2.1.39|	c	-8.167	peg.2642
rxn01122	D-Altronate hydro-lyase	c00608 <=> c00001 + c00176	D-Altronate <=> H2O + 2-keto-3-deoxygluconate	4.2.1.7	c	-8.167	peg.1766|peg.1751|peg.1783
rxn01127	ATP:AMP phosphotransferase	c00002 + c00294 <=> c00008 + c00177	ATP + dAMP <=> ADP + dADP	2.7.4.11|2.7.4.3	c	0	peg.875
rxn01137	Adenosine aminohydrolase	c00001 + c00067 + c00182 <=> c00013 + c00246	H2O + H+ + Adenosine <=> NH3 + Inosine	3.5.4.4	c	-8.483	peg.2007
rxn01138	Adenosine:orthophosphate ribosyltransferase	c00009 + c00067 + c00182 <=> c00128 + c00475	Phosphate + H+ + Adenosine <=> Adenine + Ribose 1-phosphate	2.4.2.1	c	1.584	peg.844
rxn01146	Thymidine:orthophosphate deoxyribosyltransferase	c00009 + c00067 + c00184 <=> c00151 + c00509	Phosphate + H+ + Thymidine <=> Thymine + deoxyribose-1-phosphate	2.4.2.4	c	1.584	peg.846
rxn01169	ATP:D-glucose 6-phosphotransferase	c00002 + c00190 <=> c00008 + c00863	ATP + beta-D-Glucose <=> ADP + beta-D-Glucose 6-phosphate	|2.7.1.1|2.7.1.2|	c	-4.5	peg.955
rxn01192	Protocatechuate:oxygen 3,4-oxidoreductase (decyclizing)	c00007 + c00197 <=> (2) c00067 + c00856	O2 + Protocatechuate <=> 2 H+ + 3-Carboxy-cis,cis-muconate	|1.13.11.3|	c	-95.6397	peg.322+peg.323
rxn01199	ATP:D-xylulose 5-phosphotransferase	c00002 + c00259 <=> c00008 + c00198	ATP + D-Xylulose <=> ADP + D-Xylulose5-phosphate	2.7.1.17	c	-4.55	peg.667
rxn01200	Sedoheptulose-7-phosphate:D-glyceraldehyde-3-phosphate	c00102 + c00238 <=> c00101 + c00198	Glyceraldehyde3-phosphate + Sedoheptulose7-phosphate <=> Ribose 5-phosphate + D-Xylulose5-phosphate	2.2.1.1	c	-2.08	peg.398|peg.367
rxn01203	rxn01203	c00020 + c00199 <=> c03708	Pyruvate + 4-Oxobutanoate <=> 2,4-Dihydroxyhept-2-enedioate	|4.1.2.-|	c	9.02	peg.74|peg.2539
rxn01204	4-Aminobutanoate:2-oxoglutarate aminotransferase	c00024 + c00281 <=> c00023 + c00199	2-Oxoglutarate + GABA <=> GLU + 4-Oxobutanoate	2.6.1.19	c	-1	peg.2754|peg.1308
rxn01207	4-Methyl-2-oxopentanoate:NAD+ oxidoreductase	c00003 + c00010 + c00200 <=> c00004 + c00011 + c01882	NAD + CoA + 4MOP <=> NADH + CO2 + Isovaleryl-CoA	|1.2.1.25|	c	-8.136	AUTOCOMPLETION
rxn01208	2-Oxo-4-methyl-3-carboxypentanoate decarboxylation	c00011 + c00200 <=> c00067 + c02605	CO2 + 4MOP <=> H+ + 2-isopropyl-3-oxosuccinate		c	3.09	SPONTANEOUS
rxn01210	10-Formyltetrahydrofolate:L-glutamate ligase (ADP-forming)	c00002 + c00023 + c00201 <=> c00008 + c00009 + c00067 + c03524	ATP + GLU + 10-Formyl-THF <=> ADP + Phosphate + H+ + 10-Formyl-THF-L-glutamate	|6.3.2.12|6.3.2.17|	c	-6.354	peg.1282
rxn01211	5,10-Methenyltetrahydrofolate 5-hydrolase(decyclizing)	c00001 + c00347 <=> c00067 + c00201	H2O + 5,10-Methenyltetrahydrofolate <=> H+ + 10-Formyl-THF	3.5.4.9|6.3.4.3	c	-0.613	peg.2072
rxn01213	Dimethylallyl-diphosphate:isopentenyl-diphosphate	c00113 + c00202 <=> c00012 + c00283	Isopentenyldiphosphate + DMAPP <=> PPi + Geranyldiphosphate	2.5.1.1|2.5.1.10|2.5.1.29	c	-13	peg.490|peg.102
rxn01219	ATP:CMP phosphotransferase	c00002 + c00206 <=> c00008 + c00533	ATP + dCMP <=> ADP + dCDP	2.7.4.14	c	0	peg.2193
rxn01225	Guanine aminohydrolase	c00001 + c00067 + c00207 <=> c00013 + c00309	H2O + H+ + GNN <=> NH3 + XAN	3.5.4.3	c	-8.883	peg.1803
rxn01226	Guanosine ribohydrolase	c00001 + c00311 <=> c00105 + c00207	H2O + Guanosine <=> D-Ribose + GNN	|3.2.2.1|3.2.2.8|	c	-0.733	peg.1860
rxn01241	Dihydrolipoamide:NAD+ oxidoreductase	c00003 + c00449 <=> c00004 + c00067 + c00213	NAD + Dihydrolipoamide <=> NADH + H+ + Lipoamide	|1.8.1.4|	c	1.548	peg.1237|peg.1272
rxn01255	5-O-(1-Carboxyvinyl)-3-phosphoshikimate phosphate-lyase	c00932 <=> c00009 + c00067 + c00216	O5-(1-Carboxyvinyl)-3-phosphoshikimate <=> Phosphate + H+ + Chorismate	4.2.3.5	c	-13.424	peg.2488
rxn01256	Chorismate pyruvatemutase	c00216 <=> c00219	Chorismate <=> Prephenate	5.4.99.5	c	-16.68	peg.2195
rxn01257	chorismate:L-glutamine aminotransferase	c00053 + c00216 <=> c00023 + c08210	L-Glutamine + Chorismate <=> GLU + ADC	|2.6.1.85|	c	-7.19	peg.2722+peg.2723|peg.2444|peg.2350
rxn01265	Nicotinate D-ribonucleotide:pyrophosphate phosphoribosyltransferase	c00012 + c00873 <=> c00067 + c00103 + c00218	PPi + Nicotinate ribonucleotide <=> H+ + PRPP + Niacin	|2.4.2.11|	c	0.07	peg.961
rxn01268	Prephenate:NAD+ oxidoreductase(decarboxylating)	c00003 + c00219 <=> c00004 + c00011 + c00868	NAD + Prephenate <=> NADH + CO2 + 4-Hydroxyphenylpyruvate	1.3.1.12|1.3.1.43|1.3.1.52	c	-16.12	peg.2194
rxn01269	Prephenate:NADP+ oxidoreductase(decarboxylating)	c00006 + c00219 <=> c00005 + c00011 + c00868	TPN + Prephenate <=> TPNH + CO2 + 4-Hydroxyphenylpyruvate	|1.3.1.13|1.3.1.43|	c	-16.12	peg.2194
rxn01274	S-(2-Hydroxyacyl)glutathione hydrolase	c00001 + c02182 <=> c00042 + c00067 + c00221	H2O + (R)-S-Lactoylglutathione <=> GSH + H+ + D-Lactate	3.1.2.6	c	-5.757	peg.1967
rxn01275	ATP:D-Gluconate 6-phosphotransferase	c00002 + c00222 <=> c00008 + c00284	ATP + GLCN <=> ADP + 6-Phospho-D-gluconate	2.7.1.12	c	-4.5	peg.946
rxn01277	D-gluconate:NADP+ oxidoreductase	c00006 + c00222 <=> c00005 + c00067 + c00480	TPN + GLCN <=> TPNH + H+ + 2-Dehydro-D-gluconate	1.1.1.215	c	6.22	peg.283
rxn01278	D-Gluconate:NADP+ 5-oxidoreductase	c00006 + c00222 <=> c00005 + c00067 + c00781	TPN + GLCN <=> TPNH + H+ + 5-Dehydrogluconate	1.1.1.69	c	3.76	peg.1143
rxn01280	(R)-Glycerate:NAD+ oxidoreductase	c00003 + c00223 <=> c00004 + c00067 + c00843	NAD + Glycerate <=> NADH + H+ + Tartronate semialdehyde	1.1.1.60	c	5.22	peg.3213|peg.1768
rxn01281	(R)-Glycerate:NADP+ oxidoreductase	c00006 + c00223 <=> c00005 + c00067 + c00843	TPN + Glycerate <=> TPNH + H+ + Tartronate semialdehyde	|1.1.1.60|	c	5.22	peg.3213|peg.1768
rxn01285	(R,R)-Tartrate carboxy-lyase	c00067 + c00666 <=> c00011 + c00223	H+ + Tartrate <=> CO2 + Glycerate	|4.1.1.73|	c	-3.09	peg.2809
rxn01286	D-Glyceraldehyde:NAD+ oxidoreductase	c00001 + c00003 + c00448 <=> c00004 + (2) c00067 + c00223	H2O + NAD + D-Glyceraldehyde <=> NADH + 2 H+ + Glycerate	|1.2.1.3|	c	-9.803	peg.1206|peg.2940|peg.2481|peg.1722|peg.146
rxn01289	L-Arabinose:NAD+ 1-oxidoreductase	c00003 + c00224 <=> c00004 + c00067 + c00819	NAD + arabinose <=> NADH + H+ + L-Arabinono-1,4-lactone	|1.1.1.46|	c	-3.56	peg.1040
rxn01297	Xanthine:NAD+ oxidoreductase	c00001 + c00003 + c00226 <=> c00004 + c00067 + c00309	H2O + NAD + HYXN <=> NADH + H+ + XAN	|1.17.1.4|1.1.1.204|	c	1.577	peg.1805+peg.1806
rxn01299	Inosine ribohydrolase	c00001 + c00246 <=> c00105 + c00226	H2O + Inosine <=> D-Ribose + HYXN	|3.2.2.1|3.2.2.2|3.2.2.8|	c	-0.733	peg.1860
rxn01300	ATP:L-homoserine O-phosphotransferase	c00002 + c00227 <=> c00008 + c00809	ATP + L-Homoserine <=> ADP + O-Phospho-L-homoserine	2.7.1.39	c	-4.5	peg.563
rxn01301	L-Homoserine:NAD+ oxidoreductase	c00003 + c00227 <=> c00004 + c00067 + c00346	NAD + L-Homoserine <=> NADH + H+ + L-Aspartic 4-semialdehyde	|1.1.1.3|	c	5.22	peg.3038
rxn01302	L-Homoserine:NADP+ oxidoreductase	c00006 + c00227 <=> c00005 + c00067 + c00346	TPN + L-Homoserine <=> TPNH + H+ + L-Aspartic 4-semialdehyde	1.1.1.3	c	5.22	peg.3038
rxn01303	Acetyl-CoA:L-homoserine O-acetyltransferase	c00022 + c00227 <=> c00010 + c00790	Acetyl-CoA + L-Homoserine <=> CoA + O-Acetyl-L-homoserine	|2.3.1.31|	c	-3.614	peg.3086
rxn01329	D-Mannose 6-phosphate 1,6-phosphomutase	c00235 <=> c00485	D-Mannose6-phosphate <=> D-Mannose1-phosphate	5.4.2.8	c	0	peg.3010
rxn01331	D-erythrose 4-phosphate:NAD+ oxidoreductase	c00001 + c00003 + c00236 <=> c00004 + (2) c00067 + c02147	H2O + NAD + D-Erythrose4-phosphate <=> NADH + 2 H+ + 4-Phosphoerythronate	|1.2.1.72|	c	-9.803	peg.387|peg.1493|peg.957
rxn01332	Phosphoenolpyruvate:D-erythrose-4-phosphate	c00001 + c00061 + c00236 <=> c00009 + c00067 + c02857	H2O + PEP + D-Erythrose4-phosphate <=> Phosphate + H+ + DAHP	2.5.1.54|4.1.2.15	c	-12.177	peg.1642|peg.606|peg.2195
rxn01333	Sedoheptulose-7-phosphate:D-glyceraldehyde-3-phosphate	c00102 + c00238 <=> c00072 + c00236	Glyceraldehyde3-phosphate + Sedoheptulose7-phosphate <=> Neuberg ester + D-Erythrose4-phosphate	2.2.1.2	c	-1.75	peg.668|peg.368
rxn01334	Sedoheptulose 1,7-bisphosphate D-glyceraldehyde-3-phosphate-lyase	c00349 <=> c00095 + c00236	D-Sedoheptulose 1,7-bisphosphate <=> Glycerone phosphate + D-Erythrose4-phosphate	|4.1.2.13|	c	2.56	peg.385+peg.390
rxn01343	ATP:Sedoheptulose 7-phosphate 1-phosphotransferase	c00002 + c00238 <=> c00008 + c00349	ATP + Sedoheptulose7-phosphate <=> ADP + D-Sedoheptulose 1,7-bisphosphate	|2.7.1.11|	c	-4.5	peg.1546
rxn01351	2'-Deoxyguanosine 5'-triphosphate pyrophosphohydrolase	c00001 + c00241 <=> c00012 + c00296	H2O + dGTP <=> PPi + dGMP	|3.6.1.19|	c	-8.243	peg.1657
rxn01352	dGTP triphosphohydrolase	c00001 + c00241 => c00067 + c00277 + c00421	H2O + dGTP => H+ + Deoxyguanosine + Triphosphate	3.1.5.1	c	10000000	peg.262
rxn01353	ATP:nucleoside-diphosphate phosphatransferase	c00002 + c00295 <=> c00008 + c00241	ATP + dGDP <=> ADP + dGTP	2.7.4.6	c	0	peg.2883
rxn01358	inosine:orthophosphate ribosyltransferase	c00009 + c00067 + c00246 <=> c00226 + c00475	Phosphate + H+ + Inosine <=> HYXN + Ribose 1-phosphate	2.4.2.1|2.4.2.15	c	1.584	peg.844
rxn01360	(S)-Dihydroorotate:oxygen oxidoreductase	c00007 + c00282 <=> c00025 + c00247	O2 + L-Dihydroorotate <=> H2O2 + Orotate	|1.3.3.1|1.3.99.11|	c	-26.9297	peg.1361
rxn01362	Orotidine-5'-phosphate:pyrophosphate phosphoribosyltransferase	c00012 + c00810 <=> c00103 + c00247	PPi + Orotidylic acid <=> PRPP + Orotate	2.4.2.10	c	3.01	peg.3237
rxn01368	Cytidine aminohydrolase	c00001 + c00067 + c00367 <=> c00013 + c00249	H2O + H+ + Cytidine <=> NH3 + Uridine	3.5.4.5	c	-5.143	peg.843
rxn01385	Xylitol:NAD+ 2-oxidoreductase (D-xylulose-forming)	c00003 + c00306 <=> c00004 + c00067 + c00259	NAD + Xylitol <=> NADH + H+ + D-Xylulose	|1.1.1.9|	c	3.81	peg.2636
rxn01387	Isocitrate:NADP+ oxidoreductase (decarboxylating)	c00006 + c00260 <=> c00005 + c00067 + c03187	TPN + Isocitrate <=> TPNH + H+ + Oxalosuccinate	|1.1.1.42|	c	6.22	peg.542
rxn01388	isocitrate hydro-lyase	c00260 <=> c00001 + c00331	Isocitrate <=> H2O + cis-Aconitate	|4.2.1.3|	c	0.053	peg.2084|peg.2084+peg.2989|peg.2989
rxn01406	S-Adenosylmethioninamine:putrescine 3-aminopropyltransferase	c00118 + c00837 <=> c00067 + c00147 + c00264	PUTR + S-Adenosylmethioninamine <=> H+ + MTA + Spermidine	2.5.1.16	c	-10.46	peg.123
rxn01434	L-Citrulline:L-aspartate ligase (AMP-forming)	c00002 + c00041 + c00274 <=> c00012 + c00018 + c02152	ATP + Aspartate + Citrulline <=> PPi + AMP + L-Argininosuccinate	6.3.4.5	c	-0.12	peg.2156
rxn01446	Deoxyguanosine:orthophosphate ribosyltransferase	c00009 + c00067 + c00277 <=> c00207 + c00509	Phosphate + H+ + Deoxyguanosine <=> GNN + deoxyribose-1-phosphate	2.4.2.1|2.4.2.4	c	1.584	peg.844
rxn01451	(S)-3-Hydroxybutanoyl-CoA:NAD+ oxidoreductase	c00003 + c00842 <=> c00004 + c00067 + c00279	NAD + (S)-3-Hydroxybutyryl-CoA <=> NADH + H+ + Acetoacetyl-CoA	|1.1.1.35|1.1.1.211|	c	3.76	peg.3207+peg.3208|peg.2412
rxn01453	(R)-3-Hydroxybutanoyl-CoA:NADP+ oxidoreductase	c00006 + c02234 <=> c00005 + c00067 + c00279	TPN + (R)-3-Hydroxybutanoyl-CoA <=> TPNH + H+ + Acetoacetyl-CoA	|1.1.1.36|	c	3.76	peg.3058
rxn01459	4-Aminobutyraldehyde:NAD+ oxidoreductase	c00001 + c00006 + c00434 <=> c00005 + (2) c00067 + c00281	H2O + TPN + 4-Aminobutanal <=> TPNH + 2 H+ + GABA	|1.2.1.3|	c	-9.803	peg.1206|peg.2940|peg.2481|peg.1722|peg.146
rxn01465	(S)-Dihydroorotate amidohydrolase	c00001 + c00282 <=> c00067 + c00343	H2O + L-Dihydroorotate <=> H+ + N-Carbamoyl-L-aspartate	3.5.2.3	c	-5.283	peg.3264
rxn01466	Geranyl-diphosphate:isopentenyl-diphosphate geranyltrans-transferase	c00113 + c00283 <=> c00012 + c00350	Isopentenyldiphosphate + Geranyldiphosphate <=> PPi + Farnesyldiphosphate	2.5.1.1|2.5.1.10|2.5.1.29	c	-13	peg.490|peg.102
rxn01476	6-Phospho-D-glucono-1,5-lactone lactonohydrolase	c00001 + c00911 <=> c00067 + c00284	H2O + 6-Phospho-D-glucono-1,5-lactone <=> H+ + 6-Phospho-D-gluconate	3.1.1.31	c	-5.483	peg.2772
rxn01477	6-Phospho-D-gluconate hydro-lyase	c00284 <=> c00001 + c02711	6-Phospho-D-gluconate <=> H2O + 2-Keto-3-deoxy-6-phosphogluconate	|4.2.1.12|	c	-8.167	peg.956
rxn01480	3-Hydroxy-2-methylpropanoate:NAD+ oxidoreductase	c00003 + c00876 <=> c00004 + c00067 + c00287	NAD + 3-Hydroxyisobutyrate <=> NADH + H+ + 2-Methyl-3-oxopropanoate	|1.1.1.31|1.1.1.35|	c	5.22	peg.3207+peg.3208|peg.2412
rxn01485	D-Glucosamine 1-phosphate 1,6-phosphomutase	c03671 <=> c00288	D-Glucosamine1-phosphate <=> D-Glucosamine phosphate	5.4.2.10|5.4.2.2	c	0	peg.3109
rxn01486	trans,trans-Farnesyl-diphosphate:isopentenyl-diphosphate	c00113 + c00350 <=> c00012 + c00289	Isopentenyldiphosphate + Farnesyldiphosphate <=> PPi + Geranylgeranyl diphosphate	|2.5.1.29|	c	-13	peg.490|peg.102|peg.490|peg.102
rxn01492	ATP:D-fructose-1-phosphate 6-phosphotransferase	c00002 + c00802 <=> c00008 + c00290	ATP + Fructose 1-phosphate <=> ADP + D-Fructose1-6-bisphosphate	2.7.1.56	c	-4.5	peg.2674
rxn01509	ATP:(d)GMP phosphotransferase	c00002 + c00296 <=> c00008 + c00295	ATP + dGMP <=> ADP + dGDP	2.7.4.12|2.7.4.8	c	0	peg.3266
rxn01512	ATP:nucleoside-diphosphate phosphatransferase	c00002 + c00297 <=> c00008 + c00357	ATP + dTDP <=> ADP + TTP	2.7.4.6	c	0	peg.2883
rxn01513	ATP:dTMP phosphotransferase	c00002 + c00298 <=> c00008 + c00297	ATP + dTMP <=> ADP + dTDP	2.7.4.12|2.7.4.9	c	0	peg.1621
rxn01517	ATP:dTMP phosphotransferase	c00002 + c00299 <=> c00008 + c00978	ATP + dUMP <=> ADP + dUDP	|2.7.4.4|2.7.4.9|	c	0	peg.582
rxn01519	dUTP nucleotidohydrolase	c00001 + c00358 <=> c00012 + c00299	H2O + dUTP <=> PPi + dUMP	3.6.1.19|3.6.1.23	c	-8.243	peg.3009|peg.1657
rxn01520	5,10-Methylenetetrahydrofolate:dUMP C-methyltransferase	c00125 + c00299 <=> c00298 + c00330	5,10-Methylene-THF + dUMP <=> dTMP + Dihydrofolate	2.1.1.45	c	-15.88	peg.2598
rxn01522	xanthine:NAD+ oxidoreductase	c00001 + c00003 + c00309 <=> c00004 + c00067 + c00300	H2O + NAD + XAN <=> NADH + H+ + Urate	|1.17.1.4|1.1.1.204|	c	-10.773	peg.1805+peg.1806
rxn01544	XMP:pyrophosphate phosphoribosyltransferase	c00012 + c00497 <=> c00103 + c00309	PPi + XMP <=> PRPP + XAN	2.4.2.22|2.4.2.8	c	3.01	peg.2091|peg.2125
rxn01545	Xanthosine ribohydrolase	c00001 + c01217 <=> c00105 + c00309	H2O + Xanthosine <=> D-Ribose + XAN	|3.2.2.1|3.2.2.8|	c	-0.733	peg.1860
rxn01548	guanosine:orthophosphate ribosyltransferase	c00009 + c00067 + c00311 <=> c00207 + c00475	Phosphate + H+ + Guanosine <=> GNN + Ribose 1-phosphate	2.4.2.1|2.4.2.15	c	1.584	peg.844
rxn01575	L-Isoleucine:2-oxoglutarate aminotransferase	c00024 + c00322 <=> c00023 + c00508	2-Oxoglutarate + L-Isoleucine <=> GLU + 3MOP	2.6.1.42	c	0	peg.2946
rxn01602	Dihydrofolate:NADP+ oxidoreductase	c00006 + c00330 <=> c00005 + c00067 + c00393	TPN + Dihydrofolate <=> TPNH + H+ + FOL	|1.5.1.3|	c	-4.41	peg.2597|peg.605
rxn01603	7,8-dihydropteroate:L-glutamate ligase (ADP-forming)	c00002 + c00023 + c00683 <=> c00008 + c00009 + c00067 + c00330	ATP + GLU + Dihydropteroate <=> ADP + Phosphate + H+ + Dihydrofolate	6.3.2.12|6.3.2.17	c	-6.354	peg.1282
rxn01629	(S)-4-Amino-5-oxopentanoate 4,5-aminomutase	c00338 <=> c02345	5-Aminolevulinate <=> L-Glutamate1-semialdehyde	5.4.3.8	c	1.46	peg.3338
rxn01630	5-Aminopentanamide amidohydrolase	c00001 + c00729 <=> c00013 + c00339	H2O + 5-Aminopentanamide <=> NH3 + 5-Aminopentanoate	|3.5.1.30|	c	-4.723	peg.2875
rxn01634	5-Dehydro-4-deoxy-D-glucarate hydro-lyase (decarboxylating)	c00067 + c00515 <=> c00001 + c00011 + c00340	H+ + 5-Dehydro-4-deoxy-D-glucarate <=> H2O + CO2 + 2,5-Dioxopentanoate	|4.2.1.41|	c	-12.257	peg.2509
rxn01635	1-Pyrroline-4-hydroxy-2-carboxylate aminohydrolase (decyclizing)	c00001 + c00067 + c02626 <=> c00013 + c00340	H2O + H+ + 1-Pyrroline-4-hydroxy-2-carboxylate <=> NH3 + 2,5-Dioxopentanoate	|3.5.4.22|	c	11.597	peg.2736
rxn01636	N2-Acetyl-L-ornithine:L-glutamate N-acetyltransferase	c00023 + c00342 <=> c00064 + c00477	GLU + N-Acetylornithine <=> Ornithine + N-Acetyl-L-glutamate	|2.3.1.35|	c	0	peg.2210
rxn01637	N2-Acetyl-L-ornithine:2-oxoglutarate aminotransferase	c00024 + c00342 <=> c00023 + c00918	2-Oxoglutarate + N-Acetylornithine <=> GLU + 2-Acetamido-5-oxopentanoate	2.6.1.11	c	-1	peg.2841
rxn01643	L-Aspartate-4-semialdehyde:NADP+ oxidoreductase (phosphorylating)	c00006 + c00009 + c00346 <=> c00005 + c01977	TPN + Phosphate + L-Aspartic 4-semialdehyde <=> TPNH + 4-Phospho-L-aspartate	1.2.1.11	c	-0.356	peg.2470
rxn01644	L-Aspartate-4-semialdehyde hydro-lyase (adding pyruvate and	c00020 + c00346 <=> (2) c00001 + c00067 + c02120	Pyruvate + L-Aspartic 4-semialdehyde <=> 2 H2O + H+ + Dihydrodipicolinate	4.2.1.52	c	-30.864	peg.2849
rxn01646	N-Ribosylnicotinamide:orthophosphate ribosyltransferase	c00009 + c02016 <=> c00133 + c00475	Phosphate + N-Ribosylnicotinamide <=> NICO + Ribose 1-phosphate	|2.4.2.1|	c	-1.356	peg.844
rxn01647	Nicotinate D-ribonucleoside:orthophosphate ribosyltransferase	c00009 + c03471 <=> c00218 + c00475	Phosphate + Nicotinate D-ribonucleoside <=> Niacin + Ribose 1-phosphate	|2.4.2.1|	c	-1.356	peg.844
rxn01649	Xanthosine:orthophosphate ribosyltransferase	c00009 + c00067 + c01217 <=> c00309 + c00475	Phosphate + H+ + Xanthosine <=> XAN + Ribose 1-phosphate	2.4.2.1	c	1.584	peg.844
rxn01653	5-Formyltetrahydrofolate cyclo-ligase (ADP-forming)	c00002 + c02197 <=> c00008 + c00009 + c00347	ATP + Folinic acid <=> ADP + Phosphate + 5,10-Methenyltetrahydrofolate	|6.3.3.2|	c	-8.224	peg.22
rxn01664	2-Aminoadipate 6-semialdehyde	c00001 + c00067 + c00352 <=> c02522	H2O + H+ + delta1-Piperideine-6-L-carboxylate <=> 2-Aminoadipate 6-semialdehyde		c	12.497	SPONTANEOUS
rxn01672	dCTP aminohydrolase	c00001 + c00067 + c00356 <=> c00013 + c00358	H2O + H+ + dCTP <=> NH3 + dUTP	3.5.4.13	c	-5.143	peg.2143
rxn01673	ATP:nucleoside-diphosphate phosphatransferase	c00002 + c00533 <=> c00008 + c00356	ATP + dCDP <=> ADP + dCTP	2.7.4.6	c	0	peg.2883
rxn01678	ATP:nucleoside-diphosphate phosphatransferase	c00002 + c00978 <=> c00008 + c00358	ATP + dUDP <=> ADP + dUTP	2.7.4.6	c	0	peg.2883
rxn01682	(1S,2R)-1-C-(indol-3-yl)glycerol 3-phosphate	c02210 <=> c00102 + c00359	Indoleglycerol phosphate <=> Glyceraldehyde3-phosphate + indol	4.1.2.8|4.2.1.20	c	2.78	peg.1279+peg.1280
rxn01739	ATP:shikimate 3-phosphotransferase	c00002 + c00383 <=> c00008 + c02030	ATP + Shikimate <=> ADP + 3-phosphoshikimate	2.7.1.71	c	-4.5	peg.633
rxn01740	Shikimate:NADP+ 5-oxidoreductase	c00006 + c00383 <=> c00005 + c00067 + c01716	TPN + Shikimate <=> TPNH + H+ + 3-Dehydroshikimate	1.1.1.25|1.1.1.282	c	0.75	peg.303|peg.2895
rxn01751	D-Xylonolactone lactonohydrolase	c00001 + c01527 <=> c00067 + c00391	H2O + D-Xylonolactone <=> H+ + D-Xylonate	|3.1.1.68|	c	-7.283	peg.470|peg.1743
rxn01753	D-Xylonate hydro-lyase	c00391 <=> c00001 + c02386	D-Xylonate <=> H2O + 2-Dehydro-3-deoxy-D-xylonate	|4.2.1.82|	c	-8.167	peg.1162
rxn01775	D-Mannonate:NAD+ 5-oxidoreductase	c00003 + c00403 <=> c00004 + c00067 + c00672	NAD + D-Mannonate <=> NADH + H+ + D-Fructuronate	1.1.1.57	c	2.01	peg.2640|peg.1750|peg.3006
rxn01790	(R)-Pantoate:NADP+ 2-oxidoreductase	c00006 + c00408 <=> c00005 + c00067 + c00712	TPN + Pantoate <=> TPNH + H+ + 2-Dehydropantoate	1.1.1.169	c	6.22	peg.521|peg.2176
rxn01791	(R)-Pantoate:beta-alanine ligase (AMP-forming)	c00002 + c00085 + c00408 <=> c00012 + c00018 + c00644	ATP + beta-Alanine + Pantoate <=> PPi + AMP + PAN	6.3.2.1	c	-7.78	peg.3096
rxn01799	deoxyuridine:orthophosphate 2-deoxy-D-ribosyltransferase	c00009 + c00067 + c00412 <=> c00092 + c00509	Phosphate + H+ + Deoxyuridine <=> Uracil + deoxyribose-1-phosphate	|2.4.2.1|2.4.2.4|2.4.2.23|2.4.2.2|	c	1.584	peg.844
rxn01800	Deoxycytidine aminohydrolase	c00001 + c00067 + c00654 <=> c00013 + c00412	H2O + H+ + Deoxycytidine <=> NH3 + Deoxyuridine	3.5.4.14|3.5.4.5	c	-5.143	peg.843
rxn01828	L-Arabinonate hydro-lyase	c00427 <=> c00001 + c00520	L-Arabinonate <=> H2O + 2-Dehydro-3-deoxy-L-pentonate	|4.2.1.25|	c	-8.167	peg.1158
rxn01834	(R)-S-Lactoylglutathione methylglyoxal-lyase (isomerizing)	c02182 <=> c00042 + c00428	(R)-S-Lactoylglutathione <=> GSH + Methylglyoxal	4.4.1.5	c	10.266	peg.711|peg.225
rxn01843	2-phenylacetamide amidohydrolase	c00001 + c00067 + c01647 <=> c00013 + c00430	H2O + H+ + 2-Phenylacetamide <=> NH3 + PACT	|3.5.1.4|	c	7.337	peg.65
rxn01847	meso-Tartaric acid:NAD+ oxidoreductase	c00003 + c00432 <=> c00004 + c00067 + c02186	NAD + meso-Tartrate <=> NADH + H+ + Oxaloglycolate	|1.1.1.93|	c	6.22	peg.2809
rxn01851	4-aminobutanal:NAD+ 1-oxidoreductase	c00001 + c00003 + c00434 <=> c00004 + (2) c00067 + c00281	H2O + NAD + 4-Aminobutanal <=> NADH + 2 H+ + GABA	1.2.1.19|1.2.1.3	c	-9.803	peg.1206|peg.2940|peg.2481|peg.1722|peg.146
rxn01858	Deoxyadenosine aminohydrolase	c00001 + c00067 + c00438 <=> c00013 + c03279	H2O + H+ + Deoxyadenosine <=> NH3 + Deoxyinosine	|3.5.4.4|	c	-8.483	peg.2007
rxn01859	Deoxyadenosine:orthophosphate ribosyltransferase	c00009 + c00067 + c00438 <=> c00128 + c00509	Phosphate + H+ + Deoxyadenosine <=> Adenine + deoxyribose-1-phosphate	2.4.2.1|2.4.2.4	c	1.584	peg.844
rxn01867	p-cumic alcohol:NAD+ oxidoreductase	c00001 + c00003 + c00447 <=> c00004 + (2) c00067 + c00540	H2O + NAD + Betaine aldehyde <=> NADH + 2 H+ + BET	1.2.1.8	c	-9.803	peg.1525
rxn01868	p-Cumic alcohol:NADP+ oxidoreductase	c00001 + c00006 + c00447 <=> c00005 + (2) c00067 + c00540	H2O + TPN + Betaine aldehyde <=> TPNH + 2 H+ + BET	1.2.1.8	c	-9.803	peg.1525
rxn01870	D-Fructose 1-phosphate D-glyceraldehyde-3-phosphate-lyase	c00802 <=> c00095 + c00448	Fructose 1-phosphate <=> Glycerone phosphate + D-Glyceraldehyde	|4.1.2.13|	c	4.31	peg.385
rxn01871	acetyl-CoA:enzyme N6-(dihydrolipoyl)lysine S-acetyltransferase	c00022 + c00449 <=> c00010 + c00836	Acetyl-CoA + Dihydrolipoamide <=> CoA + S-Acetyldihydrolipoamide	|2.3.1.12|	c	0	peg.874
rxn01871,rxn01241,rxn02342					c		REACTION SET GAP FILLING
rxn01872	succinyl-CoA:enzyme N6-(dihydrolipoyl)lysine S-succinyltransferase	c00078 + c00449 <=> c00010 + c00860	Succinyl-CoA + Dihydrolipoamide <=> CoA + S-Succinyldihydrolipoamide	|2.3.1.61|	c	0	peg.1236
rxn01962	XTP pyrophosphohydrolase	c00001 + c00530 <=> c00012 + c00497	H2O + XTP <=> PPi + XMP	|3.6.1.19|	c	-8.243	peg.1657
rxn01964	L-Serine hydro-lyase (adding indoleglycerol-phosphate)	c00054 + c02210 <=> c00001 + c00065 + c00102	Serine + Indoleglycerol phosphate <=> H2O + Tryptophan + Glyceraldehyde3-phosphate	4.2.1.20	c	-9.167	peg.1279+peg.1280
rxn01973	N-Succinyl-LL-2,6-diaminoheptanedioate amidohydrolase	c00001 + c02698 <=> c00036 + c00504	H2O + N-Succinyl-L-2,6-diaminopimelate <=> Succinate + LL-2,6-Diaminopimelate	3.5.1.18	c	-0.463	peg.574
rxn01974	LL-2,6-Diaminoheptanedioate 2-epimerase	c00504 <=> c00516	LL-2,6-Diaminopimelate <=> meso-2,6-Diaminopimelate	5.1.1.7	c	0	peg.3145
rxn01975	beta-D-Glucose-6-phosphate:NADP+ 1-oxoreductase	c00006 + c00863 <=> c00005 + c00067 + c00911	TPN + beta-D-Glucose 6-phosphate <=> TPNH + H+ + 6-Phospho-D-glucono-1,5-lactone	|1.1.1.49|	c	-2	peg.2773
rxn01977	alpha-D-Glucose 6-phosphate ketol-isomerase	c00079 <=> c00863	Robison ester <=> beta-D-Glucose 6-phosphate	|5.1.3.15|5.3.1.9|	c	0	peg.952|peg.2570
rxn01985	Deoxyinosine:orthophosphate ribosyltransferase	c00009 + c00067 + c03279 <=> c00226 + c00509	Phosphate + H+ + Deoxyinosine <=> HYXN + deoxyribose-1-phosphate	2.4.2.1|2.4.2.4	c	1.584	peg.844
rxn01986	2-Deoxy-D-ribose 1-phosphate 1,5-phosphomutase	c00509 <=> c00510	deoxyribose-1-phosphate <=> deoxyribose-5-phosphate	5.4.2.7	c	0	peg.845
rxn01987	Deoxyribokinase	c00008 + c00510 <=> c00002 + c01242	ADP + deoxyribose-5-phosphate <=> ATP + Thyminose	|2.7.1.15|	c	4.5	peg.951|peg.1861
rxn01989	D-Glucarate hydro-lyase	c00609 <=> c00001 + c00515	D-Glucarate <=> H2O + 5-Dehydro-4-deoxy-D-glucarate	4.2.1.40	c	-8.167	peg.2503+peg.2508
rxn02004	Trehalose-6-phosphate phosphohydrolase	c00001 + c00523 <=> c00009 + c00067 + c00794	H2O + Trehalose 6-phosphate <=> Phosphate + H+ + TRHL	3.1.3.12	c	-2.317	peg.247
rxn02008	UDP-N-acetylmuramoyl-L-alanine:D-glutamate ligase(ADP-forming)	c00002 + c00186 + c00890 <=> c00008 + c00009 + c00067 + c00525	ATP + D-Glutamate + UDP-N-acetylmuramoyl-L-alanine <=> ADP + Phosphate + H+ + UDP-N-acetylmuramoyl-L-alanyl-D-glutamate	6.3.2.9	c	-6.354	peg.2222
rxn02011	UDP-N-acetylmuramoyl-L-alanyl-D-glutamate:meso-2,6-	c00002 + c00516 + c00525 <=> c00008 + c00009 + c00067 + c02964	ATP + meso-2,6-Diaminopimelate + UDP-N-acetylmuramoyl-L-alanyl-D-glutamate <=> ADP + Phosphate + H+ + UDP-N-acetylmuramoyl-L-alanyl-D-gamma-glutamyl-meso-2,6-diaminopimelate	6.3.2.13	c	-6.354	peg.2224+peg.2225
rxn02028	Trimethylaminoacetate:L-homosysteine S-methyltransferase	c00135 + c00540 <=> c00060 + c00756	L-Homocysteine + BET <=> Methionine + Dimethylglycine	|2.1.1.5|	c	-36.386	peg.69
rxn02143	Succinyl-CoA:3-oxoadipate CoA-transferase	c00078 + c00630 <=> c00036 + c01507	Succinyl-CoA + 3-Oxoadipate <=> Succinate + 3-Oxoadipyl-CoA	|2.8.3.6|	c	0	peg.309+peg.310
rxn02144	4-Carboxymethylbut-3-en-4-olide enol-lactonohydrolase	c00001 + c02255 <=> c00067 + c00630	H2O + 3-Oxoadipate enol-lactone <=> H+ + 3-Oxoadipate	|3.1.1.24|	c	-13.443	peg.339|peg.109
rxn02155	ATP:nicotinamide-nucleotide adenylyltransferase	c00002 + c00873 <=> c00012 + c00638	ATP + Nicotinate ribonucleotide <=> PPi + Deamido-NAD	2.7.7.1|2.7.7.18	c	1.07	peg.1555
rxn02159	L-Histidinol:NAD+ oxidoreductase	c00003 + c00641 <=> c00004 + c00067 + c01324	NAD + L-Histidinol <=> NADH + H+ + L-Histidinal	|1.1.1.23|	c	5.22	peg.2243
rxn02160	L-Histidinol-phosphate phosphohydrolase	c00001 + c00807 <=> c00009 + c00067 + c00641	H2O + L-Histidinol phosphate <=> Phosphate + H+ + L-Histidinol	3.1.3.15	c	-2.317	peg.5
rxn02167	(S)-3-Hydroxybutanoyl-CoA hydro-lyase	c00842 <=> c00001 + c00650	(S)-3-Hydroxybutyryl-CoA <=> H2O + Crotonyl-CoA	|4.2.1.17|	c	2.163	peg.3222|peg.2412
rxn02175	ATP:pantetheine-4'-phosphate adenylyltransferase	c00002 + c00834 <=> c00012 + c00655	ATP + Phosphopantetheine <=> PPi + Dephospho-CoA	2.7.7.3	c	1.07	peg.2962
rxn02185	2-Acetolactate pyruvate-lyase (carboxylating)	c00056 + c00668 <=> c00020 + c03049	TPP + ALCTT <=> Pyruvate + 2-Hydroxyethyl-ThPP	|2.2.1.6|	c	3.66	peg.518+peg.519
rxn02186	2,3-Dihydroxy-3-methylbutanoate:NADP+ oxidoreductase (isomerizing)	c00005 + c00067 + c00668 <=> c00006 + c02498	TPNH + H+ + ALCTT <=> TPN + 2,3-Dihydroxy-isovalerate	1.1.1.86	c	-3.76	peg.521
rxn02187	2-Acetolactate methylmutase	c00668 <=> c02569	ALCTT <=> 2-Oxo-3-hydroxyisovalerate	|5.4.99.3|1.1.1.86|	c	2.46	peg.521
rxn02200	2-Amino-4-hydroxy-6-hydroxymethyl-7,8-dihydropteridine:4-	c00443 + c00954 <=> c00001 + c00683	ABEE + 6-hydroxymethyl dihydropterin <=> H2O + Dihydropteroate	|2.5.1.15|	c	-6.727	peg.3110
rxn02201	2-Amino-4-hydroxy-6-hydroxymethyl-7,8-dihydropteridine-	c00443 + c02920 <=> c00012 + c00683	ABEE + 7,8-Dihydropterin pyrophosphate <=> PPi + Dihydropteroate	|2.5.1.15|	c	-10.47	peg.3110
rxn02212	2-Dehydro-3-deoxy-D-arabino-heptonate 7-phosphate phosphate-lyase	c02857 <=> c00009 + c00067 + c00699	DAHP <=> Phosphate + H+ + 3-Dehydroquinate	|4.2.3.4|4.6.1.3|	c	-16.934	peg.634
rxn02213	3-Dehydroquinate hydro-lyase	c00699 <=> c00001 + c01716	3-Dehydroquinate <=> H2O + 3-Dehydroshikimate	4.2.1.10	c	-8.477	peg.304|peg.2311
rxn02222	Indole-3-acetamide amidohydrolase	c00001 + c01747 <=> c00013 + c00703	H2O + Indole-3-acetamide <=> NH3 + Indoleacetate	|3.5.1.4|	c	-4.723	peg.65
rxn02264	Hydroxymethylbilane hydro-lyase(cyclizing)	c00755 <=> c00001 + c00774	Hydroxymethylbilane <=> H2O + UroporphyrinogenIII	4.2.1.75	c	10000000	peg.3139
rxn02268	(S)-2-methylbutanoyl-CoA:oxygen 2,3-oxidoreductase	c00007 + (2) c00760 <=> (2) c00001 + (2) c02125	O2 + 2 2-Methylbutyryl-CoA <=> 2 H2O + 2 Tiglyl-CoA	|1.3.99.2|	c	-76.7937	peg.1520
rxn02275	4-Guanidinobutanamide amidohydrolase	c00001 + c01973 <=> c00013 + c00762	H2O + 4-Guanidinobutanamide <=> NH3 + 4-Guanidinobutanoate	|3.5.1.4|	c	-4.723	peg.65
rxn02277	7,8-Diaminononanoate:carbon-dioxide cyclo-ligase	c00002 + c00011 + c00764 <=> c00008 + c00009 + (3) c00067 + c01311	ATP + CO2 + 7,8-Diaminononanoate <=> ADP + Phosphate + 3 H+ + Dethiobiotin	6.3.3.3	c	-24.624	peg.1181
rxn02285	UDP-N-acetylmuramate:NADP+ oxidoreductase	c00006 + c00773 <=> c00005 + c00067 + c02820	TPN + UDP-MurNAc <=> TPNH + H+ + UDP-N-acetylglucosamine enolpyruvate	1.1.1.158	c	15.33	peg.1606
rxn02286	UDP-N-acetylmuramate:L-alanine ligase (ADP-forming)	c00002 + c00035 + c00773 <=> c00008 + c00009 + c00067 + c00890	ATP + ALA + UDP-MurNAc <=> ADP + Phosphate + H+ + UDP-N-acetylmuramoyl-L-alanine	6.3.2.8	c	-6.354	peg.2219
rxn02287	S-Adenosyl-L-methionine:uroporphyrin-III C-methyltransferase	(2) c00017 + c00774 <=> (2) c00019 + (2) c00067 + c01620	2 SAM + UroporphyrinogenIII <=> 2 S-Adenosylhomocysteine + 2 H+ + Precorrin 2	|2.1.1.107|	c	10000000	peg.2343|peg.1134
rxn02288	Uroporphyrinogen-III carboxy-lyase	(4) c00067 + c00774 <=> (4) c00011 + c02083	4 H+ + UroporphyrinogenIII <=> 4 CO2 + CoproporphyrinogenIII	4.1.1.37	c	10000000	peg.120
rxn02297	6-Carboxyhexanoyl-CoA:L-alanine C-carboxyhexanoyltransferase	c00035 + c00067 + c00782 <=> c00010 + c00011 + c00800	ALA + H+ + Pimeloyl-CoA <=> CoA + CO2 + 8-Amino-7-oxononanoate	2.3.1.47	c	2.156	peg.1184
rxn02303	Coproporphyrinogen:oxygen oxidoreductase(decarboxylating)	c00007 + (2) c00067 + c02083 <=> (2) c00001 + (2) c00011 + c00791	O2 + 2 H+ + CoproporphyrinogenIII <=> 2 H2O + 2 CO2 + ProtoporphyrinogenIX	1.3.3.3	c	10000000	peg.2896
rxn02304	Protoporphyrinogen-IX:oxygen oxidoreductase	(3) c00007 + (2) c00791 <=> (6) c00001 + (2) c01476	3 O2 + 2 ProtoporphyrinogenIX <=> 6 H2O + 2 Protoporphyrin	|1.3.3.4|	c	10000000	peg.813
rxn02305	2-Methyl-4-amino-5-hydroxymethylpyrimidine-diphosphate:4-methyl-5-	c00067 + c02654 + c02894 <=> c00012 + c00793	H+ + 4-Methyl-5--2-phosphoethyl-thiazole + 4-Amino-2-methyl-5-diphosphomethylpyrimidine <=> PPi + TMP	2.5.1.3	c	-0.07	peg.3337
rxn02312	S-Adenosyl-L-methionine:8-amino-7-oxononanoate aminotransferase	c00017 + c00800 <=> c00764 + c02701	SAM + 8-Amino-7-oxononanoate <=> 7,8-Diaminononanoate + S-Adenosyl-4-methylthio-2-oxobutanoate	2.6.1.62	c	2.46	peg.1180
rxn02314	ATP:D-tagatose-6-phosphate 1-phosphotransferase	c00002 + c00805 <=> c00008 + c02371	ATP + D-Tagatose 6-phosphate <=> ADP + D-Tagatose 1,6-biphosphate	2.7.1.11|2.7.1.144|2.7.1.145|2.7.1.56	c	-4.5	peg.1546|peg.2674|peg.663
rxn02320	5-Amino-2-oxopentanoate:2-oxoglutarate aminotransferase	c00024 + c00807 <=> c00023 + c00930	2-Oxoglutarate + L-Histidinol phosphate <=> GLU + Imidazole-acetol phosphate	2.6.1.9	c	-2.46	peg.524
rxn02331	2-Dehydro-3-deoxy-D-octonate-8-phosphate	c00009 + c00067 + c02730 <=> c00001 + c00061 + c00817	Phosphate + H+ + 3-Deoxy-D-manno-octulosonate8-phosphate <=> H2O + PEP + D-Arabinose5-phosphate	2.5.1.55|4.1.2.16	c	12.177	peg.639
rxn02339	4-Hydroxy-L-glutamate:2-oxoglutarate aminotransferase	c00024 + c01974 <=> c00023 + c00830	2-Oxoglutarate + 4-Hydroxy-L-glutamate <=> GLU + 4-Hydroxy-2-oxoglutarate	|2.6.1.23|2.6.1.1|	c	0	peg.1057|peg.1170|peg.1339|peg.161|peg.2765|peg.1115|peg.1103
rxn02341	N-[(R)-4'-Phosphopantothenoyl]-L-cysteine carboxy-lyase	c00067 + c02666 <=> c00011 + c00834	H+ + (R)-4'-Phosphopantothenoyl-L-cysteine <=> CO2 + Phosphopantetheine	4.1.1.36	c	-3.09	peg.3008
rxn02342	2-(alpha-Hydroxyethyl)thiamine diphosphate:lipoamide	c00213 + c03049 <=> c00056 + c00836	Lipoamide + 2-Hydroxyethyl-ThPP <=> TPP + S-Acetyldihydrolipoamide	|1.2.4.1|	c	-2.814	peg.873
rxn02345	(S)-3-Hydroxybutanoyl-CoA 3-epimerase	c00842 <=> c02234	(S)-3-Hydroxybutyryl-CoA <=> (R)-3-Hydroxybutanoyl-CoA	|5.1.2.3|	c	0	peg.2412
rxn02359	trans-4-Hydroxy-L-proline:NAD+ oxidoreductase	c00015 + c00851 <=> c00982 + c02625	FAD + trans-4-Hydroxy-L-proline <=> FADH2 + L-1-Pyrroline-3-hydroxy-5-carboxylate	|1.5.1.12|1.5.99.8|1.5.-.-|	c	-5.54	peg.1267
rxn02360	trans-4-Hydroxy-L-proline 2-epimerase	c00851 <=> c02175	trans-4-Hydroxy-L-proline <=> cis-4-Hydroxy-D-proline	|5.1.1.8|	c	0	peg.2735
rxn02369	2-Carboxy-2,5-dihydro-5-oxofuran-2-acetate lyase (decyclizing)	c00938 <=> c00067 + c00856	4-Carboxymuconolactone <=> H+ + 3-Carboxy-cis,cis-muconate	|5.5.1.2|	c	-1.16	peg.308
rxn02373	L-Glutamate-5-semialdehyde:NADP+ 5-oxidoreductase (phosphorylationg)	c00006 + c00009 + c00858 <=> c00005 + c02097	TPN + Phosphate + L-Glutamate5-semialdehyde <=> TPNH + L-Glutamyl 5-phosphate	1.2.1.41	c	-0.356	peg.1554
rxn02374	L-glutamate 5-semialdehyde dehydratase (spontaneous)	c00858 <=> c00001 + c00067 + c02431	L-Glutamate5-semialdehyde <=> H2O + H+ + 1-Pyrroline-5-carboxylate		c	-14.057	SPONTANEOUS
rxn02376	3-Carboxy-1-hydroxypropyl-ThPP:lipoamde	c00213 + c03189 <=> c00056 + c00860	Lipoamide + 3-Carboxy-1-hydroxypropyl-ThPP <=> TPP + S-Succinyldihydrolipoamide	|1.2.4.2|	c	-2.814	peg.1235
rxn02380	beta-D-Glucose 6-phosphate ketol-isomerase	c00863 <=> c00072	beta-D-Glucose 6-phosphate <=> Neuberg ester	|5.3.1.9|	c	-0.89	peg.952|peg.2570
rxn02402	Nicotinate-nucleotide:pyrophosphate phosphoribosyltransferase	c00011 + c00012 + c00873 <=> (2) c00067 + c00103 + c02333	CO2 + PPi + Nicotinate ribonucleotide <=> 2 H+ + PRPP + Quinolinate	2.4.2.19	c	-0.08	peg.870
rxn02404	3-Deoxy-D-manno-octulosonate-8-phosphate 8-phosphohydrolase	c00001 + c02730 <=> c00009 + c00067 + c00875	H2O + 3-Deoxy-D-manno-octulosonate8-phosphate <=> Phosphate + H+ + KDO	3.1.3.45	c	-2.317	peg.2253
rxn02405	CTP:3-deoxy-D-manno-octulosonate cytidylyltransferase	c00052 + c00875 <=> c00012 + c02546	CTP + KDO <=> PPi + CMP-KDO	2.7.7.38	c	-6.08	peg.1604
rxn02429	ATP:2-dehydro-3-deoxy-galactonokinase	c00002 + c00894 <=> c00008 + c00945	ATP + 2-Dehydro-3-deoxy-D-galactonate <=> ADP + 2-Dehydro-3-deoxy-D-galactonate 6-phosphate	2.7.1.58	c	-4.5	peg.2633
rxn02465	N-Acetyl-L-glutamate-5-semialdehyde:NADP+ 5-oxidoreductase	c00006 + c00009 + c00918 <=> c00005 + c02552	TPN + Phosphate + 2-Acetamido-5-oxopentanoate <=> TPNH + n-acetylglutamyl-phosphate	1.2.1.38	c	-0.356	peg.2744
rxn02473	D-erythro-1-(Imidazol-4-yl)glycerol 3-phosphate hydro-lyase	c02843 <=> c00001 + c00930	D-erythro-imidazol-glycerol-phosphate <=> H2O + Imidazole-acetol phosphate	4.2.1.19	c	-10.627	peg.536
rxn02474	5-amino-6-(5-phosphoribitylamino)uracil:NADP+ 1'-oxidoreductase	c00006 + c02720 <=> c00005 + c00067 + c00931	TPN + 5-Amino-6--5-phosphoribitylaminouracil <=> TPNH + H+ + 5-Amino-6--5-phosphoribosylaminouracil	1.1.1.193	c	3.14	peg.2612|peg.1192
rxn02475	2,5-Diamino-6-hydroxy-4-(5-phosphoribosylamino)-pyrimidine	c00001 + c00067 + c00957 <=> c00013 + c00931	H2O + H+ + 2,5-Diamino-6-(5'-phosphoribosylamino)-4-pyrimidineone <=> NH3 + 5-Amino-6--5-phosphoribosylaminouracil	3.5.4.26	c	-8.883	peg.2612|peg.1192+peg.2612
rxn02476	Phosphoenolpyruvate:3-phosphoshikimate	c00061 + c02030 <=> c00009 + c00067 + c00932	PEP + 3-phosphoshikimate <=> Phosphate + H+ + O5-(1-Carboxyvinyl)-3-phosphoshikimate	2.5.1.19	c	0.796	peg.2194
rxn02483	4-Carboxymuconolactone carboxy-lyase	c00067 + c00938 <=> c00011 + c02255	H+ + 4-Carboxymuconolactone <=> CO2 + 3-Oxoadipate enol-lactone	|4.1.1.44|	c	1.17	peg.312
rxn02484	ATP:4-amino-5-hydroxymethyl-2-methylpyrimidine 5-phosphotransferase	c00002 + c00939 <=> c00008 + c02775	ATP + Toxopyrimidine <=> ADP + 4-Amino-2-methyl-5-phosphomethylpyrimidine	2.7.1.49	c	-4.5	peg.3166|peg.3336
rxn02503	ATP:2-amino-4-hydroxy-6-hydroxymethyl-7,8-dihydropteridine	c00002 + c00954 <=> c00018 + c02920	ATP + 6-hydroxymethyl dihydropterin <=> AMP + 7,8-Dihydropterin pyrophosphate	|2.7.6.3|	c	-4.5	peg.991|peg.3094
rxn02504	2-Amino-4-hydroxy-6-(D-erythro-1,2,3-trihydroxypropyl)-7,8-	c02961 <=> c00229 + c00954	Dihydroneopterin <=> Glycolaldehyde + 6-hydroxymethyl dihydropterin	|4.1.2.25|	c	2.56	peg.992
rxn02507	1-(2-Carboxyphenylamino)-1-deoxy-D-ribulose-5-phosphate	c00067 + c00956 <=> c00001 + c00011 + c02210	H+ + 1-(2-carboxyphenylamino)-1-deoxyribulose 5-phosphate <=> H2O + CO2 + Indoleglycerol phosphate	4.1.1.48	c	-14.457	peg.2348
rxn02508	N-(5-Phospho-beta-D-ribosyl)anthranilate ketol-isomerase	c02642 <=> c00956	N-5-phosphoribosyl-anthranilate <=> 1-(2-carboxyphenylamino)-1-deoxyribulose 5-phosphate	5.3.1.24	c	0.62	peg.1278
rxn02518	2'-Deoxyinosine-5'-triphosphate pyrophosphohydrolase	c00001 + c00977 <=> c00012 + c03704	H2O + dITP <=> PPi + dIMP	|3.6.1.19|	c	-8.243	peg.1657
rxn02569	ATP:selenide, water phosphotransferase	c00001 + c00002 + c01078 <=> c00009 + c00018 + (2) c00067 + c03078	H2O + ATP + Selenide <=> Phosphate + AMP + 2 H+ + Selenophosphate	2.7.9.3	c	10000000	peg.1976|peg.528
rxn02666	L-2-amino-3-oxobutanoate decarboxylation (spontaneous)	c00011 + c01298 <=> c00067 + c02211	CO2 + Aminoacetone <=> H+ + L-2-Amino-acetoacetate		c	3.09	SPONTANEOUS
rxn02680	Octanoyl-CoA:acetyl-CoA C-acyltransferase	c00022 + c01335 <=> c00010 + c03119	Acetyl-CoA + Octanoyl-CoA <=> CoA + 3-Oxodecanoyl-CoA	|2.3.1.16|	c	7.056	peg.3098|peg.2411
rxn02774	S-Adenosyl-L-methionine:uroporphyrin-III C-methyltransferase	c00003 + c01620 <=> c00004 + c00067 + c03426	NAD + Precorrin 2 <=> NADH + H+ + Sirohydrochlorin	|1.3.1.76|2.1.1.107|	c	10000000	peg.2343|peg.1134
rxn02789	2-Isopropylmalate hydro-lyase	c01646 <=> c00001 + c01710	2-Isopropylmalate <=> H2O + 2-Isopropylmaleate	4.2.1.33	c	1.473	peg.2472+peg.2473
rxn02791	(5-Glutamyl)-peptide:amino-acid 5-glutamyltransferase	c00023 + c01651 <=> c00001 + c03407	GLU + L-3-Cyanoalanine <=> H2O + gamma-Glutamyl-beta-cyanoalanine	|2.3.2.2|	c	0.463	peg.1756|peg.2358
rxn02792	(5-Glutamyl)-peptide:amino-acid 5-glutamyltransferase	c00023 + c00067 + c01651 <=> c00001 + c00011 + c03646	GLU + H+ + L-3-Cyanoalanine <=> H2O + CO2 + gamma-Glutamyl-3-aminopropiononitrile	|2.3.2.2|	c	-2.627	peg.1756|peg.2358
rxn02804	myristoyl-CoA:acetylCoA C-myristoyltransferase	c00022 + c01695 <=> c00010 + c03114	Acetyl-CoA + Myristoyl-CoA <=> CoA + 3-Oxopalmitoyl-CoA	|2.3.1.16|2.3.1.155|	c	7.056	peg.3098|peg.2411
rxn02811	3-Isopropylmalate hydro-lyase	c02693 <=> c00001 + c01710	3-Isopropylmalate <=> H2O + 2-Isopropylmaleate	4.2.1.33	c	0.053	peg.2472+peg.2473
rxn02834	Phosphoribosyl-ATP pyrophosphohydrolase	c00001 + c01775 <=> c00012 + c01777	H2O + Phosphoribosyl-ATP <=> PPi + Phosphoribosyl-AMP	3.6.1.31	c	-8.243	peg.1904+peg.612
rxn02835	1-(5-phospho-D-ribosyl)-AMP 1,6-hydrolase	c00001 + c01777 <=> c02979	H2O + Phosphoribosyl-AMP <=> phosphoribosylformiminoaicar-phosphate	3.5.4.19	c	4.037	peg.1904+peg.612
rxn02853	Imidazole acetaldehyde:NAD+ oxidoreductase	c00001 + c00003 + c03052 <=> c00004 + (2) c00067 + c01831	H2O + NAD + Imidazole acetaldehyde <=> NADH + 2 H+ + 4-Imidazoleacetate	|1.2.1.3|	c	-9.803	peg.1206|peg.2940|peg.2481|peg.1722|peg.146
rxn02895	5-Phospho-D-ribosylamine:glycine ligase (ADP-forming)	c00002 + c00033 + c01982 <=> c00008 + c00009 + c00067 + c02394	ATP + Gly + 5-Phosphoribosylamine <=> ADP + Phosphate + H+ + GAR	6.3.4.13	c	-6.354	peg.929
rxn02911	(S)-3-Hydroxydodecanoyl-CoA hydro-lyase	c03116 <=> c00001 + c02060	(S)-3-Hydroxydodecanoyl-CoA <=> H2O + (2E)-Dodecenoyl-CoA	|4.2.1.17|4.2.1.74|	c	2.163	peg.3222|peg.2412
rxn02914	3-Phosphoserine:2-oxoglutarate aminotransferase	c00024 + c00738 <=> c00023 + c02069	2-Oxoglutarate + phosphoserine <=> GLU + 3-Phosphonooxypyruvate	2.6.1.52	c	0	peg.2196
rxn02916	6-Amino-2-oxohexanoate cyclation	c02074 <=> c00001 + c00067 + c00922	2-Oxo-6-aminocaproate <=> H2O + H+ + delta1-Piperideine-2-carboxylate		c	-14.937	SPONTANEOUS
rxn02925	L-Alanine:3-oxopropanoate aminotransferase	c00035 + c00287 <=> c00020 + c02096	ALA + 2-Methyl-3-oxopropanoate <=> Pyruvate + L-3-Amino-isobutyrate	|2.6.1.18|	c	1	peg.1204|peg.1139
rxn02927	N2-succinyl-L-arginine iminohydrolase (decarboxylating)	(2) c00001 + (2) c00067 + c02103 <=> c00011 + (2) c00013 + c02160	2 H2O + 2 H+ + N2-Succinyl-L-arginine <=> CO2 + 2 NH3 + N2-Succinyl-L-ornithine	2.6.1.69|3.5.3.23	c	-9.656	peg.2837
rxn02929	2,3,4,5-Tetrahydrodipicolinate:NADP+ oxidoreductase	c00006 + c02465 <=> c00005 + c00067 + c02120	TPN + tetrahydrodipicolinate <=> TPNH + H+ + Dihydrodipicolinate	1.3.1.26	c	1.01	peg.3117
rxn02933	(2S,3S)-3-hydroxy-2-methylbutanoyl-CoA:NAD+ oxidoreductase	c00003 + c02691 <=> c00004 + c00067 + c02124	NAD + 2-methyl-3-hydroxy-butyryl-CoA <=> NADH + H+ + 2-Methylacetoacetyl-CoA	|1.1.1.35|1.1.1.178|	c	3.76	peg.3207+peg.3208|peg.2412
rxn02934	(2S,3S)-3-Hydroxy-2-methylbutanoyl-CoA hydro-liase	c02691 <=> c00001 + c02125	2-methyl-3-hydroxy-butyryl-CoA <=> H2O + Tiglyl-CoA	|4.2.1.17|	c	1.603	peg.3222|peg.2412
rxn02937	2-(Formamido)-N1-(5-phosphoribosyl)acetamidine cyclo-ligase	c00002 + c02826 <=> c00008 + c00009 + c00067 + c02140	ATP + 5'-Phosphoribosylformylglycinamidine <=> ADP + Phosphate + H+ + AIR	6.3.3.1	c	20.656	peg.2141
rxn02938	1-(5-Phospho-D-ribosyl)-5-amino-4-imidazolecarboxylate carboxy-lyase	c00067 + c02893 <=> c00011 + c02140	H+ + 5'-Phosphoribosyl-4-carboxy-5-aminoimidazole <=> CO2 + AIR	|4.1.1.21|	c	-1.32	peg.2929+peg.2930
rxn02939	4-phospho-D-erythronate:NAD+ 2-oxidoreductase	c00003 + c02147 <=> c00004 + c00067 + c03606	NAD + 4-Phosphoerythronate <=> NADH + H+ + 2-Oxo-3-hydroxy-4-phosphobutanoate	|1.1.1.290|	c	6.22	peg.1365
rxn02949	(S)-3-Hydroxyisobutyryl-CoA hydro-lyase	c00001 + c02187 <=> c03572	H2O + Methacrylyl-CoA <=> (S)-3-Hydroxyisobutyryl-CoA	|4.2.1.17|	c	0.867	peg.3222|peg.2412
rxn02988	quinolinate synthase	(2) c00001 + c00009 + c00067 + c02333 <=> c00095 + c03470	2 H2O + Phosphate + H+ + Quinolinate <=> Glycerone phosphate + Iminoaspartate		c	10.388	peg.869
rxn03004	10-Formyltetrahydrofolate:5'-phosphoribosylglycinamide	c00201 + c02394 <=> c00067 + c00087 + c02678	10-Formyl-THF + GAR <=> H+ + THF + N-Formyl-GAR	2.1.2.2	c	-6.68	peg.2142
rxn03012	rxn03012	c02414 <=> c00001 + c00067 + c02465	L-2-Amino-6-oxopimelate <=> H2O + H+ + tetrahydrodipicolinate		c	-16.737	SPONTANEOUS
rxn03031	Succinyl-CoA:2,3,4,5-tetrahydropyridine-2,6-dicarboxylate	c00001 + c00078 + c02465 <=> c00010 + c02724	H2O + Succinyl-CoA + tetrahydrodipicolinate <=> CoA + N-Succinyl-L-2-amino-6-oxopimelate	2.3.1.117	c	11.443	peg.575
rxn03052	5-Methyltetrahydropteroyltri-L-glutamate:L-homocysteine	c00135 + c02738 <=> c00060 + c02555	L-Homocysteine + 5-Methyltetrahydropteroyltri-L-glutamate <=> Methionine + Tetrahydropteroyltri-L-glutamate	|2.1.1.14|	c	-6.406	peg.698
rxn03060	2-Hydroxybutane-1,2,3-tricarboxylate hydro-lyase	c01501 <=> c00001 + c02597	2-Methylcitrate <=> H2O + cis-2-Methylaconitate	4.2.1.79	c	0.913	peg.2439
rxn03061	(2S,3R)-3-Hydroxybutane-1,2,3-tricarboxylate hydro-lyase	c02799 <=> c00001 + c02597	Methylisocitrate <=> H2O + cis-2-Methylaconitate	4.2.1.99	c	0.913	peg.2084|peg.2989
rxn03062	3-Isopropylmalate:NAD+ oxidoreductase	c00003 + c02693 <=> c00004 + c00067 + c02605	NAD + 3-Isopropylmalate <=> NADH + H+ + 2-isopropyl-3-oxosuccinate	1.1.1.85	c	6.22	peg.2471
rxn03068	(R)-2,3-Dihydroxy-3-methylbutanoate:NADP+ oxidoreductase	c00006 + c02498 <=> c00005 + c00067 + c02569	TPN + 2,3-Dihydroxy-isovalerate <=> TPNH + H+ + 2-Oxo-3-hydroxyisovalerate	|1.1.1.86|	c	6.22	peg.521
rxn03080	6,7-Dimethyl-8-(1-D-ribityl)lumazine:6,7-dimethyl-8-(1-D-ribityl)	c02882 + c11225 <=> (2) c00001 + c00009 + c00067 + c02656	4--1-D-Ribitylamino-5-aminouracil + 3-4-dihydroxy-2-butanone4-phosphate <=> 2 H2O + Phosphate + H+ + 6-7-Dimethyl-8--1-D-ribityllumazine	2.5.1.9	c	0.922	peg.2609
rxn03084	5'-Phosphoribosylformylglycinamide:L-glutamine amido-ligase	c00001 + c00002 + c00053 + c02678 <=> c00008 + c00009 + c00023 + c00067 + c02826	H2O + ATP + L-Glutamine + N-Formyl-GAR <=> ADP + Phosphate + GLU + H+ + 5'-Phosphoribosylformylglycinamidine	6.3.5.3	c	-13.457	peg.858
rxn03087	N-Succinyl-L-2,6-diaminoheptanedioate:2-ocoglytarate	c00024 + c02698 <=> c00023 + c02724	2-Oxoglutarate + N-Succinyl-L-2,6-diaminopimelate <=> GLU + N-Succinyl-L-2-amino-6-oxopimelate	2.6.1.17	c	0	peg.2841|peg.577
rxn03108	ATP:4-amino-2-methyl-5-phosphomethylpyrimidine phosphotransferase	c00002 + c02775 <=> c00008 + c02894	ATP + 4-Amino-2-methyl-5-phosphomethylpyrimidine <=> ADP + 4-Amino-2-methyl-5-diphosphomethylpyrimidine	2.7.4.7	c	0	peg.3166|peg.3336
rxn03130	UDP-2,3-bis(3-hydroxytetradecanoyl)glucosamine diphosphatase	c00001 + c02835 <=> c00091 + c02930	H2O + UDP-2,3-bis(3-hydroxytetradecanoyl)glucosamine <=> UMP + Lipid X	|3.6.1.-|	c	-9.313	peg.2079
rxn03135	Imidazole-glycerol-3-phosphate synthase	c00023 + c00067 + c02843 + c02851 <=> c00053 + c02991	GLU + H+ + D-erythro-imidazol-glycerol-phosphate + AICAR <=> L-Glutamine + phosphoribulosylformimino-AICAR-phosphate		c	25.53	peg.533+peg.535
rxn03136	1-(5'-Phosphoribosyl)-5-amino-4-(N-succinocarboxamide)-imidazole	c02921 <=> c00106 + c02851	SAICAR <=> Fumarate + AICAR	4.3.2.2	c	7.34	peg.2466
rxn03137	10-Formyltetrahydrofolate:5'-phosphoribosyl-5-amino-4-	c00201 + c02851 <=> c00087 + c02884	10-Formyl-THF + AICAR <=> THF + FAICAR	2.1.2.3	c	-5.44	peg.2317
rxn03146	UDP-3-O-acetylglucosamine deacetylase	c00001 + c02886 <=> c00029 + c03584	H2O + UDP-3-O-(beta-hydroxymyristoyl)-N-acetylglucosamine <=> ACET + UDP-3-O-(beta-hydroxymyristoyl)-D-glucosamine	|3.5.1.-|	c	-2.003	peg.2214
rxn03147	1-(5-Phosphoribosyl)-5-amino-4-carboxyimidazole:L-aspartate ligase	c00002 + c00041 + c02893 <=> c00008 + c00009 + (2) c00067 + c02921	ATP + Aspartate + 5'-Phosphoribosyl-4-carboxy-5-aminoimidazole <=> ADP + Phosphate + 2 H+ + SAICAR	6.3.2.6	c	-16.084	peg.2846
rxn03159	UDP-2,3-bis(3-hydroxytetradecanoyl)-beta-D-glucosamine:2,3-bis-(3-	c02835 + c02930 <=> c00014 + c03002	UDP-2,3-bis(3-hydroxytetradecanoyl)glucosamine + Lipid X <=> UDP + Lipid A disaccharide	2.4.1.182	c	-1.7	peg.593
rxn03164	UDP-N-acetylmuramoyl-L-alanyl-D-glutamyl-meso-2,6-	c00002 + c00731 + c02964 <=> c00008 + c00009 + c00067 + c02968	ATP + D-Ala-D-Ala + UDP-N-acetylmuramoyl-L-alanyl-D-gamma-glutamyl-meso-2,6-diaminopimelate <=> ADP + Phosphate + H+ + UDP-N-acetylmuramoyl-L-alanyl-D-glutamyl-6-carboxy-L-lysyl-D-alanyl- D-alanine	6.3.2.10|6.3.2.15	c	-6.354	INITIAL GAP FILLING
rxn03174	2-Amino-4-hydroxy-6-(erythro-1,2,3-trihydroxypropyl)	c00001 + c02978 <=> c03666	H2O + 7,8-Dihydroneopterin 3'-triphosphate <=> 2,5-Diamino-6-(5'-triphosphoryl-3',4'-trihydroxy-2'-oxopentyl)- amino-4-oxopyrimidine	|3.5.4.16|	c	7.217	peg.2322|peg.198
rxn03175	N-(5'-Phospho-D-ribosylformimino)-5-amino-1-	c02979 <=> c02991	phosphoribosylformiminoaicar-phosphate <=> phosphoribulosylformimino-AICAR-phosphate	5.3.1.16	c	0.62	peg.534
rxn03181	ATP:2,3,2',3'-tetrakis(3-hydroxytetradecanoyl)-D-glucosaminyl-beta-	c00002 + c03002 <=> c00008 + c02993	ATP + Lipid A disaccharide <=> ADP + Lipid IV(A)	2.7.1.130	c	-4.5	peg.1602
rxn03182	3-deoxy-D-manno-octulosonic acid transferase	c02546 + c02993 <=> c00046 + c03585	CMP-KDO + Lipid IV(A) <=> CMP + KDO-lipid IV(A)	|2.-.-.-|	c	-1.7	peg.18
rxn03188	3-Ureidoisobutyrate amidohydrolase	c00001 + (2) c00067 + c03034 <=> c00011 + c00013 + c03063	H2O + 2 H+ + 3-Ureidoisobutyrate <=> CO2 + NH3 + 3-Aminoisobutanoate	|3.5.1.6|	c	2.727	peg.32|peg.1205
rxn03194	(S)-2-Aceto-2-hydroxybutanoate pyruvate-lyase (carboxylating)	c00094 + c03049 <=> c00056 + c00498	2-Oxobutyrate + 2-Hydroxyethyl-ThPP <=> TPP + 2-Aceto-2-hydroxybutanoate	|2.2.1.6|	c	-3.66	peg.518+peg.519
rxn03236	4a-hydroxytetrahydrobiopterin hydro-lyase	c03897 <=> c00001 + c00231	4a-Hydroxytetrahydrobiopterin <=> H2O + Dihydrobiopterin	|4.2.1.96|	c	0.373	peg.1340
rxn03239	(S)-3-Hydroxyhexadecanoyl-CoA:NAD+ oxidoreductase	c00003 + c03113 <=> c00004 + c00067 + c03114	NAD + (S)-3-Hydroxyhexadecanoyl-CoA <=> NADH + H+ + 3-Oxopalmitoyl-CoA	|1.1.1.35|1.1.1.211|	c	3.76	peg.3207+peg.3208|peg.2412
rxn03240	(S)-3-Hydroxyhexadecanoyl-CoA hydro-lyase	c03113 <=> c00001 + c03126	(S)-3-Hydroxyhexadecanoyl-CoA <=> H2O + (2E)-Hexadecenoyl-CoA	|4.2.1.17|4.2.1.74|	c	2.163	peg.3222|peg.2412
rxn03241	(S)-3-Hydroxytetradecanoyl-CoA hydro-lyase	c03115 <=> c00001 + c03127	(S)-3-Hydroxytetradecanoyl-CoA <=> H2O + (2E)-Tetradecenoyl-CoA	|4.2.1.17|4.2.1.74|	c	2.163	peg.3222|peg.2412
rxn03242	(S)-3-Hydroxydodecanoyl-CoA:NAD+ oxidoreductase	c00003 + c03116 <=> c00004 + c00067 + c03117	NAD + (S)-3-Hydroxydodecanoyl-CoA <=> NADH + H+ + 3-Oxododecanoyl-CoA	|1.1.1.35|1.1.1.211|	c	3.76	peg.3207+peg.3208|peg.2412
rxn03243	Decanoyl-CoA:acetyl-CoA C-acyltransferase	c00022 + c03128 <=> c00010 + c03117	Acetyl-CoA + Decanoyl-CoA <=> CoA + 3-Oxododecanoyl-CoA	|2.3.1.16|	c	7.056	peg.3098|peg.2411
rxn03244	(S)-Hydroxydecanoyl-CoA:NAD+ oxidoreductase	c00003 + c03118 <=> c00004 + c00067 + c03119	NAD + (S)-Hydroxydecanoyl-CoA <=> NADH + H+ + 3-Oxodecanoyl-CoA	|1.1.1.35|1.1.1.211|	c	3.76	peg.3207+peg.3208|peg.2412
rxn03245	(S)-Hydroxydecanoyl-CoA hydro-lyase	c03118 <=> c00001 + c03129	(S)-Hydroxydecanoyl-CoA <=> H2O + (2E)-Decenoyl-CoA	|4.2.1.17|4.2.1.74|	c	2.163	peg.3222|peg.2412
rxn03246	(S)-Hydroxyoctanoyl-CoA:NAD+ oxidoreductase	c00003 + c03120 <=> c00004 + c00067 + c03121	NAD + (S)-Hydroxyoctanoyl-CoA <=> NADH + H+ + 3-Oxooctanoyl-CoA	|1.1.1.35|1.1.1.211|	c	3.76	peg.3207+peg.3208|peg.2412
rxn03247	(S)-Hydroxyoctanoyl-CoA hydro-lyase	c03120 <=> c00001 + c03130	(S)-Hydroxyoctanoyl-CoA <=> H2O + (2E)-Octenoyl-CoA	|4.2.1.17|4.2.1.74|	c	2.163	peg.3222|peg.2412
rxn03248	Hexanoyl-CoA:acetyl-CoA C-acyltransferase	c00022 + c03124 <=> c00010 + c03121	Acetyl-CoA + Hexanoyl-CoA <=> CoA + 3-Oxooctanoyl-CoA	|2.3.1.16|	c	7.056	peg.3098|peg.2411
rxn03249	(S)-Hydroxyhexanoyl-CoA:NAD+ oxidoreductase	c00003 + c03122 <=> c00004 + c00067 + c03123	NAD + (S)-Hydroxyhexanoyl-CoA <=> NADH + H+ + 3-Oxohexanoyl-CoA	|1.1.1.35|1.1.1.211|	c	3.76	peg.3207+peg.3208|peg.2412
rxn03250	(S)-Hydroxyhexanoyl-CoA hydro-lyase	c03122 <=> c00001 + c03125	(S)-Hydroxyhexanoyl-CoA <=> H2O + (2E)-Hexenoyl-CoA	|4.2.1.17|4.2.1.74|	c	2.163	peg.3222|peg.2412
rxn03384	Uroporphyrinogen I carboxy-lyase	(4) c00067 + c03414 <=> (4) c00011 + c03416	4 H+ + UroporphyrinogenI <=> 4 CO2 + CoproporphyrinogenI	|4.1.1.37|	c	10000000	peg.120
rxn03393	Octaprenyl-hydroxybenzoate decarboxylase	c00067 + c03443 <=> c00011 + c03444	H+ + 3-Octaprenyl-4-hydroxybenzoate <=> CO2 + 2-Octaprenylphenol	|4.1.1.-|	c	-0.1	peg.1549|peg.603
rxn03394	rxn03394	c00005 + c00007 + c00067 + c03444 <=> c00001 + c00006 + c03445	TPNH + O2 + H+ + 2-Octaprenylphenol <=> H2O + TPN + 2-Octaprenyl-6-hydroxyphenol		c	-95.8267	peg.613
rxn03395	2-octaprenyl-6-hydroxyphenol methylase	c00017 + c03445 <=> c00019 + c00067 + c03446	SAM + 2-Octaprenyl-6-hydroxyphenol <=> S-Adenosylhomocysteine + H+ + 2-Octaprenyl-6-methoxyphenol	|2.1.1.64|	c	-4.36	peg.1878
rxn03397	UDP-L-rhamnose:flavonol-3-O-D-glucoside L-rhamnosyltransferase	c00017 + c03447 <=> c00019 + c00067 + c03448	SAM + 2-Octaprenyl-6-methoxy-1,4-benzoquinone <=> S-Adenosylhomocysteine + H+ + 2-Octaprenyl-3-methyl-6-methoxy-1,4-benzoquinone	|2.1.1.-|	c	-19.42	peg.615
rxn03406	Undecaprenyl-diphospho-N-acetylmuramoyl-(N-acetylglucosamine)-	c00002 + c00013 + c03487 <=> c00008 + c00009 + c00067 + c03488	ATP + NH3 + Undecaprenyl-diphospho-N-acetylmuramoyl-(N-acetylglucosamine)-L-alanyl-D-glutamyl-L-lysyl-D-alanyl-D-alanine <=> ADP + Phosphate + H+ + Undecaprenyl-diphospho-N-acetylmuramoyl-(N-acetylglucosamine)-L-alanyl-D-glutaminyl-L-lysyl-D-alanyl-D-alanine	|6.3.1.2|	c	-2.094	peg.253
rxn03407	Undecaprenyl-diphospho-N-acetylmuramoyl-(N-acetylglucosamine)-	c00002 + c00013 + c03491 <=> c00008 + c00009 + c00067 + c03492	ATP + NH3 + Undecaprenyl-diphospho-N-acetylmuramoyl-(N-acetylglucosamine)-L-alanyl-gamma-D-glutamyl-L-lysyl-D-alanyl-D-alanine <=> ADP + Phosphate + H+ + Undecaprenyl-diphospho-N-acetylmuramoyl-(N-acetylglucosamine)-L-alanyl-D-isoglutaminyl-L-lysyl-D-alanyl-D-alanine	|6.3.1.2|	c	-2.094	peg.253
rxn03408	UDP-N-acetylglucosamine-N-acetylmuramyl-(pentapeptide)pyrophosphoryl-undecaprenol N-acetylglucosamine transferase	c00037 + c03494 <=> c00014 + c03495	UDP-N-acetylglucosamine + Undecaprenyl-diphospho-N-acetylmuramoyl-L-alanyl-D-glutamyl-meso-2,6-diaminopimeloyl-D-alanyl-D-alanine <=> UDP + Undecaprenyl-diphospho-N-acetylmuramoyl--N-acetylglucosamine-L-ala-D-glu-meso-2-6-diaminopimeloyl-D-ala-D-ala	|2.4.1.227|	c	-1.7	peg.2220
rxn03409	Undecaprenyl-diphospho-N-acetylmuramoyl-(N-acetylglucosamine)-	c00002 + c00013 + c03495 <=> c00008 + c00009 + c00067 + c03496	ATP + NH3 + Undecaprenyl-diphospho-N-acetylmuramoyl--N-acetylglucosamine-L-ala-D-glu-meso-2-6-diaminopimeloyl-D-ala-D-ala <=> ADP + Phosphate + H+ + Undecaprenyl-diphospho-N-acetylmuramoyl-(N-acetylglucosamine)-L-alanyl-D-glutaminyl-meso-2,6-diaminopimeloyl-D-alanyl-D-alanine	|6.3.1.2|	c	-2.094	peg.253
rxn03419	Formamidopyrimidine nucleoside triphosphate 7,8-8,9-dihydrolase	c00001 + c03518 <=> c00047 + c00067 + c03519	H2O + Formamidopyrimidine nucleoside triphosphate <=> FORM + H+ + 2,5-Diaminopyrimidine nucleoside triphosphate	|3.5.4.16|	c	-0.503	peg.2322|peg.198
rxn03421	GTP 7,8-8,9-dihydrolase	c03519 <=> c03666	2,5-Diaminopyrimidine nucleoside triphosphate <=> 2,5-Diamino-6-(5'-triphosphoryl-3',4'-trihydroxy-2'-oxopentyl)- amino-4-oxopyrimidine	|3.5.4.16|6.-.-.-|	c	0.62	peg.2322|peg.198
rxn03422	N-succinyl-L-glutamate 5-semialdehyde:NAD+ oxidoreductase	c00001 + c00003 + c03526 <=> c00004 + (2) c00067 + c03525	H2O + NAD + N-Succinyl-L-glutamate 5-semialdehyde <=> NADH + 2 H+ + N-Succinyl-L-glutamate	|1.2.1.71|	c	-9.803	peg.2838
rxn03433	(S)-3-Hydroxyisobutyryl-CoA hydrolase	c00001 + c03572 <=> c00010 + c00067 + c00876	H2O + (S)-3-Hydroxyisobutyryl-CoA <=> CoA + H+ + 3-Hydroxyisobutyrate	|3.1.2.4|	c	-5.757	peg.2090
rxn03435	(R)-2,3-Dihydroxy-3-methylpentanoate:NADP+ oxidoreductase	c00006 + c02535 <=> c00005 + c00067 + c10162	TPN + 2,3-Dihydroxy-3-methylvalerate <=> TPNH + H+ + (R)-3-Hydroxy-3-methyl-2-oxopentanoate	|1.1.1.86|	c	6.22	peg.521
rxn03436	(S)-2-Aceto-2-hydroxybutanoate:NADP+ oxidoreductase (isomerizing)	c00498 <=> c10162	2-Aceto-2-hydroxybutanoate <=> (R)-3-Hydroxy-3-methyl-2-oxopentanoate	|1.1.1.86|5.4.99.3|	c	2.46	peg.521
rxn03437	(R)-2,3-Dihydroxy-3-methylpentanoate hydro-lyase	c02535 <=> c00001 + c00508	2,3-Dihydroxy-3-methylvalerate <=> H2O + 3MOP	|4.2.1.9|	c	-6.747	peg.2692
rxn03439	3-deoxy-D-manno-octulosonic acid transferase	c02546 + c03585 <=> c00046 + c03586	CMP-KDO + KDO-lipid IV(A) <=> CMP + kdo2-lipid iva	|2.-.-.-|	c	-1.7	peg.18
rxn03445	O-Phospho-4-hydroxy-L-threonine:2-oxoglutarate aminotransferase	c00024 + c03607 <=> c00023 + c03606	2-Oxoglutarate + 4-(Phosphonooxy)-threonine <=> GLU + 2-Oxo-3-hydroxy-4-phosphobutanoate	2.6.1.52	c	0	peg.2196
rxn03446	O-Phospho-4-hydroxy-L-threonine phospho-lyase (adding water)	c00001 + c03607 <=> c00009 + c00067 + c03608	H2O + 4-(Phosphonooxy)-threonine <=> Phosphate + H+ + 4-Hydroxy-L-threonine	|4.2.3.1|	c	-2.317	peg.3037
rxn03511	ADP-D-glycero-D-manno-heptose 6-epimerase	c03830 <=> c03831	ADP-D-glycero-D-manno-heptose <=> ADP-L-glycero-D-manno-heptose	5.1.3.20	c	0	peg.8
rxn03535	ATP:cob(I)yrinic acid-a,c-diamide Cobeta-adenosyltransferase	c00002 + c03915 <=> c00421 + c03916	ATP + Cob(I)yrinate diamide <=> Triphosphate + Adenosyl cobyrinate diamide	|2.5.1.17|	c	10000000	peg.1503
rxn03638	Acetyl-CoA:D-glucosamine-1-phosphate N-acetyltransferase	c00022 + c03671 <=> c00010 + c00067 + c02611	Acetyl-CoA + D-Glucosamine1-phosphate <=> CoA + H+ + N-Acetyl-D-glucosamine1-phosphate	2.3.1.157|2.3.1.4	c	-5.294	peg.3316
rxn03839	AMID5	c00013 + c00400 <=> c00001 + c01150	NH3 + Acrylate <=> H2O + Acrylamide	|3.5.1.4|	c	4.723	peg.65
rxn03841	4-amino-4-deoxychorismate pyruvate-lyase	c08210 <=> c00020 + c00067 + c00443	ADC <=> Pyruvate + H+ + ABEE	|4.1.3.38|	c	-36.97	peg.2722|peg.1619
rxn03843	Farnesyl diphosphate:Isopentenyl diphosphate farnesyl transferase	c00113 + c00350 <=> c00012 + c08211	Isopentenyldiphosphate + Farnesyldiphosphate <=> PPi + trans,trans,cis-Geranylgeranyl diphosphate	|2.5.1.-|	c	-13	peg.584
rxn03869	Acylamide aminohydrolase	c00001 + c06707 <=> c00013 + c00153	H2O + Benzamide <=> NH3 + Benzoate	|3.5.1.4|	c	-4.723	peg.65
rxn03884	2-dehydro-3-deoxy-D-gluconate-6-phosphate	c02711 <=> c00020 + c00102	2-Keto-3-deoxy-6-phosphogluconate <=> Pyruvate + Glyceraldehyde3-phosphate	4.1.2.14	c	0.75	peg.2771
rxn03885	D-mannonate hydro-lyase	c00403 <=> c00001 + c00176	D-Mannonate <=> H2O + 2-keto-3-deoxygluconate	4.2.1.8	c	-8.167	peg.3007
rxn03891	trans-hexaprenyltranstransferase	c00113 + c00906 <=> c00012 + c02590	Isopentenyldiphosphate + all-trans-Hexaprenyl diphosphate <=> PPi + all-trans-Heptaprenyl diphosphate	|2.5.1.30|	c	-13	peg.490|peg.102
rxn03892	PPTT	c00113 + c02591 <=> c00012 + c00906	Isopentenyldiphosphate + pendp <=> PPi + all-trans-Hexaprenyl diphosphate	|2.5.1.33|	c	-13	peg.490|peg.102
rxn03893	Hydroxybenzoate octaprenyltransferase	c00136 + c02557 <=> c00012 + c03443	4-Hydroxybenzoate + Farnesylfarnesylgeraniol <=> PPi + 3-Octaprenyl-4-hydroxybenzoate	|2.5.1.-|	c	-16.91	peg.3285
rxn03901	Undecaprenyl-diphosphate phosphohydrolase	c00001 + c02229 <=> c00009 + c00067 + c00286	H2O + Undecaprenyldiphosphate <=> Phosphate + H+ + Undecaprenylphosphate	3.6.1.27	c	-6.817	peg.877
rxn03903	UDPMurAc(oyl-L-Ala-D-gamma-Glu-L-Lys-D-Ala-D-Ala):undecaprenyl-	c00286 + c02862 <=> c00091 + c02948	Undecaprenylphosphate + UDPMurAc(oyl-L-Ala-D-gamma-Glu-L-Lys-D-Ala-D-Ala) <=> UMP + MurAc(oyl-L-Ala-D-gamma-Glu-L-Lys-D-Ala-D-Ala)-diphospho- undecaprenol	|2.7.8.13|	c	0	peg.2223
rxn03904	UDPMurAc(oyl-L-Ala-D-gamma-Glu-L-Lys-D-Ala-D-Ala):undecaprenyl-	c00286 + c02968 <=> c00091 + c03494	Undecaprenylphosphate + UDP-N-acetylmuramoyl-L-alanyl-D-glutamyl-6-carboxy-L-lysyl-D-alanyl- D-alanine <=> UMP + Undecaprenyl-diphospho-N-acetylmuramoyl-L-alanyl-D-glutamyl-meso-2,6-diaminopimeloyl-D-alanyl-D-alanine	2.7.8.13	c	0	peg.2223
rxn03906	rxn03906	c00004 + c00007 + (2) c00067 + c02045 <=> c00001 + c00003 + c00011 + c01932	NADH + O2 + 2 H+ + 1-Hydroxy-2-naphthoate <=> H2O + NAD + CO2 + 1,2-Naphthalenediol	|1.14.13.1|	c	-95.9267	peg.1801
rxn03907	CTP: 2-C-Methyl-D-erythritol 4-phosphate cytidylyltransferase	c00052 + c08286 <=> c00012 + c08287	CTP + 2-C-methyl-D-erythritol4-phosphate <=> PPi + 4--cytidine5-diphospho-2-C-methyl-D-erythritol	|2.7.7.60|	c	1.07	peg.2665
rxn03908	ATP: 4-(Cytidine 5'-diphospho)-2-C-methyl-D-erythritol	c00002 + c08287 <=> c00008 + c08288	ATP + 4--cytidine5-diphospho-2-C-methyl-D-erythritol <=> ADP + 2-phospho-4--cytidine5-diphospho-2-C-methyl-D-erythritol	|2.7.1.148|	c	-4.5	peg.1535
rxn03909	1-Deoxy-D-xylulose-5-phosphate pyruvate-lyase (carboxylating)	c00020 + c00067 + c00102 <=> c00011 + c08289	Pyruvate + H+ + Glyceraldehyde3-phosphate <=> CO2 + 1-deoxy-D-xylulose5-phosphate	|2.2.1.7|	c	-8.11	peg.103
rxn03910	2-Phospho-4-(cytidine 5'-diphospho)-2-C-methyl-D-erythritol	c08288 <=> c00046 + c08301	2-phospho-4--cytidine5-diphospho-2-C-methyl-D-erythritol <=> CMP + 2-C-methyl-D-erythritol2-4-cyclodiphosphate	|4.6.1.12|	c	26.77	peg.2664
rxn03916	D-glycero-D-manno-hepose 1-phosphate adenyltransferase	c00002 + c04920 <=> c00012 + c03830	ATP + D-Glycero-D-manno-heptose1-phosphate <=> PPi + ADP-D-glycero-D-manno-heptose	|2.7.-.-|2.7.7.-|	c	1.07	peg.17
rxn03917	sedoheptulose 7-phosphate isomerase	c00238 <=> c04918	Sedoheptulose7-phosphate <=> D-Glycero-D-manno-heptose7-phosphate	|5.-.-.-|	c	-0.86	peg.2233
rxn03918	D-glycero-D-manno-heptose 7-phosphate kinase	c00002 + c04918 <=> c00008 + c08316	ATP + D-Glycero-D-manno-heptose7-phosphate <=> ADP + D-Glycero-D-manno-heptose1-7-bisphosphate	|2.7.-.-|2.7.1.-|	c	-4.5	peg.17
rxn03919	D-glycero-D-manno-heptose 1,7-bisphosphate phosphatase	c00001 + c08316 <=> c00009 + c00067 + c04920	H2O + D-Glycero-D-manno-heptose1-7-bisphosphate <=> Phosphate + H+ + D-Glycero-D-manno-heptose1-phosphate	|3.1.-.-|	c	-2.317	peg.5
rxn03933	UDP-N-acetylglucosamine-N-acetylmuramyl-(pentapeptide)pyrophosphoryl-undecaprenol N-acetylglucosamine transferase	c00037 + c02948 <=> c00014 + c03491	UDP-N-acetylglucosamine + MurAc(oyl-L-Ala-D-gamma-Glu-L-Lys-D-Ala-D-Ala)-diphospho- undecaprenol <=> UDP + Undecaprenyl-diphospho-N-acetylmuramoyl-(N-acetylglucosamine)-L-alanyl-gamma-D-glutamyl-L-lysyl-D-alanyl-D-alanine	|2.4.1.227|	c	-1.7	peg.2220
rxn03951	NAD-dependent threonine 4-phosphate dehydrogenase	c00003 + c03607 <=> c00004 + c00067 + c04539	NAD + 4-(Phosphonooxy)-threonine <=> NADH + H+ + 2-Amino-3-oxo-4-phosphonooxybutyrate	|1.1.1.262|	c	3.76	peg.3228|peg.939
rxn03958	1-Deoxy-D-xylulose-5-phosphate isomeroreductase	c00006 + c08286 <=> c00005 + c00067 + c08289	TPN + 2-C-methyl-D-erythritol4-phosphate <=> TPNH + H+ + 1-deoxy-D-xylulose5-phosphate	|1.1.1.267|	c	5.18	peg.586
rxn03975	FMNH2:NADP+ oxidoreductase	c00006 + c01270 <=> c00005 + c00050 + c00067	TPN + FMNH2 <=> TPNH + FMN + H+	|1.5.1.29|	c	18.85	peg.209
rxn03990	nitric oxide, NAD(P)H2:oxygen oxidoreductase	c00004 + (2) c00007 + (2) c00418 <=> c00003 + c00067 + (2) c00209	NADH + 2 O2 + 2 NO <=> NAD + H+ + 2 Nitrate	|1.14.12.17|	c	10000000	peg.469
rxn03991	nitric oxide, NADPH2:oxygen oxidoreductase	c00005 + (2) c00007 + (2) c00418 <=> c00006 + c00067 + (2) c00209	TPNH + 2 O2 + 2 NO <=> TPN + H+ + 2 Nitrate	|1.14.12.17|	c	10000000	peg.469
rxn04045	sirohydrochlorin cobalt-lyase	(2) c00067 + c00149 + c03426 <=> c08368	2 H+ + Co2+ + Sirohydrochlorin <=> Cobalt-precorrin 2	|4.99.1.3|	c	10000000	peg.484
rxn04070	pyridoxine 5'-phosphate synthase	c08289 + c08449 <=> (2) c00001 + c00009 + (2) c00067 + c00478	1-deoxy-D-xylulose5-phosphate + 3-Amino-2-oxopropyl phosphate <=> 2 H2O + Phosphate + 2 H+ + Pyridoxine phosphate	|2.6.99.2|	c	-31.658	peg.1652
rxn04113	isopentenyl-diphosphate:NAD(P)+ oxidoreductase	c00005 + c00067 + c08615 <=> c00001 + c00006 + c00113	TPNH + H+ + 1-Hydroxy-2-methyl-2-butenyl 4-diphosphate <=> H2O + TPN + Isopentenyldiphosphate	|1.17.1.2|	c	-16.857	peg.501
rxn04132	rxn04132	c00001 + c08625 <=> c00011 + c01567	H2O + 5-Hydroxyisourate <=> CO2 + (R)-Allantoin		c	-39.343	SPONTANEOUS
rxn04133	rxn04133	c00001 + c08625 <=> c00011 + c01092	H2O + 5-Hydroxyisourate <=> CO2 + Allantoin		c	-39.343	SPONTANEOUS
rxn04139	2-Octaprenyl-3-methyl-6-methoxy-1,4-benzoquinone ,NADPH2:oxygen	c00005 + c00007 + c03448 <=> c00001 + c00006 + c03449	TPNH + O2 + 2-Octaprenyl-3-methyl-6-methoxy-1,4-benzoquinone <=> H2O + TPN + 2-Octaprenyl-3-methyl-5-hydroxy-6-methoxy-1,4-benzoquinone	|1.14.13.-|	c	-95.4367	peg.932|peg.27
rxn04143	tartrate dehydrogenase	c00003 + c00666 <=> c00004 + c00067 + c02186	NAD + Tartrate <=> NADH + H+ + Oxaloglycolate	|1.1.1.93|	c	6.22	peg.2809
rxn04308	di-trans,poly-cis-Decaprenyl-diphosphate:isopentenyl-diphosphate	(7) c00113 + c08211 <=> (7) c00012 + c02229	7 Isopentenyldiphosphate + trans,trans,cis-Geranylgeranyl diphosphate <=> 7 PPi + Undecaprenyldiphosphate	|2.5.1.31|	c	-91	peg.584
rxn04456	rxn04456	c00067 + c09027 <=> c00011 + c01092	H+ + 5-Hydroxy-2-oxo-4-ureido-2,5-dihydro-1H-imidazole-5-carboxylate <=> CO2 + Allantoin		c	-14.55	SPONTANEOUS
rxn04457	rxn04457	c00067 + c09027 <=> c00011 + c01567	H+ + 5-Hydroxy-2-oxo-4-ureido-2,5-dihydro-1H-imidazole-5-carboxylate <=> CO2 + (R)-Allantoin		c	-14.55	SPONTANEOUS
rxn04597	3-phenylpropanoate,NADH:oxygen oxidoreductase (2,3-hydroxylating)	c00004 + c00007 + c00067 + c03343 <=> c00003 + c08405	NADH + O2 + H+ + Phenylpropanoate <=> NAD + cis-3-(Carboxy-ethyl)-3,5-cyclo-hexadiene-1,2-diol	|1.14.12.19|1.14.12.-|	c	-72.3197	peg.134
rxn04674	rxn04674	c00017 + c09410 <=> c00019 + c00067 + c01401	SAM + Demethylphylloquinone <=> S-Adenosylhomocysteine + H+ + Vitamin K1	|2.1.1.-|	c	-19.42	peg.615
rxn04724	salicylate,NADH:oxygen oxidoreductase	c00004 + c00007 + (2) c00067 + c09791 <=> c00001 + c00003 + c00011 + c01871	NADH + O2 + 2 H+ + 3-Methylsalicylate <=> H2O + NAD + CO2 + 3-Methylcatechol	|1.14.13.1|	c	-95.9267	peg.1801
rxn04745	salicylate,NADH:oxygen oxidoreductase	c00004 + c00007 + (2) c00067 + c09812 <=> c00001 + c00003 + c00011 + c09813	NADH + O2 + 2 H+ + 4-Hydroxymethylsalicylate <=> H2O + NAD + CO2 + 4-Hydroxymethylcatechol	|1.14.13.1|	c	-95.9267	peg.1801
rxn04748	salicylate,NADH:oxygen oxidoreductase	c00004 + c00007 + (2) c00067 + c09806 <=> c00001 + c00003 + c00011 + c04117	NADH + O2 + 2 H+ + m-Cresotic acid <=> H2O + NAD + CO2 + 4-Methylcatechol	|1.14.13.1|	c	-95.9267	peg.1801
rxn04750	(S)-3-hydroxyacyl-CoA:NAD+ oxidoreductase	c00003 + c09844 <=> c00004 + c00067 + c01507	NAD + (3S)-3-Hydroxyadipyl-CoA <=> NADH + H+ + 3-Oxoadipyl-CoA	|1.1.1.35|	c	3.76	peg.3207+peg.3208|peg.2412
rxn04954	5-methyltetrahydrofolate:NAD+ oxidoreductase	c00003 + c00345 <=> c00004 + c00067 + c00125	NAD + 5-Methyltetrahydrofolate <=> NADH + H+ + 5,10-Methylene-THF	|1.5.1.20|	c	3.79	peg.412
rxn04996	dimethyallyl diphosphate:NADP+ oxidoreductase	c00001 + c00006 + c00202 <=> c00005 + c00067 + c08615	H2O + TPN + DMAPP <=> TPNH + H+ + 1-Hydroxy-2-methyl-2-butenyl 4-diphosphate	|1.17.1.2|	c	16.197	peg.501
rxn05029	ATP:cobinamide Cobeta-adenosyltransferase	c00002 + c03422 <=> c00421 + c03918	ATP + Cobinamide <=> Triphosphate + Adenosyl cobinamide	|2.5.1.17|	c	10000000	peg.1503
rxn05039	pyrimidine phosphatase	c00001 + c02720 <=> c00009 + c00067 + c02882	H2O + 5-Amino-6--5-phosphoribitylaminouracil <=> Phosphate + H+ + 4--1-D-Ribitylamino-5-aminouracil	|3.1.3.-|	c	-2.317	AUTOCOMPLETION
rxn05040	3,4-Dihydroxy-2-butanone 4-phosphate synthase	c00171 <=> c00047 + c00067 + c11225	D-Ribulose5-phosphate <=> FORM + H+ + 3-4-dihydroxy-2-butanone4-phosphate		c	-20.78	peg.1191|peg.2610|peg.119
rxn05064	carbamate hydro-lyase	(2) c00067 + c01101 <=> c00011 + c00013	2 H+ + Carbamate <=> CO2 + NH3	|4.2.1.104|	c	3.53	SPONTANEOUS
rxn05116	rxn05116	c00067 + c04539 <=> c00011 + c08449	H+ + 2-Amino-3-oxo-4-phosphonooxybutyrate <=> CO2 + 3-Amino-2-oxopropyl phosphate		c	-3.09	SPONTANEOUS
rxn05145	Orthophosphate-ABC transport	c00001 + c00002 + c00009[e] <=> c00008 + (2) c00009 + c00067	H2O + ATP + Phosphate[e] <=> ADP + 2 Phosphate + H+	|TC-3.A.1.7|3.A.1.7|	c	-6.817	peg.1487+peg.1488+peg.1489+peg.1490|peg.3299+peg.3300+peg.3301+peg.3302
rxn05146	L-Glutamate-ABC transport	c00001 + c00002 + c00023[e] <=> c00008 + c00009 + c00023 + c00067	H2O + ATP + GLU[e] <=> ADP + Phosphate + GLU + H+		c	-6.817	peg.126
rxn05149	Manganese-ABC transport	c00001 + c00002 + c00030[e] <=> c00008 + c00009 + c00030 + c00067	H2O + ATP + Mn2+[e] <=> ADP + Phosphate + Mn2+ + H+	|3.A.1.15|	c	-6.817	AUTOCOMPLETION
rxn05150	Zinc-ABC transport	c00001 + c00002 + c00034[e] <=> c00008 + c00009 + c00034 + c00067	H2O + ATP + Zinc[e] <=> ADP + Phosphate + Zinc + H+	|TC-3.A.1.15|3.A.1.15|	c	-6.817	peg.195+peg.230|peg.195+peg.196
rxn05151	L-Lysine-ABC transport	c00001 + c00002 + c00039[e] <=> c00008 + c00009 + c00039 + c00067	H2O + ATP + Lysine[e] <=> ADP + Phosphate + Lysine + H+		c	-6.817	peg.2818|peg.2825
rxn05152	L-Aspartate-ABC transport	c00001 + c00002 + c00041[e] <=> c00008 + c00009 + c00041 + c00067	H2O + ATP + Aspartate[e] <=> ADP + Phosphate + Aspartate + H+		c	-6.817	peg.126
rxn05153	Sulfate-ABC transport	c00001 + c00002 + c00048[e] <=> c00008 + c00009 + c00048 + c00067	H2O + ATP + SLF[e] <=> ADP + Phosphate + SLF + H+		c	-6.817	peg.3295
rxn05156	L-Ornithine-ABC transport	c00001 + c00002 + c00064[e] <=> c00008 + c00009 + c00064 + c00067	H2O + ATP + Ornithine[e] <=> ADP + Phosphate + Ornithine + H+		c	-6.817	peg.2818|peg.2825
rxn05158	sn-Glycerol ABC transport	c00001 + c00002 + c00080[e] <=> c00008 + c00009 + c00067 + c00080	H2O + ATP + GLYC-3-P[e] <=> ADP + Phosphate + H+ + GLYC-3-P		c	-6.817	peg.2433|peg.2767+peg.2768+peg.2769+peg.2770|peg.2117+peg.2120+peg.2121
rxn05160	D-Ribose ABC transport	c00001 + c00002 + c00105[e] <=> c00008 + c00009 + c00067 + c00105	H2O + ATP + D-Ribose[e] <=> ADP + Phosphate + H+ + D-Ribose	|3.A.1.2|	c	-6.817	peg.377
rxn05163	Putrescine-ABC transport	c00001 + c00002 + c00118[e] <=> c00008 + c00009 + c00067 + c00118	H2O + ATP + PUTR[e] <=> ADP + Phosphate + H+ + PUTR		c	-6.817	peg.1213+peg.1214+peg.1215+peg.1216
rxn05164	L-Histidine-ABC transport	c00001 + c00002 + c00119[e] <=> c00008 + c00009 + c00067 + c00119	H2O + ATP + L-Histidine[e] <=> ADP + Phosphate + H+ + L-Histidine		c	-6.817	peg.2817|peg.550
rxn05165	L-Proline-ABC transport	c00001 + c00002 + c00129[e] <=> c00008 + c00009 + c00067 + c00129	H2O + ATP + L-Proline[e] <=> ADP + Phosphate + H+ + L-Proline		c	-6.817	peg.1527|peg.2381+peg.2382+peg.2383|peg.2972
rxn05166	Cobalt-ABC transport	c00001 + c00002 + c00149[e] <=> c00008 + c00009 + c00067 + c00149	H2O + ATP + Co2+[e] <=> ADP + Phosphate + H+ + Co2+		c	-6.817	AUTOCOMPLETION
rxn05170	Maltose-ABC transport	c00001 + c00002 + c00179[e] <=> c00008 + c00009 + c00067 + c00179	H2O + ATP + Maltose[e] <=> ADP + Phosphate + H+ + Maltose	|3.A.1.1|	c	-6.817	peg.268+peg.269+peg.270+peg.272|peg.264+peg.267
rxn05173	L-Arabinose-ABC transport	c00001 + c00002 + c00224[e] <=> c00008 + c00009 + c00067 + c00224	H2O + ATP + arabinose[e] <=> ADP + Phosphate + H+ + arabinose	|3.A.1.2|	c	-6.817	peg.1042+peg.1043+peg.1044
rxn05175	Spermidine-ABC transport	c00001 + c00002 + c00264[e] <=> c00008 + c00009 + c00067 + c00264	H2O + ATP + Spermidine[e] <=> ADP + Phosphate + H+ + Spermidine		c	-6.817	peg.1213+peg.1214+peg.1215+peg.1216
rxn05181	Betaine-ABC transport	c00001 + c00002 + c00540[e] <=> c00008 + c00009 + c00067 + c00540	H2O + ATP + BET[e] <=> ADP + Phosphate + H+ + BET	|3.A.1.12|	c	-6.817	peg.1527|peg.2381+peg.2382+peg.2383|peg.1925+peg.1926+peg.2918|peg.1925+peg.1926+peg.3204|peg.1924+peg.1925+peg.1926+peg.3132|peg.2972
rxn05183	D-Methionine-ABC transport	c00001 + c00002 + c00637[e] <=> c00008 + c00009 + c00067 + c00637	H2O + ATP + D-Methionine[e] <=> ADP + Phosphate + H+ + D-Methionine		c	-6.817	peg.2128+peg.2129+peg.2130
rxn05188	Ferrichrome ABC transport	c00001 + c00002 + c03724[e] <=> c00008 + c00009 + c00067 + c03724	H2O + ATP + Ferrichrome[e] <=> ADP + Phosphate + H+ + Ferrichrome		c	-6.817	peg.1072+peg.1073+peg.1074
rxn05189	Fe(III)dicitrate-ABC transport	c00001 + c00002 + c03725[e] <=> c00008 + c00009 + c00067 + c03725	H2O + ATP + Fe(III)dicitrate[e] <=> ADP + Phosphate + H+ + Fe(III)dicitrate		c	-6.817	peg.2445|peg.3120
rxn05192	Crotono-betaine ABC transport	c00001 + c00002 + c08305[e] <=> c00008 + c00009 + c00067 + c08305	H2O + ATP + crotonobetaine[e] <=> ADP + Phosphate + H+ + crotonobetaine		c	-6.817	peg.1925+peg.1926+peg.2918|peg.1925+peg.1926+peg.3204|peg.1924+peg.1925+peg.1926+peg.3132
rxn05193	Butyro-betaine ABC transport	c00001 + c00002 + c08306[e] <=> c00008 + c00009 + c00067 + c08306	H2O + ATP + Butyro-betaine[e] <=> ADP + Phosphate + H+ + Butyro-betaine		c	-6.817	peg.1925+peg.1926+peg.2918|peg.1925+peg.1926+peg.3204|peg.1924+peg.1925+peg.1926+peg.3132
rxn05195	Fe3+-ABC transport	c00001 + c00002 + c10516[e] <=> c00008 + c00009 + c00067 + c10516	H2O + ATP + fe3[e] <=> ADP + Phosphate + H+ + fe3		c	-6.817	UNIVERSAL
rxn05197	Uracil ion-coupled transport	c00067[e] + c00092[e] <=> c00067 + c00092	H+[e] + Uracil[e] <=> H+ + Uracil	|TC-2.A.40|2.A.40|	c	0	peg.80|peg.2115
rxn05198	Cytidine ion-coupled transport	c00067[e] + c00367[e] <=> c00067 + c00367	H+[e] + Cytidine[e] <=> H+ + Cytidine		c	0	peg.115|peg.1513
rxn05199	Uridine ion-coupled transport	c00067[e] + c00249[e] <=> c00067 + c00249	H+[e] + Uridine[e] <=> H+ + Uridine		c	0	peg.115|peg.1513
rxn05200	Thymidine ion-coupled transport	c00067[e] + c00184[e] <=> c00067 + c00184	H+[e] + Thymidine[e] <=> H+ + Thymidine		c	0	peg.115|peg.1513
rxn05201	Hypoxanthine ion-coupled transport	c00067[e] + c00226[e] <=> c00067 + c00226	H+[e] + HYXN[e] <=> H+ + HYXN		c	0	peg.3136|peg.2550
rxn05202	Xanthine ion-coupled transport	c00067[e] + c00309[e] <=> c00067 + c00309	H+[e] + XAN[e] <=> H+ + XAN	|TC-2.A.40|2.A.40|	c	0	peg.1802
rxn05205	Deoxycytidine ion-coupled transport	c00067[e] + c00654[e] <=> c00067 + c00654	H+[e] + Deoxycytidine[e] <=> H+ + Deoxycytidine		c	0	peg.115|peg.1513
rxn05206	Potassium uptake	c00205[e] <=> c00205	K+[e] <=> K+	|1.A.1|	c	0	peg.2092|peg.970|peg.1457|peg.3135
rxn05207	Na+/malate symporter	c00130[e] + c00971[e] <=> c00130 + c00971	MALA[e] + Na+[e] <=> MALA + Na+		c	0	peg.727
rxn05208	Na+ lactate / malate H+ antiporter	c00067 + c00130 + c00221[e] + c00971[e] <=> c00067[e] + c00130[e] + c00221 + c00971	H+ + MALA + D-Lactate[e] + Na+[e] <=> H+[e] + MALA[e] + D-Lactate + Na+		c	0	peg.727
rxn05209	Proton sodium antiport	c00067 + c00971[e] <=> c00067[e] + c00971	H+ + Na+[e] <=> H+[e] + Na+		c	0	peg.1203+peg.2739|peg.2739+peg.3243|peg.1203+peg.1432|peg.1432+peg.3243|peg.1203+peg.1423|peg.1423+peg.3243
rxn05219	L-Methionine ABC transport	c00001 + c00002 + c00060[e] <=> c00008 + c00009 + c00060 + c00067	H2O + ATP + Methionine[e] <=> ADP + Phosphate + Methionine + H+		c	-6.817	peg.2128+peg.2129+peg.2130
rxn05229	NCAIR synthetase and NCAIR mutase	c00002 + c00242 + c02140 <=> c00008 + c00009 + c00067 + c02893	ATP + HCO3- + AIR <=> ADP + Phosphate + H+ + 5'-Phosphoribosyl-4-carboxy-5-aminoimidazole		c	-4.654	peg.2929+peg.2930
rxn05231	Ribonucleotide reductase: ADP	c00008 + c11421 <=> c00001 + c00177 + c11420	ADP + trdrd <=> H2O + dADP + trdox	1.17.4.1	c	-17.299	peg.693+peg.694|peg.393+peg.394+peg.395
rxn05233	Ribonucleotide reductase: GDP	c00031 + c11421 <=> c00001 + c00295 + c11420	GDP + trdrd <=> H2O + dGDP + trdox	1.17.4.1	c	-17.299	peg.693+peg.694|peg.393+peg.394+peg.395
rxn05239	adenosine 3',5'-bisphosphate,sulfite:oxidized-thioredoxin oxidoreductase	c00044 + c11421 <=> c00045 + c00081 + c11420	PAPS + trdrd <=> PAP + HSO3- + trdox	1.8.4.8	c	-16.602	peg.2447
rxn05243	Branched chain amino acid:H+ symporter (Leucine)	c00067[e] + c00107[e] <=> c00067 + c00107	H+[e] + L-Leucine[e] <=> H+ + L-Leucine		c	0	peg.407
rxn05244	Branched chain amino acid:H+ symporter (Isoleucine)	c00067[e] + c00322[e] <=> c00067 + c00322	H+[e] + L-Isoleucine[e] <=> H+ + L-Isoleucine		c	0	peg.407
rxn05247	FACOAL140(ISO)	c00002 + c00010 + c00067 + c11430 <=> c00012 + c00018 + c11435	ATP + CoA + H+ + fa1 <=> PPi + AMP + fa1coa	|6.2.1.3|	c	-4.296	peg.2546|peg.674+peg.675|peg.1479
rxn05248	FACOAL150(anteiso)	c00002 + c00010 + c00067 + c11438 <=> c00012 + c00018 + c11439	ATP + CoA + H+ + fa4 <=> PPi + AMP + fa4coa	|6.2.1.3|	c	-2.486	peg.2546|peg.674+peg.675|peg.1479
rxn05249	FACOAL150(ISO)	c00002 + c00010 + c00067 + c11436 <=> c00012 + c00018 + c11437	ATP + CoA + H+ + fa3 <=> PPi + AMP + fa3coa	|6.2.1.3|	c	-4.296	peg.2546|peg.674+peg.675|peg.1479
rxn05250	FACOAL160(ISO)	c00002 + c00010 + c00067 + c11440 <=> c00012 + c00018 + c11441	ATP + CoA + H+ + fa6 <=> PPi + AMP + fa6coa	|6.2.1.3|	c	-4.296	peg.2546|peg.674+peg.675|peg.1479
rxn05251	FACOAL170(anteiso)	c00002 + c00010 + c00067 + c11433 <=> c00012 + c00018 + c11434	ATP + CoA + H+ + fa12 <=> PPi + AMP + fa12coa	|6.2.1.3|	c	-2.486	peg.2546|peg.674+peg.675|peg.1479
rxn05252	FACOAL170(ISO)	c00002 + c00010 + c00067 + c11431 <=> c00012 + c00018 + c11432	ATP + CoA + H+ + fa11 <=> PPi + AMP + fa11coa	|6.2.1.3|	c	-4.296	peg.2546|peg.674+peg.675|peg.1479
rxn05255	FOLt	c00067[e] + c00393[e] <=> c00067 + c00393	H+[e] + FOL[e] <=> H+ + FOL		c	0	AUTOCOMPLETION
rxn05256	APSPTi	c00193 + c11421 <=> c00018 + c00081 + c11420	APS + trdrd <=> AMP + HSO3- + trdox	|1.8.4.10|	c	-16.602	peg.2447
rxn05287	GGTT	c00113 + c00289 <=> c00012 + c02591	Isopentenyldiphosphate + Geranylgeranyl diphosphate <=> PPi + pendp		c	-13	peg.490|peg.102
rxn05289	TRDR	c00005 + c00067 + c11420 <=> c00006 + c11421	TPNH + H+ + trdox <=> TPN + trdrd	1.6.4.5|1.8.1.9	c	4.712	peg.2986
rxn05292	FE3t4	c10516[e] <=> c10516	fe3[e] <=> fe3		c	0	peg.3345+peg.3346+peg.3347
rxn05293	MECDPDH	c00004 + c00067 + c08301 <=> c00001 + c00003 + c08615	NADH + H+ + 2-C-methyl-D-erythritol2-4-cyclodiphosphate <=> H2O + NAD + 1-Hydroxy-2-methyl-2-butenyl 4-diphosphate		c	-41.397	peg.2887
rxn05305	LYSt3r	c00039 + c00067[e] <=> c00039[e] + c00067	Lysine + H+[e] <=> Lysine[e] + H+		c	0	peg.2750|peg.1550|peg.1116
rxn05312	PIt6	c00009[e] + c00067[e] <=> c00009 + c00067	Phosphate[e] + H+[e] <=> Phosphate + H+	|TC-2.A.20|2.A.20|	c	0	peg.738
rxn05315	ZN2t4	c00034 + c00067[e] + c00205[e] <=> c00034[e] + c00067 + c00205	Zinc + H+[e] + K+[e] <=> Zinc[e] + H+ + K+		c	0	peg.411|peg.1029
rxn05316	INSt2r	c00067[e] + c00246[e] <=> c00067 + c00246	H+[e] + Inosine[e] <=> H+ + Inosine		c	0	peg.115|peg.1513
rxn05317	DADNt2	c00067[e] + c00438[e] <=> c00067 + c00438	H+[e] + Deoxyadenosine[e] <=> H+ + Deoxyadenosine		c	0	peg.115|peg.1513
rxn05318	ADNt2r	c00067[e] + c00182[e] <=> c00067 + c00182	H+[e] + Adenosine[e] <=> H+ + Adenosine		c	0	peg.115|peg.1513
rxn05319	H2Ot5	c00001[e] <=> c00001	H2O[e] <=> H2O		c	0	SPONTANEOUS
rxn05329	(3R)-3-Hydroxybutanoyl-[acyl-carrier-protein] hydro-lyase	c11478 <=> c00001 + c11465	(R)-3-Hydroxybutanoyl-[acyl-carrier protein] <=> H2O + But-2-enoyl-[acyl-carrier protein]	|4.2.1.58|	c	2.163	peg.474|peg.591
rxn05330	(3R)-3-Hydroxybutanoyl-[acyl-carrier-protein] hydro-lyase	c11479 <=> c00001 + c11473	D-3-Hydroxyhexanoyl-[acp] <=> H2O + (2E)-Hexenoyl-[acp]	|2.3.1.85|2.3.1.86|4.2.1.58|	c	2.163	peg.474|peg.591
rxn05331	(3R)-3-Hydroxybutanoyl-[acyl-carrier-protein] hydro-lyase	c11480 <=> c00001 + c11469	D-3-Hydroxydodecanoyl-[acp] <=> H2O + (2E)-Dodecenoyl-[acp]	|2.3.1.85|2.3.1.86|4.2.1.58|4.2.1.60|4.2.1.61|	c	2.163	peg.474|peg.591
rxn05332	(3R)-3-Hydroxypalmitoyl-[acyl-carrier-protein] hydro-lyase	c11481 <=> c00001 + c11477	R-3-hydroxypalmitoyl-acyl-carrierprotein- <=> H2O + (2E)-Hexadecenoyl-[acp]	|2.3.1.85|2.3.1.86|4.2.1.61|	c	2.163	peg.474|peg.591
rxn05333	(3R)-3-Hydroxybutanoyl-[acyl-carrier-protein] hydro-lyase	c11482 <=> c00001 + c11475	(R)-3-Hydroxydecanoyl-[acyl-carrier protein] <=> H2O + (2E)-Decenoyl-[acp]	|2.3.1.85|2.3.1.86|4.2.1.58|4.2.1.60|4.2.1.61|	c	2.163	peg.474|peg.591
rxn05334	(3R)-3-Hydroxybutanoyl-[acyl-carrier-protein] hydro-lyase	c11483 <=> c00001 + c11471	(R)-3-Hydroxyoctanoyl-[acyl-carrier protein] <=> H2O + (2E)-Octenoyl-[acp]	|2.3.1.85|2.3.1.86|4.2.1.58|4.2.1.59|4.2.1.61|	c	2.163	peg.474|peg.591
rxn05335	(3R)-3-Hydroxypalmitoyl-[acyl-carrier-protein] hydro-lyase	c11484 <=> c00001 + c11467	HMA <=> H2O + (2E)-Tetradecenoyl-[acp]	|2.3.1.85|2.3.1.86|4.2.1.61|	c	2.163	peg.474|peg.591
rxn05336	(3R)-3-Hydroxypalmitoyl-[acyl-carrier-protein]:NADP+ oxidoreductase	c00006 + c11481 <=> c00005 + c00067 + c11485	TPN + R-3-hydroxypalmitoyl-acyl-carrierprotein- <=> TPNH + H+ + 3-oxohexadecanoyl-acp	|1.1.1.100|2.3.1.85|2.3.1.86|	c	3.76	peg.1775|peg.664|peg.2392|peg.2186|peg.2477|peg.802|peg.1616
rxn05337	(3R)-3-Hydroxyhexanoyl-[acyl-carrier-protein]:NADP+ oxidoreductase	c00006 + c11479 <=> c00005 + c00067 + c11486	TPN + D-3-Hydroxyhexanoyl-[acp] <=> TPNH + H+ + 3-Oxohexanoyl-[acp]	|1.1.1.100|2.3.1.85|2.3.1.86|	c	3.76	peg.1775|peg.664|peg.2392|peg.2186|peg.2477|peg.802|peg.1616
rxn05338	(3R)-3-Hydroxydecanoyl-[acyl-carrier-protein]:NADP+ oxidoreductase	c00006 + c11482 <=> c00005 + c00067 + c11487	TPN + (R)-3-Hydroxydecanoyl-[acyl-carrier protein] <=> TPNH + H+ + 3-oxodecanoyl-acp	|1.1.1.100|2.3.1.85|2.3.1.86|	c	3.76	peg.1775|peg.664|peg.2392|peg.2186|peg.2477|peg.802|peg.1616
rxn05339	(3R)-3-Hydroxybutanoyl-[acyl-carrier protein]:NADP+ oxidoreductase	c00006 + c11478 <=> c00005 + c00067 + c11488	TPN + (R)-3-Hydroxybutanoyl-[acyl-carrier protein] <=> TPNH + H+ + Acetoacetyl-ACP	|1.1.1.100|2.3.1.85|2.3.1.86|	c	3.76	peg.1775|peg.664|peg.2392|peg.2186|peg.2477|peg.802|peg.1616
rxn05340	(3R)-3-Hydroxydodecanoyl-[acyl-carrier-protein]:NADP+ oxidoreductase	c00006 + c11480 <=> c00005 + c00067 + c11489	TPN + D-3-Hydroxydodecanoyl-[acp] <=> TPNH + H+ + 3-oxododecanoyl-acp	|1.1.1.100|2.3.1.85|2.3.1.86|	c	3.76	peg.1775|peg.664|peg.2392|peg.2186|peg.2477|peg.802|peg.1616
rxn05341	(3R)-3-Hydroxyoctanoyl-[acyl-carrier-protein]:NADP+ oxidoreductase	c00006 + c11483 <=> c00005 + c00067 + c11490	TPN + (R)-3-Hydroxyoctanoyl-[acyl-carrier protein] <=> TPNH + H+ + 3-oxooctanoyl-acp	|1.1.1.100|2.3.1.85|2.3.1.86|	c	3.76	peg.1775|peg.664|peg.2392|peg.2186|peg.2477|peg.802|peg.1616
rxn05342	(3R)-3-Hydroxytetradecanoyl-[acyl-carrier-protein]:NADP+	c00006 + c11484 <=> c00005 + c00067 + c11491	TPN + HMA <=> TPNH + H+ + 3-oxotetradecanoyl-acp	|1.1.1.100|2.3.1.85|2.3.1.86|	c	3.76	peg.1775|peg.664|peg.2392|peg.2186|peg.2477|peg.802|peg.1616
rxn05343	Octanoyl-[acyl-carrier protein]:malonyl-[acyl-carrier-protein]	c00067 + c11470 + c11492 <=> c00011 + c11487 + c11493	H+ + Octanoyl-ACP + Malonyl-acyl-carrierprotein- <=> CO2 + 3-oxodecanoyl-acp + ACP	|2.3.1.41|2.3.1.85|2.3.1.86|2.3.1.179|2.3.1.180|	c	2.156	peg.1481+peg.2938|peg.1481+peg.2961|peg.1481+peg.1618|peg.473
rxn05344	Tetradecanoyl-[acyl-carrier protein]:malonyl-[acyl-carrier-protein]	c00067 + c11466 + c11492 <=> c00011 + c11485 + c11493	H+ + Myristoyl-ACP + Malonyl-acyl-carrierprotein- <=> CO2 + 3-oxohexadecanoyl-acp + ACP	|2.3.1.41|2.3.1.85|2.3.1.86|2.3.1.179|2.3.1.180|	c	2.156	peg.1481+peg.2938|peg.1481+peg.2961|peg.1481+peg.1618|peg.473
rxn05345	dodecanoyl-[acyl-carrier-protein]:malonyl-[acyl-carrier-protein]	c00067 + c11468 + c11492 <=> c00011 + c11491 + c11493	H+ + Dodecanoyl-ACP + Malonyl-acyl-carrierprotein- <=> CO2 + 3-oxotetradecanoyl-acp + ACP	|2.3.1.41|2.3.1.85|2.3.1.86|2.3.1.179|2.3.1.180|	c	2.156	peg.1481+peg.2938|peg.1481+peg.2961|peg.1481+peg.1618|peg.473
rxn05346	butyryl-[acyl-carrier protein]:malonyl-[acyl-carrier-protein]	c00067 + c11464 + c11492 <=> c00011 + c11486 + c11493	H+ + Butyryl-ACP + Malonyl-acyl-carrierprotein- <=> CO2 + 3-Oxohexanoyl-[acp] + ACP	|2.3.1.41|2.3.1.85|2.3.1.86|2.3.1.179|2.3.1.180|	c	2.156	peg.1481+peg.2938|peg.1481+peg.2961|peg.1481+peg.1618|peg.473
rxn05347	Acyl-[acyl-carrier-protein]:malonyl-[acyl-carrier-protein]	c00067 + c11492 + c11494 <=> c00011 + c11488 + c11493	H+ + Malonyl-acyl-carrierprotein- + Acetyl-ACP <=> CO2 + Acetoacetyl-ACP + ACP	|2.3.1.41|2.3.1.85|2.3.1.86|2.3.1.179|2.3.1.180|	c	2.156	peg.1481+peg.2938|peg.1481+peg.2961|peg.1481+peg.1618|peg.473
rxn05348	Decanoyl-[acyl-carrier protein]:malonyl-[acyl-carrier-protein]	c00067 + c11474 + c11492 <=> c00011 + c11489 + c11493	H+ + Decanoyl-ACP + Malonyl-acyl-carrierprotein- <=> CO2 + 3-oxododecanoyl-acp + ACP	|2.3.1.41|2.3.1.85|2.3.1.86|2.3.1.179|2.3.1.180|	c	2.156	peg.1481+peg.2938|peg.1481+peg.2961|peg.1481+peg.1618|peg.473
rxn05349	acetyl-CoA:[acyl-carrier-protein] S-acetyltransferase	c00022 + c11493 <=> c00010 + c11494	Acetyl-CoA + ACP <=> CoA + Acetyl-ACP	2.3.1.179|2.3.1.180|2.3.1.38|2.3.1.41|2.3.1.85|2.3.1.86	c	0	peg.1481+peg.2938|peg.1481+peg.2961|peg.1481+peg.1618
rxn05350	hexanoyl-[acyl-carrier protein]:malonyl-[acyl-carrier-protein]	c00067 + c11472 + c11492 <=> c00011 + c11490 + c11493	H+ + Hexanoyl-ACP + Malonyl-acyl-carrierprotein- <=> CO2 + 3-oxooctanoyl-acp + ACP	|2.3.1.41|2.3.1.85|2.3.1.86|2.3.1.179|2.3.1.180|	c	2.156	peg.1481+peg.2938|peg.1481+peg.2961|peg.1481+peg.1618|peg.473
rxn05358	2-methylbutanoyl-CoA:[acyl-carrier-protein] transferase	c00760 + c11493 <=> c00010 + c11495	2-Methylbutyryl-CoA + ACP <=> CoA + 2-methylbutyryl-ACP	|2.3.1.0|	c	0	peg.1615
rxn05359	4-methyl-3-oxo-hexanoyl-ACP:malonyl-[acyl-carrier-protein] C-acyltransferase (decarboxylating)	c00067 + c11492 + c11495 <=> c00011 + c11493 + c11496	H+ + Malonyl-acyl-carrierprotein- + 2-methylbutyryl-ACP <=> CO2 + ACP + 4-methyl-3-oxo-hexanoyl-ACP	|2.3.1.0|	c	2.156	peg.1481+peg.2938|peg.1481+peg.2961|peg.1481+peg.1618
rxn05360	4-methyl-3-oxo-hexanoyl-ACP:NADP+ oxidoreductase	c00005 + c00067 + c11496 <=> c00006 + c11497	TPNH + H+ + 4-methyl-3-oxo-hexanoyl-ACP <=> TPN + 4-methyl-3-hydroxy-hexanoyl-ACP	|1.1.1.0|	c	-3.76	peg.1775|peg.664|peg.2392|peg.2186|peg.2477|peg.802|peg.1616
rxn05361	4-methyl-3-hydroxy-hexanoyl-ACP hydro-lyase	c11497 <=> c00001 + c11498	4-methyl-3-hydroxy-hexanoyl-ACP <=> H2O + 4-methyl-trans-hex-2-enoyl-ACP	|4.2.1.0|	c	2.163	peg.591
rxn05362	4-methyl-trans-hex-2-enoyl-ACP:NADP+ oxidoreductase (A-specific)	c00005 + c00067 + c11498 <=> c00006 + c11499	TPNH + H+ + 4-methyl-trans-hex-2-enoyl-ACP <=> TPN + 4-methyl-hexanoyl-ACP	|1.3.1.0|	c	-16.55	AUTOCOMPLETION
rxn05363	4-methyl-hexanoyl-ACP:malonyl-[acyl-carrier-protein] C-acyltransferase (decarboxylating)	c00067 + c11492 + c11499 <=> c00011 + c11493 + c11500	H+ + Malonyl-acyl-carrierprotein- + 4-methyl-hexanoyl-ACP <=> CO2 + ACP + 6-methyl-3-oxo-octanoyl-ACP	|2.3.1.0|	c	2.156	peg.1481+peg.2938|peg.1481+peg.2961|peg.1481+peg.1618
rxn05364	6-methyl-3-oxo-octanoyl-ACP:NADP+ oxidoreductase	c00005 + c00067 + c11500 <=> c00006 + c11501	TPNH + H+ + 6-methyl-3-oxo-octanoyl-ACP <=> TPN + 6-methyl-3-hydroxy-octanoyl-ACP	|1.1.1.0|	c	-3.76	peg.1775|peg.664|peg.2392|peg.2186|peg.2477|peg.802|peg.1616
rxn05365	6-methyl-3-hydroxy-octanoyl-ACP hydro-lyase	c11501 <=> c00001 + c11502	6-methyl-3-hydroxy-octanoyl-ACP <=> H2O + 6-methyl-trans-oct-2-enoyl-ACP	|4.2.1.0|	c	2.163	peg.591
rxn05366	6-methyl-trans-oct-2-enoyl-ACP:NADP+ oxidoreductase (A-specific)	c00005 + c00067 + c11502 <=> c00006 + c11503	TPNH + H+ + 6-methyl-trans-oct-2-enoyl-ACP <=> TPN + 6-methyl-octanoyl-ACP	|1.3.1.0|	c	-16.55	AUTOCOMPLETION
rxn05367	6-methyl-octanoyl-ACP:malonyl-[acyl-carrier-protein] C-acyltransferase (decarboxylating)	c00067 + c11492 + c11503 <=> c00011 + c11493 + c11504	H+ + Malonyl-acyl-carrierprotein- + 6-methyl-octanoyl-ACP <=> CO2 + ACP + 8-methyl-3-oxo-decanoyl-ACP	|2.3.1.0|	c	2.156	peg.1481+peg.2938|peg.1481+peg.2961|peg.1481+peg.1618
rxn05368	8-methyl-3-oxo-decanoyl-ACP:NADP+ oxidoreductase	c00005 + c00067 + c11504 <=> c00006 + c11505	TPNH + H+ + 8-methyl-3-oxo-decanoyl-ACP <=> TPN + 8-methyl-3-hydroxy-decanoyl-ACP	|1.1.1.0|	c	-3.76	peg.1775|peg.664|peg.2392|peg.2186|peg.2477|peg.802|peg.1616
rxn05369	8-methyl-3-hydroxy-decanoyl-ACP hydro-lyase	c11505 <=> c00001 + c11506	8-methyl-3-hydroxy-decanoyl-ACP <=> H2O + 8-methyl-trans-dec-2-enoyl-ACP	|4.2.1.0|	c	2.163	peg.591
rxn05370	8-methyl-trans-dec-2-enoyl-ACP:NADP+ oxidoreductase (A-specific)	c00005 + c00067 + c11506 <=> c00006 + c11507	TPNH + H+ + 8-methyl-trans-dec-2-enoyl-ACP <=> TPN + 8-methyl-decanoyl-ACP	|1.3.1.0|	c	-16.55	AUTOCOMPLETION
rxn05371	8-methyl-decanoyl-ACP:malonyl-[acyl-carrier-protein] C-acyltransferase (decarboxylating)	c00067 + c11492 + c11507 <=> c00011 + c11493 + c11508	H+ + Malonyl-acyl-carrierprotein- + 8-methyl-decanoyl-ACP <=> CO2 + ACP + 10-methyl-3-oxo-dodecanoyl-ACP	|2.3.1.0|	c	2.156	peg.1481+peg.2938|peg.1481+peg.2961|peg.1481+peg.1618
rxn05372	10-methyl-3-oxo-dodecanoyl-ACP:NADP+ oxidoreductase	c00005 + c00067 + c11508 <=> c00006 + c11509	TPNH + H+ + 10-methyl-3-oxo-dodecanoyl-ACP <=> TPN + 10-methyl-3-hydroxy-dodecanoyl-ACP	|1.1.1.0|	c	-3.76	peg.1775|peg.664|peg.2392|peg.2186|peg.2477|peg.802|peg.1616
rxn05373	10-methyl-3-hydroxy-dodecanoyl-ACP hydro-lyase	c11509 <=> c00001 + c11510	10-methyl-3-hydroxy-dodecanoyl-ACP <=> H2O + 10-methyl-trans-dodec-2-enoyl-ACP	|4.2.1.0|	c	2.163	peg.591
rxn05374	10-methyl-trans-dodec-2-enoyl-ACP:NADP+ oxidoreductase (A-specific)	c00005 + c00067 + c11510 <=> c00006 + c11511	TPNH + H+ + 10-methyl-trans-dodec-2-enoyl-ACP <=> TPN + 10-methyl-dodecanoyl-ACP	|1.3.1.0|	c	-16.55	AUTOCOMPLETION
rxn05375	10-methyl-dodecanoyl-ACP:malonyl-[acyl-carrier-protein] C-acyltransferase (decarboxylating)	c00067 + c11492 + c11511 <=> c00011 + c11493 + c11512	H+ + Malonyl-acyl-carrierprotein- + 10-methyl-dodecanoyl-ACP <=> CO2 + ACP + 12-methyl-3-oxo-tetra-decanoyl-ACP	|2.3.1.0|	c	2.156	peg.1481+peg.2938|peg.1481+peg.2961|peg.1481+peg.1618
rxn05376	12-methyl-3-oxo-tetra-decanoyl-ACP:NADP+ oxidoreductase	c00005 + c00067 + c11512 <=> c00006 + c11513	TPNH + H+ + 12-methyl-3-oxo-tetra-decanoyl-ACP <=> TPN + 12-methyl-3-hydroxy-tetra-decanoyl-ACP	|1.1.1.0|	c	-3.76	peg.1775|peg.664|peg.2392|peg.2186|peg.2477|peg.802|peg.1616
rxn05377	12-methyl-3-hydroxy-tetra-decanoyl-ACP hydro-lyase	c11513 <=> c00001 + c11514	12-methyl-3-hydroxy-tetra-decanoyl-ACP <=> H2O + 12-methyl-trans-tetra-dec-2-enoyl-ACP	|4.2.1.0|	c	2.163	peg.591
rxn05378	12-methyl-trans-tetra-dec-2-enoyl-ACP:NADP+ oxidoreductase (A-specific)	c00005 + c00067 + c11514 <=> c00006 + c11515	TPNH + H+ + 12-methyl-trans-tetra-dec-2-enoyl-ACP <=> TPN + 12-methyl-tetra-decanoyl-ACP	|1.3.1.0|	c	-16.55	AUTOCOMPLETION
rxn05379	12-methyl-tetra-decanoyl-ACP:malonyl-[acyl-carrier-protein] C-acyltransferase (decarboxylating)	c00067 + c11492 + c11515 <=> c00011 + c11493 + c11516	H+ + Malonyl-acyl-carrierprotein- + 12-methyl-tetra-decanoyl-ACP <=> CO2 + ACP + 14-methyl-3-oxo-hexa-decanoyl-ACP	|2.3.1.0|	c	2.156	peg.1481+peg.2938|peg.1481+peg.2961|peg.1481+peg.1618
rxn05380	14-methyl-3-oxo-hexa-decanoyl-ACP:NADP+ oxidoreductase	c00005 + c00067 + c11516 <=> c00006 + c11517	TPNH + H+ + 14-methyl-3-oxo-hexa-decanoyl-ACP <=> TPN + 14-methyl-3-hydroxy-hexa-decanoyl-ACP	|1.1.1.0|	c	-3.76	peg.1775|peg.664|peg.2392|peg.2186|peg.2477|peg.802|peg.1616
rxn05381	14-methyl-3-hydroxy-hexa-decanoyl-ACP hydro-lyase	c11517 <=> c00001 + c11518	14-methyl-3-hydroxy-hexa-decanoyl-ACP <=> H2O + 14-methyl-trans-hexa-dec-2-enoyl-ACP	|4.2.1.0|	c	2.163	peg.591
rxn05382	14-methyl-trans-hexa-dec-2-enoyl-ACP:NADP+ oxidoreductase (A-specific)	c00005 + c00067 + c11518 <=> c00006 + c11519	TPNH + H+ + 14-methyl-trans-hexa-dec-2-enoyl-ACP <=> TPN + 14-methyl-hexa-decanoyl-ACP	|1.3.1.0|	c	-16.55	AUTOCOMPLETION
rxn05383	3-methylbutanoyl-CoA:[acyl-carrier-protein] transferase	c01882 + c11493 <=> c00010 + c11520	Isovaleryl-CoA + ACP <=> CoA + isovaleryl-ACP	|2.3.1.0|	c	0	peg.1615
rxn05384	3-methylbutanoyl-ACP:malonyl-[acyl-carrier-protein] C-acyltransferase (decarboxylating)	c00067 + c11492 + c11520 <=> c00011 + c11493 + c11521	H+ + Malonyl-acyl-carrierprotein- + isovaleryl-ACP <=> CO2 + ACP + 5-methyl-3-oxo-hexanoyl-ACP	|2.3.1.0|	c	2.156	peg.1481+peg.2938|peg.1481+peg.2961|peg.1481+peg.1618
rxn05385	5-methyl-3-oxo-hexanoyl-ACP:NADP+ oxidoreductase	c00005 + c00067 + c11521 <=> c00006 + c11522	TPNH + H+ + 5-methyl-3-oxo-hexanoyl-ACP <=> TPN + 5-methyl-3-hydroxy-hexanoyl-ACP	|1.1.1.0|	c	-3.76	peg.1775|peg.664|peg.2392|peg.2186|peg.2477|peg.802|peg.1616
rxn05386	5-methyl-3-hydroxy-hexanoyl-ACP hydro-lyase	c11522 <=> c00001 + c11523	5-methyl-3-hydroxy-hexanoyl-ACP <=> H2O + 5-methyl-trans-hex-2-enoyl-ACP	|4.2.1.0|	c	2.163	peg.591
rxn05387	5-methyl-trans-hex-2-enoyl-ACP:NADP+ oxidoreductase (A-specific)	c00005 + c00067 + c11523 <=> c00006 + c11524	TPNH + H+ + 5-methyl-trans-hex-2-enoyl-ACP <=> TPN + 5-methyl-hexanoyl-ACP	|1.3.1.0|	c	-16.55	AUTOCOMPLETION
rxn05388	5-methyl-hexanoyl-ACP:malonyl-[acyl-carrier-protein] C-acyltransferase (decarboxylating)	c00067 + c11492 + c11524 <=> c00011 + c11493 + c11525	H+ + Malonyl-acyl-carrierprotein- + 5-methyl-hexanoyl-ACP <=> CO2 + ACP + 7-methyl-3-oxo-octanoyl-ACP	|2.3.1.0|	c	2.156	peg.1481+peg.2938|peg.1481+peg.2961|peg.1481+peg.1618
rxn05389	7-methyl-3-oxo-octanoyl-ACP:NADP+ oxidoreductase	c00005 + c00067 + c11525 <=> c00006 + c11526	TPNH + H+ + 7-methyl-3-oxo-octanoyl-ACP <=> TPN + 7-methyl-3-hydroxy-octanoyl-ACP	|1.1.1.0|	c	-3.76	peg.1775|peg.664|peg.2392|peg.2186|peg.2477|peg.802|peg.1616
rxn05390	7-methyl-3-hydroxy-octanoyl-ACP hydro-lyase	c11526 <=> c00001 + c11527	7-methyl-3-hydroxy-octanoyl-ACP <=> H2O + 7-methyl-trans-oct-2-enoyl-ACP	|4.2.1.0|	c	2.163	peg.591
rxn05391	7-methyl-trans-oct-2-enoyl-ACP:NADP+ oxidoreductase (A-specific)	c00005 + c00067 + c11527 <=> c00006 + c11528	TPNH + H+ + 7-methyl-trans-oct-2-enoyl-ACP <=> TPN + 7-methyl-octanoyl-ACP	|1.3.1.0|	c	-16.55	AUTOCOMPLETION
rxn05392	7-methyl-octanoyl-ACP:malonyl-[acyl-carrier-protein] C-acyltransferase (decarboxylating)	c00067 + c11492 + c11528 <=> c00011 + c11493 + c11529	H+ + Malonyl-acyl-carrierprotein- + 7-methyl-octanoyl-ACP <=> CO2 + ACP + 9-methyl-3-oxo-decanoyl-ACP	|2.3.1.0|	c	2.156	peg.1481+peg.2938|peg.1481+peg.2961|peg.1481+peg.1618
rxn05393	9-methyl-3-oxo-decanoyl-ACP:NADP+ oxidoreductase	c00005 + c00067 + c11529 <=> c00006 + c11530	TPNH + H+ + 9-methyl-3-oxo-decanoyl-ACP <=> TPN + 9-methyl-3-hydroxy-decanoyl-ACP	|1.1.1.0|	c	-3.76	peg.1775|peg.664|peg.2392|peg.2186|peg.2477|peg.802|peg.1616
rxn05394	9-methyl-3-hydroxy-decanoyl-ACP hydro-lyase	c11530 <=> c00001 + c11531	9-methyl-3-hydroxy-decanoyl-ACP <=> H2O + 9-methyl-trans-dec-2-enoyl-ACP	|4.2.1.0|	c	2.163	peg.591
rxn05395	9-methyl-trans-dec-2-enoyl-ACP:NADP+ oxidoreductase (A-specific)	c00005 + c00067 + c11531 <=> c00006 + c11532	TPNH + H+ + 9-methyl-trans-dec-2-enoyl-ACP <=> TPN + 9-methyl-decanoyl-ACP	|1.3.1.0|	c	-16.55	AUTOCOMPLETION
rxn05396	9-methyl-decanoyl-ACP:malonyl-[acyl-carrier-protein] C-acyltransferase (decarboxylating)	c00067 + c11492 + c11532 <=> c00011 + c11493 + c11533	H+ + Malonyl-acyl-carrierprotein- + 9-methyl-decanoyl-ACP <=> CO2 + ACP + 11-methyl-3-oxo-dodecanoyl-ACP	|2.3.1.0|	c	2.156	peg.1481+peg.2938|peg.1481+peg.2961|peg.1481+peg.1618
rxn05397	11-methyl-3-oxo-dodecanoyl-ACP:NADP+ oxidoreductase	c00005 + c00067 + c11533 <=> c00006 + c11534	TPNH + H+ + 11-methyl-3-oxo-dodecanoyl-ACP <=> TPN + 11-methyl-3-hydroxy-dodecanoyl-ACP	|1.1.1.0|	c	-3.76	peg.1775|peg.664|peg.2392|peg.2186|peg.2477|peg.802|peg.1616
rxn05398	11-methyl-3-hydroxy-dodecanoyl-ACP hydro-lyase	c11534 <=> c00001 + c11535	11-methyl-3-hydroxy-dodecanoyl-ACP <=> H2O + 11-methyl-trans-dodec-2-enoyl-ACP	|4.2.1.0|	c	2.163	peg.591
rxn05399	11-methyl-trans-dodec-2-enoyl-ACP:NADP+ oxidoreductase (A-specific)	c00005 + c00067 + c11535 <=> c00006 + c11536	TPNH + H+ + 11-methyl-trans-dodec-2-enoyl-ACP <=> TPN + 11-methyl-dodecanoyl-ACP	|1.3.1.0|	c	-16.55	AUTOCOMPLETION
rxn05400	11-methyl-dodecanoyl-ACP:malonyl-[acyl-carrier-protein] C-acyltransferase (decarboxylating)	c00067 + c11492 + c11536 <=> c00011 + c11493 + c11537	H+ + Malonyl-acyl-carrierprotein- + 11-methyl-dodecanoyl-ACP <=> CO2 + ACP + 13-methyl-3-oxo-tetra-decanoyl-ACP	|2.3.1.0|	c	2.156	peg.1481+peg.2938|peg.1481+peg.2961|peg.1481+peg.1618
rxn05401	13-methyl-3-oxo-tetra-decanoyl-ACP:NADP+ oxidoreductase	c00005 + c00067 + c11537 <=> c00006 + c11538	TPNH + H+ + 13-methyl-3-oxo-tetra-decanoyl-ACP <=> TPN + 13-methyl-3-hydroxy-tetra-decanoyl-ACP	|1.1.1.0|	c	-3.76	peg.1775|peg.664|peg.2392|peg.2186|peg.2477|peg.802|peg.1616
rxn05402	13-methyl-3-hydroxy-tetra-decanoyl-ACP hydro-lyase	c11538 <=> c00001 + c11539	13-methyl-3-hydroxy-tetra-decanoyl-ACP <=> H2O + 13-methyl-trans-tetra-dec-2-enoyl-ACP	|4.2.1.0|	c	2.163	peg.591
rxn05403	13-methyl-trans-tetra-dec-2-enoyl-ACP:NADP+ oxidoreductase (A-specific)	c00005 + c00067 + c11539 <=> c00006 + c11540	TPNH + H+ + 13-methyl-trans-tetra-dec-2-enoyl-ACP <=> TPN + 13-methyl-tetra-decanoyl-ACP	|1.3.1.0|	c	-16.55	AUTOCOMPLETION
rxn05404	13-methyl-tetra-decanoyl-ACP:malonyl-[acyl-carrier-protein] C-acyltransferase (decarboxylating)	c00067 + c11492 + c11540 <=> c00011 + c11493 + c11541	H+ + Malonyl-acyl-carrierprotein- + 13-methyl-tetra-decanoyl-ACP <=> CO2 + ACP + 15-methyl-3-oxo-hexa-decanoyl-ACP	|2.3.1.0|	c	2.156	peg.1481+peg.2938|peg.1481+peg.2961|peg.1481+peg.1618
rxn05405	15-methyl-3-oxo-hexa-decanoyl-ACP:NADP+ oxidoreductase	c00005 + c00067 + c11541 <=> c00006 + c11542	TPNH + H+ + 15-methyl-3-oxo-hexa-decanoyl-ACP <=> TPN + 15-methyl-3-hydroxy-hexa-decanoyl-ACP	|1.1.1.0|	c	-3.76	peg.1775|peg.664|peg.2392|peg.2186|peg.2477|peg.802|peg.1616
rxn05406	15-methyl-3-hydroxy-hexa-decanoyl-ACP hydro-lyase	c11542 <=> c00001 + c11543	15-methyl-3-hydroxy-hexa-decanoyl-ACP <=> H2O + 15-methyl-trans-hexa-dec-2-enoyl-ACP	|4.2.1.0|	c	2.163	peg.591
rxn05407	15-methyl-trans-hexa-dec-2-enoyl-ACP:NADP+ oxidoreductase (A-specific)	c00005 + c00067 + c11543 <=> c00006 + c11544	TPNH + H+ + 15-methyl-trans-hexa-dec-2-enoyl-ACP <=> TPN + 15-methyl-hexa-decanoyl-ACP	|1.3.1.0|	c	-16.55	AUTOCOMPLETION
rxn05408	2-methylpropionyl-CoA:[acyl-carrier-protein] transferase	c00481 + c11493 <=> c00010 + c11545	Isobutyryl-CoA + ACP <=> CoA + isobutyryl-ACP	|2.3.1.0|	c	0	peg.1615
rxn05409	2-methylpropionyl-ACP:malonyl-[acyl-carrier-protein] C-acyltransferase (decarboxylating)	c00067 + c11492 + c11545 <=> c00011 + c11493 + c11546	H+ + Malonyl-acyl-carrierprotein- + isobutyryl-ACP <=> CO2 + ACP + 4-methyl-3-oxo-pentanoyl-ACP	|2.3.1.0|	c	2.156	peg.1481+peg.2938|peg.1481+peg.2961|peg.1481+peg.1618
rxn05410	4-methyl-3-oxo-pentanoyl-ACP:NADP+ oxidoreductase	c00005 + c00067 + c11546 <=> c00006 + c11547	TPNH + H+ + 4-methyl-3-oxo-pentanoyl-ACP <=> TPN + 4-methyl-3-hydroxy-pentanoyl-ACP	|1.1.1.0|	c	-3.76	peg.1775|peg.664|peg.2392|peg.2186|peg.2477|peg.802|peg.1616
rxn05411	4-methyl-3-hydroxy-pentanoyl-ACP hydro-lyase	c11547 <=> c00001 + c11548	4-methyl-3-hydroxy-pentanoyl-ACP <=> H2O + 4-methyl-trans-pent-2-enoyl-ACP	|4.2.1.0|	c	2.163	peg.591
rxn05413	4-methyl-pentanoyl-ACP:malonyl-[acyl-carrier-protein] C-acyltransferase (decarboxylating)	c00067 + c11492 + c11549 <=> c00011 + c11493 + c11550	H+ + Malonyl-acyl-carrierprotein- + 4-methyl-pentanoyl-ACP <=> CO2 + ACP + 6-methyl-3-oxo-heptanoyl-ACP	|2.3.1.0|	c	2.156	peg.1481+peg.2938|peg.1481+peg.2961|peg.1481+peg.1618
rxn05414	6-methyl-3-oxo-heptanoyl-ACP:NADP+ oxidoreductase	c00005 + c00067 + c11550 <=> c00006 + c11551	TPNH + H+ + 6-methyl-3-oxo-heptanoyl-ACP <=> TPN + 6-methyl-3-hydroxy-heptanoyl-ACP	|1.1.1.0|	c	-3.76	peg.1775|peg.664|peg.2392|peg.2186|peg.2477|peg.802|peg.1616
rxn05415	6-methyl-3-hydroxy-heptanoyl-ACP hydro-lyase	c11551 <=> c00001 + c11552	6-methyl-3-hydroxy-heptanoyl-ACP <=> H2O + 6-methyl-trans-hept-2-enoyl-ACP	|4.2.1.0|	c	2.163	peg.591
rxn05417	6-methyl-heptanoyl-ACP:malonyl-[acyl-carrier-protein] C-acyltransferase (decarboxylating)	c00067 + c11492 + c11553 <=> c00011 + c11493 + c11554	H+ + Malonyl-acyl-carrierprotein- + 6-methyl-heptanoyl-ACP <=> CO2 + ACP + 8-methyl-3-oxo-nonanoyl-ACP	|2.3.1.0|	c	2.156	peg.1481+peg.2938|peg.1481+peg.2961|peg.1481+peg.1618
rxn05418	8-methyl-3-oxo-nonanoyl-ACP:NADP+ oxidoreductase	c00005 + c00067 + c11554 <=> c00006 + c11555	TPNH + H+ + 8-methyl-3-oxo-nonanoyl-ACP <=> TPN + 8-methyl-3-hydroxy-nonanoyl-ACP	|1.1.1.0|	c	-3.76	peg.1775|peg.664|peg.2392|peg.2186|peg.2477|peg.802|peg.1616
rxn05419	8-methyl-3-hydroxy-nonanoyl-ACP hydro-lyase	c11555 <=> c00001 + c11556	8-methyl-3-hydroxy-nonanoyl-ACP <=> H2O + 8-methyl-trans-non-2-enoyl-ACP	|4.2.1.0|	c	2.163	peg.591
rxn05421	8-methyl-nonanoyl-ACP:malonyl-[acyl-carrier-protein] C-acyltransferase (decarboxylating)	c00067 + c11492 + c11557 <=> c00011 + c11493 + c11558	H+ + Malonyl-acyl-carrierprotein- + 8-methyl-nonanoyl-ACP <=> CO2 + ACP + 10-methyl-3-oxo-undecanoyl-ACP	|2.3.1.0|	c	2.156	peg.1481+peg.2938|peg.1481+peg.2961|peg.1481+peg.1618
rxn05422	10-methyl-3-oxo-undecanoyl-ACP:NADP+ oxidoreductase	c00005 + c00067 + c11558 <=> c00006 + c11559	TPNH + H+ + 10-methyl-3-oxo-undecanoyl-ACP <=> TPN + 10-methyl-3-hydroxy-undecanoyl-ACP	|1.1.1.0|	c	-3.76	peg.1775|peg.664|peg.2392|peg.2186|peg.2477|peg.802|peg.1616
rxn05423	10-methyl-3-hydroxy-undecanoyl-ACP hydro-lyase	c11559 <=> c00001 + c11560	10-methyl-3-hydroxy-undecanoyl-ACP <=> H2O + 10-methyl-trans-undec-2-enoyl-ACP	|4.2.1.0|	c	2.163	peg.591
rxn05425	10-methyl-undecanoyl-ACP:malonyl-[acyl-carrier-protein] C-acyltransferase (decarboxylating)	c00067 + c11492 + c11561 <=> c00011 + c11493 + c11562	H+ + Malonyl-acyl-carrierprotein- + 10-methyl-undecanoyl-ACP <=> CO2 + ACP + 12-methyl-3-oxo-tridecanoyl-ACP	|2.3.1.0|	c	2.156	peg.1481+peg.2938|peg.1481+peg.2961|peg.1481+peg.1618
rxn05426	12-methyl-3-oxo-tridecanoyl-ACP:NADP+ oxidoreductase	c00005 + c00067 + c11562 <=> c00006 + c11563	TPNH + H+ + 12-methyl-3-oxo-tridecanoyl-ACP <=> TPN + 12-methyl-3-hydroxy-tridecanoyl-ACP	|1.1.1.0|	c	-3.76	peg.1775|peg.664|peg.2392|peg.2186|peg.2477|peg.802|peg.1616
rxn05427	12-methyl-3-hydroxy-tridecanoyl-ACP hydro-lyase	c11563 <=> c00001 + c11564	12-methyl-3-hydroxy-tridecanoyl-ACP <=> H2O + 12-methyl-trans-tridec-2-enoyl-ACP	|4.2.1.0|	c	2.163	peg.591
rxn05429	12-methyl-tridecanoyl-ACP:malonyl-[acyl-carrier-protein] C-acyltransferase (decarboxylating)	c00067 + c11492 + c11565 <=> c00011 + c11493 + c11566	H+ + Malonyl-acyl-carrierprotein- + 12-methyl-tridecanoyl-ACP <=> CO2 + ACP + 14-methyl-3-oxo-pentadecanoyl-ACP	|2.3.1.0|	c	2.156	peg.1481+peg.2938|peg.1481+peg.2961|peg.1481+peg.1618
rxn05430	14-methyl-3-oxo-pentadecanoyl-ACP:NADP+ oxidoreductase	c00005 + c00067 + c11566 <=> c00006 + c11567	TPNH + H+ + 14-methyl-3-oxo-pentadecanoyl-ACP <=> TPN + 14-methyl-3-hydroxy-pentadecanoyl-ACP	|1.1.1.0|	c	-3.76	peg.1775|peg.664|peg.2392|peg.2186|peg.2477|peg.802|peg.1616
rxn05431	14-methyl-3-hydroxy-pentadecanoyl-ACP hydro-lyase	c11567 <=> c00001 + c11568	14-methyl-3-hydroxy-pentadecanoyl-ACP <=> H2O + 14-methyl-trans-pentadec-2-enoyl-ACP	|4.2.1.0|	c	2.163	peg.591
rxn05451	12-methyl-tetra-decanoyl-ACP:[acyl-carrier-protein] transferase	c00010 + c11515 <=> c11439 + c11493	CoA + 12-methyl-tetra-decanoyl-ACP <=> fa4coa + ACP	|2.3.1.0|	c	0	peg.1615
rxn05452	14-methyl-hexa-decanoyl-ACP:[acyl-carrier-protein] transferase	c00010 + c11519 <=> c11434 + c11493	CoA + 14-methyl-hexa-decanoyl-ACP <=> fa12coa + ACP	|2.3.1.0|	c	0	peg.1615
rxn05453	13-methyl-tetra-decanoyl-ACP:[acyl-carrier-protein] transferase	c00010 + c11540 <=> c11437 + c11493	CoA + 13-methyl-tetra-decanoyl-ACP <=> fa3coa + ACP	|2.3.1.0|	c	0	peg.1615
rxn05454	15-methyl-hexa-decanoyl-ACP:[acyl-carrier-protein] transferase	c00010 + c11544 <=> c11432 + c11493	CoA + 15-methyl-hexa-decanoyl-ACP <=> fa11coa + ACP	|2.3.1.0|	c	0	peg.1615
rxn05455	12-methyl-tridecanoyl-ACP:[acyl-carrier-protein] transferase	c00010 + c11565 <=> c11435 + c11493	CoA + 12-methyl-tridecanoyl-ACP <=> fa1coa + ACP	|2.3.1.0|	c	0	peg.1615
rxn05456	14-methyl-pentadecanoyl-ACP:[acyl-carrier-protein] transferase	c00010 + c11569 <=> c11441 + c11493	CoA + 14-methyl-pentadecanoyl-ACP <=> fa6coa + ACP	|2.3.1.0|	c	0	peg.1615
rxn05457	tetradecanoyl-ACP:[acyl-carrier-protein] transferase	c00010 + c11466 <=> c01695 + c11493	CoA + Myristoyl-ACP <=> Myristoyl-CoA + ACP	|2.3.1.1|	c	0	peg.1615
rxn05458	hexadecanoyl-ACP:[acyl-carrier-protein] transferase	c00010 + c11476 <=> c00134 + c11493	CoA + hexadecanoyl-acp <=> Palmitoyl-CoA + ACP	|2.3.1.2|	c	0	peg.1615
rxn05459	stearyl-ACP:[acyl-carrier-protein] transferase	c00010 + c11573 <=> c00327 + c11493	CoA + Octodecanoyl-ACP <=> strcoa + ACP	|2.3.1.3|	c	0	peg.1615
rxn05460	3-Oxooctodecanoyl-ACP:malonyl-[acyl-carrier-protein] C-acyltransferase (decarboxylating)	c00067 + c11476 + c11492 <=> c00011 + c11493 + c11570	H+ + hexadecanoyl-acp + Malonyl-acyl-carrierprotein- <=> CO2 + ACP + 3-Oxooctodecanoyl-ACP	|2.3.1.0|	c	2.156	peg.1481+peg.2938|peg.1481+peg.2961|peg.1481+peg.1618
rxn05461	3-Hydroxyoctodecanoyl-ACP:NADP+ oxidoreductase	c00005 + c00067 + c11570 <=> c00006 + c11571	TPNH + H+ + 3-Oxooctodecanoyl-ACP <=> TPN + 3-Hydroxyoctodecanoyl-ACP	|1.1.1.0|	c	-3.76	peg.1775|peg.664|peg.2392|peg.2186|peg.2477|peg.802|peg.1616
rxn05462	trans-Octodec-2-enoyl-ACP hydro-lyase	c11571 <=> c00001 + c11572	3-Hydroxyoctodecanoyl-ACP <=> H2O + trans-Octodec-2-enoyl-ACP	|4.2.1.0|	c	2.163	peg.591
rxn05465	malonyl-ACP:[acyl-carrier-protein] transferase	c00070 + c11493 <=> c00010 + c11492	Malonyl-CoA + ACP <=> CoA + Malonyl-acyl-carrierprotein-	2.3.1.0|2.3.1.39|2.3.1.85|2.3.1.86	c	0	peg.1615
rxn05466	Ammonia transport via diffusion	c00013[e] <=> c00013	NH3[e] <=> NH3		c	0	peg.3196
rxn05467	CO2 transport via diffusion	c00011[e] <=> c00011	CO2[e] <=> CO2		c	0	SPONTANEOUS
rxn05468	O2 transport via diffusion	c00007[e] <=> c00007	O2[e] <=> O2		c	0	SPONTANEOUS
rxn05484	acetoacetate transport via proton symport	c00067[e] + c00142[e] <=> c00067 + c00142	H+[e] + Acetoacetate[e] <=> H+ + Acetoacetate		c	0	peg.2965
rxn05504	arsenobetaine transport in via ABC system	c00001 + c00002 + c11597[e] <=> c00008 + c00009 + c00067 + c11597	H2O + ATP + ARSENOBETAINE[e] <=> ADP + Phosphate + H+ + ARSENOBETAINE		c	-6.817	peg.1925+peg.1926+peg.2918|peg.1925+peg.1926+peg.3204|peg.1924+peg.1925+peg.1926+peg.3132
rxn05506	Arsenate transporter	c01048 <=> c01048[e]	Arsenate <=> Arsenate[e]		c	0	peg.1497
rxn05507	arsenite transporter via uniport	c04098 <=> c04098[e]	Arsenite <=> Arsenite[e]		c	0	peg.1497
rxn05516	cadmium transport out via ABC system	c00001 + c00002 + c01012 <=> c00008 + c00009 + c00067 + c01012[e]	H2O + ATP + Cd2+ <=> ADP + Phosphate + H+ + Cd2+[e]	|TC-3.A.3|3.A.3|	c	-6.817	peg.3034
rxn05517	cadminum transport out via antiport	c00067[e] + c00205[e] + c01012 <=> c00067 + c00205 + c01012[e]	H+[e] + K+[e] + Cd2+ <=> H+ + K+ + Cd2+[e]		c	0	peg.411|peg.1029
rxn05527	cytosine transport in via proton symport	c00067[e] + c00307[e] <=> c00067 + c00307	H+[e] + Cytosine[e] <=> H+ + Cytosine		c	0	peg.2379|peg.80
rxn05528	Copper export via ATPase	c00001 + c00002 + c00058 <=> c00008 + c00009 + c00058[e] + c00067	H2O + ATP + Cu+ <=> ADP + Phosphate + Cu+[e] + H+	|TC-3.A.3|3.A.3|	c	-6.817	peg.3034
rxn05533	Dipeptide transport via ABC system (ala-asp)	c00001 + c00002 + c11593[e] <=> c00008 + c00009 + c00067 + c11593	H2O + ATP + ala-L-asp-L[e] <=> ADP + Phosphate + H+ + ala-L-asp-L	|TC-3.A.1.5|3.A.1.5|	c	-6.817	peg.218+peg.219+peg.221|peg.1890+peg.1891+peg.1892+peg.1894|peg.3027+peg.3028+peg.3029|peg.1970+peg.1971
rxn05534	Dipeptide transport via ABC system (gly-glu)	c00001 + c00002 + c11592[e] <=> c00008 + c00009 + c00067 + c11592	H2O + ATP + gly-glu-L[e] <=> ADP + Phosphate + H+ + gly-glu-L	|TC-3.A.1.5|3.A.1.5|	c	-6.817	peg.218+peg.219+peg.221|peg.1890+peg.1891+peg.1892+peg.1894|peg.3027+peg.3028+peg.3029|peg.1970+peg.1971
rxn05535	Dipeptide transport via ABC system (gly-met)	c00001 + c00002 + c11591[e] <=> c00008 + c00009 + c00067 + c11591	H2O + ATP + Gly-Met[e] <=> ADP + Phosphate + H+ + Gly-Met	|TC-3.A.1.5|3.A.1.5|	c	-6.817	peg.218+peg.219+peg.221|peg.1890+peg.1891+peg.1892+peg.1894|peg.3027+peg.3028+peg.3029|peg.1970+peg.1971
rxn05536	Dipeptide transport via ABC system (met-ala)	c00001 + c00002 + c11590[e] <=> c00008 + c00009 + c00067 + c11590	H2O + ATP + met-L-ala-L[e] <=> ADP + Phosphate + H+ + met-L-ala-L	|TC-3.A.1.5|3.A.1.5|	c	-6.817	peg.218+peg.219+peg.221|peg.1890+peg.1891+peg.1892+peg.1894|peg.3027+peg.3028+peg.3029|peg.1970+peg.1971
rxn05537	Dipeptide transport via ABC system (gly-asp)	c00001 + c00002 + c11589[e] <=> c00008 + c00009 + c00067 + c11589	H2O + ATP + gly-asp-L[e] <=> ADP + Phosphate + H+ + gly-asp-L	|TC-3.A.1.5|3.A.1.5|	c	-6.817	peg.218+peg.219+peg.221|peg.1890+peg.1891+peg.1892+peg.1894|peg.3027+peg.3028+peg.3029|peg.1970+peg.1971
rxn05538	Dipeptide transport via ABC system (gly-pro-L)	c00001 + c00002 + c11588[e] <=> c00008 + c00009 + c00067 + c11588	H2O + ATP + gly-pro-L[e] <=> ADP + Phosphate + H+ + gly-pro-L	|TC-3.A.1.5|3.A.1.5|	c	-6.817	peg.218+peg.219+peg.221|peg.1890+peg.1891+peg.1892+peg.1894|peg.3027+peg.3028+peg.3029|peg.1970+peg.1971
rxn05539	Dipeptide transport via ABC system (cgly)	c00001 + c00002 + c01017[e] <=> c00008 + c00009 + c00067 + c01017	H2O + ATP + Cys-Gly[e] <=> ADP + Phosphate + H+ + Cys-Gly	|TC-3.A.1.5|3.A.1.5|	c	-6.817	peg.218+peg.219+peg.221|peg.1890+peg.1891+peg.1892+peg.1894|peg.3027+peg.3028+peg.3029|peg.1970+peg.1971
rxn05540	Dipeptide transport via ABC system (ala-gln)	c00001 + c00002 + c11587[e] <=> c00008 + c00009 + c00067 + c11587	H2O + ATP + Ala-Gln[e] <=> ADP + Phosphate + H+ + Ala-Gln	|TC-3.A.1.5|3.A.1.5|	c	-6.817	peg.218+peg.219+peg.221|peg.1890+peg.1891+peg.1892+peg.1894|peg.3027+peg.3028+peg.3029|peg.1970+peg.1971
rxn05541	Dipeptide transport via ABC system (ala-glu)	c00001 + c00002 + c11586[e] <=> c00008 + c00009 + c00067 + c11586	H2O + ATP + ala-L-glu-L[e] <=> ADP + Phosphate + H+ + ala-L-glu-L	|TC-3.A.1.5|3.A.1.5|	c	-6.817	peg.218+peg.219+peg.221|peg.1890+peg.1891+peg.1892+peg.1894|peg.3027+peg.3028+peg.3029|peg.1970+peg.1971
rxn05542	Dipeptide transport via ABC system (ala-gly)	c00001 + c00002 + c11585[e] <=> c00008 + c00009 + c00067 + c11585	H2O + ATP + L-alanylglycine[e] <=> ADP + Phosphate + H+ + L-alanylglycine	|TC-3.A.1.5|3.A.1.5|	c	-6.817	peg.218+peg.219+peg.221|peg.1890+peg.1891+peg.1892+peg.1894|peg.3027+peg.3028+peg.3029|peg.1970+peg.1971
rxn05543	Dipeptide transport via ABC system (ala-his)	c00001 + c00002 + c11584[e] <=> c00008 + c00009 + c00067 + c11584	H2O + ATP + Ala-His[e] <=> ADP + Phosphate + H+ + Ala-His	|TC-3.A.1.5|3.A.1.5|	c	-6.817	peg.218+peg.219+peg.221|peg.1890+peg.1891+peg.1892+peg.1894|peg.3027+peg.3028+peg.3029|peg.1970+peg.1971
rxn05544	Dipeptide transport via ABC system (ala-leu)	c00001 + c00002 + c11583[e] <=> c00008 + c00009 + c00067 + c11583	H2O + ATP + Ala-Leu[e] <=> ADP + Phosphate + H+ + Ala-Leu	|TC-3.A.1.5|3.A.1.5|	c	-6.817	peg.218+peg.219+peg.221|peg.1890+peg.1891+peg.1892+peg.1894|peg.3027+peg.3028+peg.3029|peg.1970+peg.1971
rxn05545	Dipeptide transport via ABC system (ala-thr)	c00001 + c00002 + c11582[e] <=> c00008 + c00009 + c00067 + c11582	H2O + ATP + ala-L-Thr-L[e] <=> ADP + Phosphate + H+ + ala-L-Thr-L	|TC-3.A.1.5|3.A.1.5|	c	-6.817	peg.218+peg.219+peg.221|peg.1890+peg.1891+peg.1892+peg.1894|peg.3027+peg.3028+peg.3029|peg.1970+peg.1971
rxn05546	Dipeptide transport via ABC system (gly-asn)	c00001 + c00002 + c11581[e] <=> c00008 + c00009 + c00067 + c11581	H2O + ATP + gly-asn-L[e] <=> ADP + Phosphate + H+ + gly-asn-L	|TC-3.A.1.5|3.A.1.5|	c	-6.817	peg.218+peg.219+peg.221|peg.1890+peg.1891+peg.1892+peg.1894|peg.3027+peg.3028+peg.3029|peg.1970+peg.1971
rxn05547	Dipeptide transport via ABC system (gly-gln)	c00001 + c00002 + c11580[e] <=> c00008 + c00009 + c00067 + c11580	H2O + ATP + Gly-Gln[e] <=> ADP + Phosphate + H+ + Gly-Gln	|TC-3.A.1.5|3.A.1.5|	c	-6.817	peg.218+peg.219+peg.221|peg.1890+peg.1891+peg.1892+peg.1894|peg.3027+peg.3028+peg.3029|peg.1970+peg.1971
rxn05549	Deoxyribose transport via ABC system	c00001 + c00002 + c01242[e] <=> c00008 + c00009 + c00067 + c01242	H2O + ATP + Thyminose[e] <=> ADP + Phosphate + H+ + Thyminose		c	-6.817	peg.377
rxn05555	iron (II) transport via ABC system	c00001 + c00002 + c10515[e] <=> c00008 + c00009 + c00067 + c10515	H2O + ATP + Fe2+[e] <=> ADP + Phosphate + H+ + Fe2+		c	-6.817	UNIVERSAL
rxn05557	iron (III) dicitrate transport via ABC system	c00001 + c00002 + (2) c00137[e] + c10516[e] <=> c00008 + c00009 + c00067 + (2) c00137 + c10516	H2O + ATP + 2 Citrate[e] + fe3[e] <=> ADP + Phosphate + H+ + 2 Citrate + fe3		c	-6.817	peg.2445|peg.3120
rxn05560	D-fructose transport via PEP:Pyr PTS	c00061 + c00082[e] <=> c00020 + c00802	PEP + Levulose[e] <=> Pyruvate + Fructose 1-phosphate		c	-9.11	peg.2673+peg.2675
rxn05561	fumarate transport in/out via proton symport	c00067[e] + c00106[e] <=> c00067 + c00106	H+[e] + Fumarate[e] <=> H+ + Fumarate	|TC-2.A.56|2.A.56|	c	0	peg.1093|peg.747|peg.771|peg.686|peg.3173|peg.3247|peg.2501|peg.704|peg.2507|peg.281|peg.1763|peg.3003
rxn05596	potassium transport out via proton antiport	c00067[e] + c00205 <=> c00067 + c00205[e]	H+[e] + K+ <=> H+ + K+[e]	|TC-2.A.37|2.A.37|	c	0	peg.1498+peg.1499|peg.2906+peg.2907|peg.2201
rxn05602	L-lactate reversible transport via proton symport	c00067[e] + c00159[e] <=> c00067 + c00159	H+[e] + LCTT[e] <=> H+ + LCTT		c	0	peg.2716
rxn05604	malate-H+/Na+-lactate antiporter	(2) c00067[e] + c00130[e] + c00159 + c00971 <=> (2) c00067 + c00130 + c00159[e] + c00971[e]	2 H+[e] + MALA[e] + LCTT + Na+ <=> 2 H+ + MALA + LCTT[e] + Na+[e]		c	0	peg.727
rxn05607	maltose transport via PEP:Pyr PTS	c00061 + c00179[e] <=> c00020 + c01919	PEP + Maltose[e] <=> Pyruvate + Maltose 6-phosphate		c	-9.11	peg.264+peg.267
rxn05608	Maltotriose transport via ABC system	c00001 + c00002 + c01262[e] <=> c00008 + c00009 + c00067 + c01262	H2O + ATP + Maltotriose[e] <=> ADP + Phosphate + H+ + Maltotriose		c	-6.817	peg.264+peg.267+peg.268+peg.269+peg.270+peg.272
rxn05613	L-methionine S-oxide transport via ABC system	c00001 + c00002 + c01914[e] <=> c00008 + c00009 + c00067 + c01914	H2O + ATP + L-Methionine S-oxide[e] <=> ADP + Phosphate + H+ + L-Methionine S-oxide		c	-6.817	peg.2128+peg.2129+peg.2130
rxn05614	L-methionine R-oxide transport via ABC system	c00001 + c00002 + c11576[e] <=> c00008 + c00009 + c00067 + c11576	H2O + ATP + L-methionine R-oxide[e] <=> ADP + Phosphate + H+ + L-methionine R-oxide		c	-6.817	peg.2128+peg.2129+peg.2130
rxn05616	magnesium transport in/out via permease (no H+)	c00254 <=> c00254[e]	Mg <=> Mg[e]	|TC-1.A.35|1.A.35|	c	0	peg.2262
rxn05619	molybdate transport via ABC system	c00001 + c00002 + c11574[e] <=> c00008 + c00009 + c00067 + c11574	H2O + ATP + Molybdate[e] <=> ADP + Phosphate + H+ + Molybdate	|TC-3.A.1.8|3.A.1.8|	c	-6.817	peg.2705+peg.2706+peg.2707
rxn05625	nitrite transport in via proton symport	c00067[e] + c00075[e] <=> c00067 + c00075	H+[e] + Nitrite[e] <=> H+ + Nitrite		c	0	peg.1145|peg.1348
rxn05627	nitrate transport in via proton symport	c00067[e] + c00209[e] <=> c00067 + c00209	H+[e] + Nitrate[e] <=> H+ + Nitrate		c	0	peg.1145|peg.1348
rxn05644	D-ribose transport out via ABC system	c00001 + c00002 + c00105 <=> c00008 + c00009 + c00067 + c00105[e]	H2O + ATP + D-Ribose <=> ADP + Phosphate + H+ + D-Ribose[e]	|TC-3.A.1.2|3.A.1.2|	c	-6.817	peg.377
rxn05651	sulfate transport in via proton symport	c00048[e] + c00067[e] <=> c00048 + c00067	SLF[e] + H+[e] <=> SLF + H+	|TC-2.A.53|2.A.53|	c	0	peg.2796|peg.2019
rxn05654	succinate transporter in/out via proton symport	c00036[e] + c00067[e] <=> c00036 + c00067	Succinate[e] + H+[e] <=> Succinate + H+	|TC-2.A.56|2.A.56|	c	0	peg.1093|peg.747|peg.771|peg.686|peg.3173|peg.3247|peg.2501|peg.704|peg.2507|peg.281|peg.1763|peg.3003
rxn05667	Urea transport via facilitate diffusion	c00073[e] <=> c00073	Urea[e] <=> Urea		c	0	SPONTANEOUS
rxn05669	L-valine transport in via proton symport	c00067[e] + c00156[e] <=> c00067 + c00156	H+[e] + L-Valine[e] <=> H+ + L-Valine		c	0	peg.407
rxn05671	D-xylose transport in via proton symport	c00067[e] + c00154[e] <=> c00067 + c00154	H+[e] + Xylose[e] <=> H+ + Xylose		c	0	peg.1161|peg.1744
rxn05682	allantoin transport in via proton symport	c00067[e] + c01092[e] <=> c00067 + c01092	H+[e] + Allantoin[e] <=> H+ + Allantoin		c	0	peg.80
rxn05683	butanoate transport in via proton symport	c00067[e] + c00211[e] <=> c00067 + c00211	H+[e] + Butyrate[e] <=> H+ + Butyrate		c	0	peg.2965
rxn05732	acyl-CoA dehydrogenase (hexadecanoyl-CoA)	c00003 + c00134 <=> c00004 + c00067 + c03126	NAD + Palmitoyl-CoA <=> NADH + H+ + (2E)-Hexadecenoyl-CoA	|1.3.99.3|	c	16.55	peg.1520
rxn05733	cysteine synthase (Thiosulfate)	c00268 + c00722 + c11421 <=> c00029 + c00081 + c00084 + c11420	H2S2O3 + O-Acetyl-L-serine + trdrd <=> ACET + HSO3- + L-Cysteine + trdox	|4.2.99.8|2.5.1.47|2.5.1.49|	c	-13.986	peg.1478
rxn05734	aldehyde dehydrogenase (glyoxylate, NAD)	c00001 + c00003 + c00040 <=> c00004 + (2) c00067 + c00180	H2O + NAD + Glyoxylate <=> NADH + 2 H+ + Oxalate		c	-7.063	peg.1206|peg.2940|peg.2481|peg.1722|peg.146
rxn05735	aldehyde dehydrogenase (aminoacetaldehyde, NAD)	c00001 + c00003 + c04122 <=> c00004 + c00033 + (2) c00067	H2O + NAD + Aminoacetaldehyde <=> NADH + Gly + 2 H+		c	-9.803	peg.1206|peg.2940|peg.2481|peg.1722|peg.146
rxn05736	fatty-acid--CoA ligase (tetradecanoate)	c00002 + c00010 + c00067 + c03847 <=> c00012 + c00018 + c01695	ATP + CoA + H+ + Myristic acid <=> PPi + AMP + Myristoyl-CoA	|6.2.1.3|	c	-2.486	peg.2546|peg.674+peg.675|peg.1479
rxn05937	Ferredoxin:NADP+ oxidoreductase	c00006 + c00067 + c11620 <=> c00005 + c11621	TPN + H+ + Reducedferredoxin <=> TPNH + Oxidizedferredoxin	|1.18.1.2|	c	10000000	peg.132
rxn05957	O-Succinyl-L-homoserine succinate-lyase (adding cysteine)	c00239 + c00822 <=> c00036 + c00067 + c00135	H2S + O-Succinyl-L-homoserine <=> Succinate + H+ + L-Homocysteine	|2.5.1.48|4.2.99.9|2.5.1.-|	c	-11.414	peg.1286
rxn05958	S-(5-deoxy-D-ribos-5-yl)-L-homocysteine homocysteine-lyase	c02227 <=> c00135 + c08636	S-Ribosylhomocysteine <=> L-Homocysteine + 4,5-dihydroxy-2,3-pentanedione	|4.4.1.21|	c	-3.684	peg.2073
rxn06022	[Acyl-carrier-protein] 4'-pantetheine-phosphohydrolase	c00001 + c11493 <=> c00834 + c12370	H2O + ACP <=> Phosphopantetheine + apo-ACP	|3.1.4.14|	c	-4.813	peg.1944
rxn06075	2'-Deoxyuridine 5'-diphosphate:oxidized-thioredoxin	c00001 + c00978 + c11420 <=> c00014 + c11421	H2O + dUDP + trdox <=> UDP + trdrd	1.17.4.1	c	17.299	peg.693+peg.694|peg.393+peg.394+peg.395
rxn06076	2'-Deoxycytidine diphosphate:oxidized-thioredoxin 2'-oxidoreductase	c00001 + c00533 + c11420 <=> c00096 + c11421	H2O + dCDP + trdox <=> CDP + trdrd	1.17.4.1	c	17.299	peg.693+peg.694|peg.393+peg.394+peg.395
rxn06077	L-methionine:oxidized-thioredoxin S-oxidoreductase	c00001 + c00060 + c11420 <=> c01914 + c11421	H2O + Methionine + trdox <=> L-Methionine S-oxide + trdrd	|1.8.4.13|1.8.4.14|	c	10000000	peg.1314|peg.1887
rxn06078	O-Acetyl-L-homoserine acetate-lyase (adding methanethiol)	c00268 + c00790 + c11421 <=> c00029 + c00081 + c00135 + c11420	H2S2O3 + O-Acetyl-L-homoserine + trdrd <=> ACET + HSO3- + L-Homocysteine + trdox	|2.5.1.49|	c	-13.986	peg.1286
rxn06377	glycine:lipoylprotein oxidoreductase (decarboxylating and	c00033 + c00067 + c12005 <=> c00011 + c11830	Gly + H+ + Lipoylprotein <=> CO2 + S-Aminomethyldihydrolipoylprotein	|1.4.4.2|	c	-7.204	peg.1831
rxn06493	dihydrolipoylprotein:NAD+ oxidoreductase	c00003 + c12225 <=> c00004 + c00067 + c12005	NAD + Dihydrolipolprotein <=> NADH + H+ + Lipoylprotein	|1.8.1.4|	c	12.828	peg.1831+peg.1832|peg.1272
rxn06510	Lauroyl-CoA:acetyl-CoA C-acyltransferase	c00022 + c01260 <=> c00010 + c12689	Acetyl-CoA + ddcoa <=> CoA + 3-Oxotetradecanoyl-CoA	|2.3.1.16|	c	7.056	peg.3098|peg.2411
rxn06526	NADPH:protein-disulfide oxidoreductase	c00006 + c12072 <=> c00005 + c00067 + c12139	TPN + Protein dithiol <=> TPNH + H+ + Protein disulfide	|1.8.1.8|	c	-4.712	peg.2620
rxn06591	L-glutamate-semialdehyde: NADP+	c00005 + c00067 + c12227 <=> c00006 + c02345 + c11912	TPNH + H+ + L-Glutamyl-tRNA-Glu <=> TPN + L-Glutamate1-semialdehyde + tRNA-Glu	|1.2.1.70|	c	7.66	peg.1538
rxn06600	S-aminomethyldihydrolipoylprotein:(6S)-tetrahydrofolate	c00087 + c11830 <=> c00013 + c00125 + c12225	THF + S-Aminomethyldihydrolipoylprotein <=> NH3 + 5,10-Methylene-THF + Dihydrolipolprotein	|2.1.2.10|	c	-3.534	peg.1832+peg.1834
rxn06672	biotin-carboxyl-carrier-protein:carbon-dioxide ligase (ADP-forming)	c00002 + c00242 + c12848 <=> c00008 + c00009 + c00067 + c12543	ATP + HCO3- + Holo-[carboxylase] <=> ADP + Phosphate + H+ + Carboxybiotin-carboxyl-carrier protein	|6.3.4.14|	c	9.576	peg.2312+peg.2313+peg.422
rxn06673	Acetyl-CoA:carbon-dioxide ligase (ADP-forming)	c00022 + c12543 <=> c00070 + c12848	Acetyl-CoA + Carboxybiotin-carboxyl-carrier protein <=> Malonyl-CoA + Holo-[carboxylase]	|6.4.1.2|	c	-10.65	peg.1281+peg.596
rxn06723	UDP-3-O-(3-hydroxymyristoyl)glucosamine acyltransferase	c00067 + c02835 + c11493 <=> c03584 + c11484	H+ + UDP-2,3-bis(3-hydroxytetradecanoyl)glucosamine + ACP <=> UDP-3-O-(beta-hydroxymyristoyl)-D-glucosamine + HMA	|2.3.1.-|	c	5.294	peg.590
rxn06729	(R)-3-Hydroxytetradecanoly-[acyl-carrier-protein]:UDP-N-acetyl-	c00037 + c11484 <=> c02886 + c11493	UDP-N-acetylglucosamine + HMA <=> UDP-3-O-(beta-hydroxymyristoyl)-N-acetylglucosamine + ACP	2.3.1.129	c	-3.614	peg.592
rxn06777	(S)-3-Hydroxytetradecanoyl-CoA:NAD+ oxidoreductase	c00003 + c03115 <=> c00004 + c00067 + c12689	NAD + (S)-3-Hydroxytetradecanoyl-CoA <=> NADH + H+ + 3-Oxotetradecanoyl-CoA	|1.1.1.35|1.1.1.211|	c	3.76	peg.3207+peg.3208|peg.2412
rxn06865	Endotoxin Synthesis (lauroyl transferase)	c03736 + c11493 <=> c03586 + c11468	Lauroyl-KDO2-lipid IV(A) + ACP <=> kdo2-lipid iva + Dodecanoyl-ACP	|2.3.1.-|	c	3.614	peg.982|peg.2655
rxn06937	L-Glutamate:tRNA(Glu) ligase (AMP-forming)	c00002 + c00023 + c00067 + c11912 <=> c00012 + c00018 + c12227	ATP + GLU + H+ + tRNA-Glu <=> PPi + AMP + L-Glutamyl-tRNA-Glu	6.1.1.17|6.1.1.24	c	-6.1	peg.1229
rxn07295	glycine oxidase	c00033 <=> (3) c00067 + c14545	Gly <=> 3 H+ + Iminoglycine	|1.4.3.19|	c	-35.88	peg.511
rxn07438	peptide-methionine:thioredoxin-disulfide S-oxidoreductase	c00001 + c11420 + c12237 <=> c11421 + c14507	H2O + trdox + Peptide-L-methionine <=> trdrd + Peptide-L-methionine (R)-S-oxide	|1.8.4.12|	c	10000000	peg.2683|peg.1370
rxn07845	D-glucarate hydro-lyase	c00609 <=> c00001 + c02439	D-Glucarate <=> H2O + 2-Dehydro-3-deoxy-D-glucarate	|4.2.1.40|	c	-8.167	peg.2503+peg.2508
rxn08083	1-tetradecanoyl-sn-glycerol 3-phosphate O-acyltransferase (n-C12:0)	c11468 + c15325 <=> c11493 + c15521	Dodecanoyl-ACP + 1-dodecanoyl-sn-glycerol 3-phosphate <=> ACP + 1,2-didodecanoyl-sn-glycerol 3-phosphate	|2.3.1.51|	c	-3.614	peg.472|peg.3048
rxn08084	1-tetradecanoyl-sn-glycerol 3-phosphate O-acyltransferase (n-C14:0)	c11466 + c15331 <=> c11493 + c15522	Myristoyl-ACP + 1-tetradecanoyl-sn-glycerol 3-phosphate <=> ACP + 1,2-ditetradecanoyl-sn-glycerol 3-phosphate	|2.3.1.51|	c	-3.614	peg.472|peg.3048
rxn08085	1-tetradec-7-enoyl-sn-glycerol 3-phosphate O-acyltransferase (n-C14:1)	c15294 + c15330 <=> c11493 + c15523	Tetradecenoyl-ACP + 1-tetradec-7-enoyl-sn-glycerol 3-phosphate <=> ACP + 1,2-ditetradec-7-enoyl-sn-glycerol 3-phosphate	|2.3.1.51|	c	-2.954	peg.472|peg.3048
rxn08086	1-hexadecanoyl-sn-glycerol 3-phosphate O-acyltransferase (n-C16:0)	c15277 + c15327 <=> c11493 + c15524	Palmitoyl-ACP + 1-hexadecanoyl-sn-glycerol 3-phosphate <=> ACP + 1,2-dihexadecanoyl-sn-glycerol 3-phosphate	|2.3.1.51|	c	-3.614	peg.472|peg.3048
rxn08087	1-hexadec-7-enoyl-sn-glycerol 3-phosphate O-acyltransferase (n-C16:1)	c15239 + c15326 <=> c11493 + c15525	Hexadecenoyl-ACP + 1-hexadec-9-enoyl-sn-glycerol 3-phosphate <=> ACP + 1,2-dihexadec-9-enoyl-sn-glycerol 3-phosphate	|2.3.1.51|	c	-3.614	peg.472|peg.3048
rxn08088	1-octadecanoyl-sn-glycerol 3-phosphate O-acyltransferase (n-C18:0)	c15268 + c15329 <=> c11493 + c15526	Octadecanoyl-ACP + 1-octadecanoyl-sn-glycerol 3-phosphate <=> ACP + 1,2-dioctadecanoyl-sn-glycerol 3-phosphate	|2.3.1.51|	c	-3.614	peg.472|peg.3048
rxn08089	1-octadec-7-enoyl-sn-glycerol 3-phosphate O-acyltransferase (n-C18:1)	c11825 + c15328 <=> c11493 + c15527	Octadecenoyl-ACP + 1-octadec-11-enoyl-sn-glycerol 3-phosphate <=> ACP + 1,2-dioctadec-11-enoyl-sn-glycerol 3-phosphate	|2.3.1.51|	c	-2.954	peg.472|peg.3048
rxn08180	Biotin synthase	c00017 + c00074 + c01311 <=> c00060 + c00067 + c00104 + c03091	SAM + S + Dethiobiotin <=> Methionine + H+ + BIOT + 5'-Deoxyadenosine	|2.8.1.6|	c	-21.64	peg.1185
rxn08194	cob(I)alamin adenosyltransferase	c00002 + c00635 <=> c00166 + c00421	ATP + Cbl <=> Calomide + Triphosphate	|2.5.1.17|	c	10000000	peg.1503
rxn08291	D-Amino acid dehydrogenase	c00001 + c00015 + c00117 <=> c00013 + c00020 + c00982	H2O + FAD + D-Ala <=> NH3 + Pyruvate + FADH2	1.4.99.1	c	4.137	peg.1740|peg.1337
rxn08294	diacylglycerol kinase (n-C12:0)	c00002 + c15306 <=> c00008 + c15521	ATP + 1,2-Diacyl-sn-glycerol didodecanoyl <=> ADP + 1,2-didodecanoyl-sn-glycerol 3-phosphate	|2.7.1.107|	c	-4.5	peg.2956
rxn08295	diacylglycerol kinase (n-C14:0)	c00002 + c15307 <=> c00008 + c15522	ATP + 1,2-Diacyl-sn-glycerol ditetradecanoyl <=> ADP + 1,2-ditetradecanoyl-sn-glycerol 3-phosphate	|2.7.1.107|	c	-4.5	peg.2956
rxn08296	diacylglycerol kinase (n-C14:1)	c00002 + c15308 <=> c00008 + c15523	ATP + 1,2-Diacyl-sn-glycerol ditetradec-7-enoyl <=> ADP + 1,2-ditetradec-7-enoyl-sn-glycerol 3-phosphate	|2.7.1.107|	c	-4.5	peg.2956
rxn08297	diacylglycerol kinase (n-C16:0)	c00002 + c15309 <=> c00008 + c15524	ATP + 1,2-Diacyl-sn-glycerol dihexadecanoyl <=> ADP + 1,2-dihexadecanoyl-sn-glycerol 3-phosphate	|2.7.1.107|	c	-4.5	peg.2956
rxn08298	diacylglycerol kinase (n-C16:1)	c00002 + c15310 <=> c00008 + c15525	ATP + 1,2-Diacyl-sn-glycerol dihexadec-9-enoyl <=> ADP + 1,2-dihexadec-9-enoyl-sn-glycerol 3-phosphate	|2.7.1.107|	c	-4.5	peg.2956
rxn08299	diacylglycerol kinase (n-C18:0)	c00002 + c15311 <=> c00008 + c15526	ATP + 1,2-Diacyl-sn-glycerol dioctadecanoyl <=> ADP + 1,2-dioctadecanoyl-sn-glycerol 3-phosphate	|2.7.1.107|	c	-4.5	peg.2956
rxn08300	diacylglycerol kinase (n-C18:1)	c00002 + c15312 <=> c00008 + c15527	ATP + 1,2-Diacyl-sn-glycerol dioctadec-11-enoyl <=> ADP + 1,2-dioctadec-11-enoyl-sn-glycerol 3-phosphate	|2.7.1.107|	c	-4.5	peg.2956
rxn08306	CDP-diacylglycerol synthetase (n-C12:0)	c00052 + c15521 <=> c00012 + c15417	CTP + 1,2-didodecanoyl-sn-glycerol 3-phosphate <=> PPi + CDP-1,2-didodecanoylglycerol	|2.7.7.41|	c	1.07	peg.585
rxn08307	CDP-diacylglycerol synthetase (n-C14:0)	c00052 + c15522 <=> c00012 + c15423	CTP + 1,2-ditetradecanoyl-sn-glycerol 3-phosphate <=> PPi + CDP-1,2-ditetradecanoylglycerol	|2.7.7.41|	c	1.07	peg.585
rxn08308	CDP-diacylglycerol synthetase (n-C14:1)	c00052 + c15523 <=> c00012 + c15422	CTP + 1,2-ditetradec-7-enoyl-sn-glycerol 3-phosphate <=> PPi + CDP-1,2-ditetradec-7-enoylglycerol	|2.7.7.41|	c	1.07	peg.585
rxn08309	CDP-diacylglycerol synthetase (n-C16:0)	c00052 + c15524 <=> c00012 + c15419	CTP + 1,2-dihexadecanoyl-sn-glycerol 3-phosphate <=> PPi + CDP-1,2-dihexadecanoylglycerol	|2.7.7.41|	c	1.07	peg.585
rxn08310	CDP-diacylglycerol synthetase (n-C16:1)	c00052 + c15525 <=> c00012 + c15418	CTP + 1,2-dihexadec-9-enoyl-sn-glycerol 3-phosphate <=> PPi + CDP-1,2-dihexadec-9-enoylglycerol	|2.7.7.41|	c	1.07	peg.585
rxn08311	CDP-diacylglycerol synthetase (n-C18:0)	c00052 + c15526 <=> c00012 + c15421	CTP + 1,2-dioctadecanoyl-sn-glycerol 3-phosphate <=> PPi + CDP-1,2-dioctadecanoylglycerol	|2.7.7.41|	c	1.07	peg.585
rxn08312	CDP-diacylglycerol synthetase (n-C18:1)	c00052 + c15527 <=> c00012 + c15420	CTP + 1,2-dioctadec-11-enoyl-sn-glycerol 3-phosphate <=> PPi + CDP-1,2-dioctadec-11-enoylglycerol	|2.7.7.41|	c	1.07	peg.585
rxn08335	dihydoorotic acid dehydrogenase (quinone8)	c00282 + c15560 <=> c00247 + c15561	L-Dihydroorotate + Ubiquinone-8 <=> Orotate + Ubiquinol-8	1.3.3.1	c	-12.66	peg.1361
rxn08336	dihydroorotic acid (menaquinone-8)	c00282 + c15500 <=> c00247 + c15499	L-Dihydroorotate + Menaquinone 8 <=> Orotate + Menaquinol 8	1.3.3.1	c	-16.749	peg.1361
rxn08352	1-hydroxy-2-methyl-2-(E)-butenyl 4-diphosphate reductase (dmpp)	c00004 + c00067 + c08615 <=> c00001 + c00003 + c00202	NADH + H+ + 1-Hydroxy-2-methyl-2-butenyl 4-diphosphate <=> H2O + NAD + DMAPP		c	-16.197	peg.501
rxn08527	fumarate reductase	c00106 + c15499 <=> c00036 + c15500	Fumarate + Menaquinol 8 <=> Succinate + Menaquinone 8	1.3.99.1	c	6.529	peg.1231+peg.1232+peg.1233+peg.1234
rxn08528	fumarate reductase	c00106 + c15353 <=> c00036 + c15352	Fumarate + 2-Demethylmenaquinol 8 <=> Succinate + 2-Demethylmenaquinone 8	1.3.99.1	c	5.309	peg.1231+peg.1232+peg.1233+peg.1234
rxn08546	glycerol-3-phosphate acyltransferase (C12:0)	c00080 + c11468 <=> c11493 + c15325	GLYC-3-P + Dodecanoyl-ACP <=> ACP + 1-dodecanoyl-sn-glycerol 3-phosphate	|2.3.1.15|	c	-3.614	peg.879|peg.1614+peg.993
rxn08547	glycerol-3-phosphate acyltransferase (C14:0)	c00080 + c11466 <=> c11493 + c15331	GLYC-3-P + Myristoyl-ACP <=> ACP + 1-tetradecanoyl-sn-glycerol 3-phosphate	|2.3.1.15|	c	-3.614	peg.879|peg.1614+peg.993
rxn08548	glycerol-3-phosphate acyltransferase (C14:1)	c00080 + c15294 <=> c11493 + c15330	GLYC-3-P + Tetradecenoyl-ACP <=> ACP + 1-tetradec-7-enoyl-sn-glycerol 3-phosphate	|2.3.1.15|	c	-2.954	peg.879|peg.1614+peg.993
rxn08549	glycerol-3-phosphate acyltransferase (C16:0)	c00080 + c15277 <=> c11493 + c15327	GLYC-3-P + Palmitoyl-ACP <=> ACP + 1-hexadecanoyl-sn-glycerol 3-phosphate	|2.3.1.15|	c	-3.614	peg.879|peg.1614+peg.993
rxn08550	glycerol-3-phosphate acyltransferase (C16:1)	c00080 + c15239 <=> c11493 + c15326	GLYC-3-P + Hexadecenoyl-ACP <=> ACP + 1-hexadec-9-enoyl-sn-glycerol 3-phosphate	|2.3.1.15|	c	-3.614	peg.879|peg.1614+peg.993
rxn08551	glycerol-3-phosphate acyltransferase (C18:0)	c00080 + c15268 <=> c11493 + c15329	GLYC-3-P + Octadecanoyl-ACP <=> ACP + 1-octadecanoyl-sn-glycerol 3-phosphate	|2.3.1.15|	c	-3.614	peg.879|peg.1614+peg.993
rxn08552	glycerol-3-phosphate acyltransferase (C18:1)	c00080 + c11825 <=> c11493 + c15328	GLYC-3-P + Octadecenoyl-ACP <=> ACP + 1-octadec-11-enoyl-sn-glycerol 3-phosphate	|2.3.1.15|	c	-2.954	peg.879|peg.1614+peg.993
rxn08655	Glycolate oxidase	c00139 + c15560 <=> c00040 + c15561	Glycolate + Ubiquinone-8 <=> Glyoxylate + Ubiquinol-8		c	-9.76	peg.2717+peg.2718+peg.2719
rxn08656	Glycolate oxidase	c00139 + c15500 <=> c00040 + c15499	Glycolate + Menaquinone 8 <=> Glyoxylate + Menaquinol 8		c	-13.849	peg.2717+peg.2718+peg.2719
rxn08657	Glycolate oxidase	c00139 + c15352 <=> c00040 + c15353	Glycolate + 2-Demethylmenaquinone 8 <=> Glyoxylate + 2-Demethylmenaquinol 8		c	-12.629	peg.2717+peg.2718+peg.2719
rxn08669	Glycerophosphodiester phosphodiesterase (Glycerophosphoglycerol)	c00001 + c02090 <=> c00080 + c00100	H2O + Glycerophosphoglycerol <=> GLYC-3-P + GLYC	3.1.4.46	c	-4.813	peg.1516|peg.2087
rxn08707	Heme O synthase	c00001 + c00028 + c00350 <=> c00012 + c11313	H2O + Heme + Farnesyldiphosphate <=> PPi + hemeO	|2.5.1.-|	c	10000000	peg.978
rxn08711	heptosyltransferase II (LPS core synthesis)	c03831 + c15485 <=> c00008 + c15484	ADP-L-glycero-D-manno-heptose + heptosyl-kdo2-lipidA <=> ADP + heptosyl-heptosyl-kdo2-lipidA	|2.4.1.-|	c	-1.7	peg.12+peg.16+peg.9
rxn08756	1-hydroxy-2-methyl-2-(E)-butenyl 4-diphosphate reductase (ipdp)	c00004 + c00067 + c08615 <=> c00001 + c00003 + c00113	NADH + H+ + 1-Hydroxy-2-methyl-2-butenyl 4-diphosphate <=> H2O + NAD + Isopentenyldiphosphate		c	-16.857	peg.501
rxn08783	D-lactate dehydrogenase	c00221 + c15560 <=> c00020 + c15561	D-Lactate + Ubiquinone-8 <=> Pyruvate + Ubiquinol-8	1.1.2.4	c	-11.22	peg.3177
rxn08792	L-Lactate dehydrogenase (ubiquinone)	c00159 + c15560 <=> c00020 + c15561	LCTT + Ubiquinone-8 <=> Pyruvate + Ubiquinol-8	1.1.2.3	c	-11.22	peg.420|peg.1096
rxn08793	L-Lactate dehydrogenase (menaquinone)	c00159 + c15500 <=> c00020 + c15499	LCTT + Menaquinone 8 <=> Pyruvate + Menaquinol 8	1.1.2.3	c	-15.309	peg.420|peg.1096
rxn08796	Lysophospholipase L1 (2-acylglycerophosphotidate, n-C12:0) (periplasm)	c00001 + c15325 <=> c00067 + c00080 + c01741	H2O + 1-dodecanoyl-sn-glycerol 3-phosphate <=> H+ + GLYC-3-P + ddca	|3.1.1.5|	c	-2.143	peg.3189
rxn08797	Lysophospholipase L1 (2-acylglycerophosphotidate, n-C14:0) (periplasm)	c00001 + c15331 <=> c00067 + c00080 + c03847	H2O + 1-tetradecanoyl-sn-glycerol 3-phosphate <=> H+ + GLYC-3-P + Myristic acid	|3.1.1.5|	c	-2.143	peg.3189
rxn08798	Lysophospholipase L1 (2-acylglycerophosphotidate, n-C14:1) (periplasm)	c00001 + c15330 <=> c00067 + c00080 + c15298	H2O + 1-tetradec-7-enoyl-sn-glycerol 3-phosphate <=> H+ + GLYC-3-P + tetradecenoate	|3.1.1.5|	c	-2.803	peg.3189
rxn08799	Lysophospholipase L1 (2-acylglycerophosphotidate, n-C16:0) (periplasm)	c00001 + c15327 <=> c00067 + c00080 + c00214	H2O + 1-hexadecanoyl-sn-glycerol 3-phosphate <=> H+ + GLYC-3-P + Palmitate	|3.1.1.5|	c	-2.143	peg.3189
rxn08800	Lysophospholipase L1 (2-acylglycerophosphotidate, n-C16:1) (periplasm)	c00001 + c15326 <=> c00067 + c00080 + c15237	H2O + 1-hexadec-9-enoyl-sn-glycerol 3-phosphate <=> H+ + GLYC-3-P + hexadecenoate	|3.1.1.5|	c	-2.143	peg.3189
rxn08801	Lysophospholipase L1 (2-acylglycerophosphotidate, n-C18:0) (periplasm)	c00001 + c15329 <=> c00067 + c00080 + c01080	H2O + 1-octadecanoyl-sn-glycerol 3-phosphate <=> H+ + GLYC-3-P + Stearate	|3.1.1.5|	c	-2.143	peg.3189
rxn08802	Lysophospholipase L1 (2-acylglycerophosphotidate, n-C18:1) (periplasm)	c00001 + c15328 <=> c00067 + c00080 + c15269	H2O + 1-octadec-11-enoyl-sn-glycerol 3-phosphate <=> H+ + GLYC-3-P + octadecenoate	|3.1.1.5|	c	-2.143	peg.3189
rxn08803	Lysophospholipase L1 (2-acylglycerophosphoethanolamine, n-C12:0) (periplasm)	c00001 + c15313 <=> c00067 + c00908 + c01741	H2O + 1-Acyl-sn-glycero-3-phosphoethanolamine dodecanoyl <=> H+ + Glycerophosphoethanolamine + ddca	|3.1.1.5|	c	-2.143	peg.3189
rxn08804	Lysophospholipase L1 (2-acylglycerophosphoethanolamine, n-C14:0) (periplasm)	c00001 + c15314 <=> c00067 + c00908 + c03847	H2O + 1-Acyl-sn-glycero-3-phosphoethanolamine tetradecanoyl <=> H+ + Glycerophosphoethanolamine + Myristic acid	|3.1.1.5|	c	-2.143	peg.3189
rxn08805	Lysophospholipase L1 (2-acylglycerophosphoethanolamine, n-C14:1) (periplasm)	c00001 + c15315 <=> c00067 + c00908 + c15298	H2O + 1-Acyl-sn-glycero-3-phosphoethanolamine tetradec-7-enoyl <=> H+ + Glycerophosphoethanolamine + tetradecenoate	|3.1.1.5|	c	-2.143	peg.3189
rxn08806	Lysophospholipase L1 (2-acylglycerophosphoethanolamine, n-C16:0) (periplasm)	c00001 + c15316 <=> c00067 + c00214 + c00908	H2O + 1-Acyl-sn-glycero-3-phosphoethanolamine hexadecanoyl <=> H+ + Palmitate + Glycerophosphoethanolamine	|3.1.1.5|	c	-2.143	peg.3189
rxn08807	Lysophospholipase L1 (2-acylglycerophosphoethanolamine, n-C16:1) (periplasm)	c00001 + c15317 <=> c00067 + c00908 + c15237	H2O + 1-Acyl-sn-glycero-3-phosphoethanolamine hexadec-9-enoyl <=> H+ + Glycerophosphoethanolamine + hexadecenoate	|3.1.1.5|	c	-2.143	peg.3189
rxn08808	Lysophospholipase L1 (2-acylglycerophosphoethanolamine, n-C18:0) (periplasm)	c00001 + c00067 + c12547 <=> c00908 + c01080	H2O + H+ + L-2-Lysophosphatidylethanolamine <=> Glycerophosphoethanolamine + Stearate	|3.1.1.5|	c	-5.443	peg.3189
rxn08809	Lysophospholipase L1 (2-acylglycerophosphoethanolamine, n-C18:1) (periplasm)	c00001 + c12547 <=> c00067 + c00908 + c15269	H2O + L-2-Lysophosphatidylethanolamine <=> H+ + Glycerophosphoethanolamine + octadecenoate	|3.1.1.5|	c	-2.143	peg.3189
rxn08810	Lysophospholipase L1 (2-acylglycerophosphoglycerol, n-C12:0) (periplasm)	c00001 + c15318 <=> c00067 + c01741 + c02090	H2O + 1-Acyl-sn-glycero-3-phosphoglycerol dodecanoyl <=> H+ + ddca + Glycerophosphoglycerol	|3.1.1.5|	c	-2.143	peg.3189
rxn08811	Lysophospholipase L1 (2-acylglycerophosphoglycerol, n-C14:0) (periplasm)	c00001 + c15319 <=> c00067 + c02090 + c03847	H2O + 1-Acyl-sn-glycero-3-phosphoglycerol tetradecanoyl <=> H+ + Glycerophosphoglycerol + Myristic acid	|3.1.1.5|	c	-2.143	peg.3189
rxn08812	Lysophospholipase L1 (2-acylglycerophosphoglycerol, n-C14:1) (periplasm)	c00001 + c15320 <=> c00067 + c02090 + c15298	H2O + 1-Acyl-sn-glycero-3-phosphoglycerol tetradec-7-enoyl <=> H+ + Glycerophosphoglycerol + tetradecenoate	|3.1.1.5|	c	-2.143	peg.3189
rxn08813	Lysophospholipase L1 (2-acylglycerophosphoglycerol, n-C16:0) (periplasm)	c00001 + c15321 <=> c00067 + c00214 + c02090	H2O + 1-Acyl-sn-glycero-3-phosphoglycerol hexadecanoyl <=> H+ + Palmitate + Glycerophosphoglycerol	|3.1.1.5|	c	-2.143	peg.3189
rxn08814	Lysophospholipase L1 (2-acylglycerophosphoglycerol, n-C16:1) (periplasm)	c00001 + c15322 <=> c00067 + c02090 + c15237	H2O + 1-Acyl-sn-glycero-3-phosphoglycerol hexadec-9-enoyl <=> H+ + Glycerophosphoglycerol + hexadecenoate	|3.1.1.5|	c	-2.143	peg.3189
rxn08815	Lysophospholipase L1 (2-acylglycerophosphoglycerol, n-C18:0) (periplasm)	c00001 + c15323 <=> c00067 + c01080 + c02090	H2O + 1-Acyl-sn-glycero-3-phosphoglycerol octadecanoyl <=> H+ + Stearate + Glycerophosphoglycerol	|3.1.1.5|	c	-2.143	peg.3189
rxn08816	Lysophospholipase L1 (2-acylglycerophosphoglycerol, n-C18:1) (periplasm)	c00001 + c15324 <=> c00067 + c02090 + c15269	H2O + 1-Acyl-sn-glycero-3-phosphoglycerol octadec-11-enoyl <=> H+ + Glycerophosphoglycerol + octadecenoate	|3.1.1.5|	c	-2.143	peg.3189
rxn08817	Lysophospholipase L2 (2-acylglycerophosphotidate, n-C12:0)	c00001 + c15350 <=> c00067 + c00080 + c01741	H2O + 2-dodecanoyl-sn-glycerol 3-phosphate <=> H+ + GLYC-3-P + ddca	|3.1.1.5|	c	-2.143	peg.3189
rxn08818	Lysophospholipase L2 (2-acylglycerophosphotidate, n-C14:0)	c00001 + c15363 <=> c00067 + c00080 + c03847	H2O + 2-tetradecanoyl-sn-glycerol 3-phosphate <=> H+ + GLYC-3-P + Myristic acid	|3.1.1.5|	c	-2.143	peg.3189
rxn08819	Lysophospholipase L2 (2-acylglycerophosphotidate, n-C14:1)	c00001 + c15362 <=> c00067 + c00080 + c15298	H2O + 2-tetradec-7-enoyl-sn-glycerol 3-phosphate <=> H+ + GLYC-3-P + tetradecenoate	|3.1.1.5|	c	-2.803	peg.3189
rxn08820	Lysophospholipase L2 (2-acylglycerophosphotidate, n-C16:0)	c00001 + c15355 <=> c00067 + c00080 + c00214	H2O + 2-hexadecanoyl-sn-glycerol 3-phosphate <=> H+ + GLYC-3-P + Palmitate	|3.1.1.5|	c	-2.143	peg.3189
rxn08821	Lysophospholipase L2 (2-acylglycerophosphotidate, n-C16:1)	c00001 + c15354 <=> c00067 + c00080 + c15237	H2O + 2-hexadec-9-enoyl-sn-glycerol 3-phosphate <=> H+ + GLYC-3-P + hexadecenoate	|3.1.1.5|	c	-2.143	peg.3189
rxn08822	Lysophospholipase L2 (2-acylglycerophosphotidate, n-C18:0)	c00001 + c15358 <=> c00067 + c00080 + c01080	H2O + 2-octadecanoyl-sn-glycerol 3-phosphate <=> H+ + GLYC-3-P + Stearate	|3.1.1.5|	c	-2.143	peg.3189
rxn08823	Lysophospholipase L2 (2-acylglycerophosphotidate, n-C18:1)	c00001 + c15357 <=> c00067 + c00080 + c15269	H2O + 2-octadec-11-enoyl-sn-glycerol 3-phosphate <=> H+ + GLYC-3-P + octadecenoate	|3.1.1.5|	c	-2.143	peg.3189
rxn08838	Lysophospholipase L2 (2-acylglycerophosphoethanolamine, n-C12:0)	c00001 + c15336 <=> c00067 + c00908 + c01741	H2O + 2-Acyl-sn-glycero-3-phosphoethanolamine dodecanoyl <=> H+ + Glycerophosphoethanolamine + ddca	|3.1.1.5|	c	-2.143	peg.3189
rxn08839	Lysophospholipase L2 (2-acylglycerophosphoethanolamine, n-C14:0)	c00001 + c15337 <=> c00067 + c00908 + c03847	H2O + 2-Acyl-sn-glycero-3-phosphoethanolamine tetradecanoyl <=> H+ + Glycerophosphoethanolamine + Myristic acid	|3.1.1.5|	c	-2.143	peg.3189
rxn08840	Lysophospholipase L2 (2-acylglycerophosphoethanolamine, n-C14:1)	c00001 + c15338 <=> c00067 + c00908 + c15298	H2O + 2-Acyl-sn-glycero-3-phosphoethanolamine tetradec-7-enoyl <=> H+ + Glycerophosphoethanolamine + tetradecenoate	|3.1.1.5|	c	-2.803	peg.3189
rxn08841	Lysophospholipase L2 (2-acylglycerophosphoethanolamine, n-C16:0)	c00001 + c15339 <=> c00067 + c00214 + c00908	H2O + 2-Acyl-sn-glycero-3-phosphoethanolamine (n-C16:0) <=> H+ + Palmitate + Glycerophosphoethanolamine	|3.1.1.5|	c	-2.143	peg.3189
rxn08842	Lysophospholipase L2 (2-acylglycerophosphoethanolamine, n-C16:1)	c00001 + c15340 <=> c00067 + c00908 + c15237	H2O + 2-Acyl-sn-glycero-3-phosphoethanolamine hexadec-9-enoyl <=> H+ + Glycerophosphoethanolamine + hexadecenoate	|3.1.1.5|	c	-2.143	peg.3189
rxn08843	Lysophospholipase L2 (2-acylglycerophosphoethanolamine, n-C18:0)	c00001 + c15341 <=> c00067 + c00908 + c01080	H2O + 2-Acyl-sn-glycero-3-phosphoethanolamine (n-C18:0) <=> H+ + Glycerophosphoethanolamine + Stearate	|3.1.1.5|	c	-2.143	peg.3189
rxn08844	Lysophospholipase L2 (2-acylglycerophosphoethanolamine, n-C18:1)	c00001 + c15342 <=> c00067 + c00908 + c15269	H2O + 2-Acyl-sn-glycero-3-phosphoethanolamine octadec-11-enoyl <=> H+ + Glycerophosphoethanolamine + octadecenoate	|3.1.1.5|	c	-2.143	peg.3189
rxn08845	Lysophospholipase L2 (2-acylglycerophosphoglycerol, n-C12:0)	c00001 + c15343 <=> c00067 + c01741 + c02090	H2O + 2-Acyl-sn-glycero-3-phosphoglycerol dodecanoyl <=> H+ + ddca + Glycerophosphoglycerol	|3.1.1.5|	c	-2.143	peg.3189
rxn08846	Lysophospholipase L2 (2-acylglycerophosphoglycerol, n-C14:0)	c00001 + c15344 <=> c00067 + c02090 + c03847	H2O + 2-Acyl-sn-glycero-3-phosphoglycerol tetradecanoyl <=> H+ + Glycerophosphoglycerol + Myristic acid	|3.1.1.5|	c	-2.143	peg.3189
rxn08847	Lysophospholipase L2 (2-acylglycerophosphoglycerol, n-C14:1)	c00001 + c15345 <=> c00067 + c02090 + c15298	H2O + 2-Acyl-sn-glycero-3-phosphoglycerol tetradec-7-enoyl <=> H+ + Glycerophosphoglycerol + tetradecenoate	|3.1.1.5|	c	-2.803	peg.3189
rxn08848	Lysophospholipase L2 (2-acylglycerophosphoglycerol, n-C16:0)	c00001 + c15346 <=> c00067 + c00214 + c02090	H2O + 2-Acyl-sn-glycero-3-phosphoglycerol hexadecanoyl <=> H+ + Palmitate + Glycerophosphoglycerol	|3.1.1.5|	c	-2.143	peg.3189
rxn08849	Lysophospholipase L2 (2-acylglycerophosphoglycerol, n-C16:1)	c00001 + c15347 <=> c00067 + c02090 + c15237	H2O + 2-Acyl-sn-glycero-3-phosphoglycerol hexadec-9-enoyl <=> H+ + Glycerophosphoglycerol + hexadecenoate	|3.1.1.5|	c	-2.143	peg.3189
rxn08850	Lysophospholipase L2 (2-acylglycerophosphoglycerol, n-C18:0)	c00001 + c15348 <=> c00067 + c01080 + c02090	H2O + 2-Acyl-sn-glycero-3-phosphoglycerol octadecanoyl <=> H+ + Stearate + Glycerophosphoglycerol	|3.1.1.5|	c	-2.143	peg.3189
rxn08851	Lysophospholipase L2 (2-acylglycerophosphoglycerol, n-C18:1)	c00001 + c15349 <=> c00067 + c02090 + c15269	H2O + 2-Acyl-sn-glycero-3-phosphoglycerol octadec-11-enoyl <=> H+ + Glycerophosphoglycerol + octadecenoate	|3.1.1.5|	c	-2.143	peg.3189
rxn08900	Malate dehydrogenase (ubiquinone 8 as acceptor)	c00130 + c15560 <=> c00032 + c15561	MALA + Ubiquinone-8 <=> Oxaloacetate + Ubiquinol-8	1.1.99.16	c	-11.22	peg.2605
rxn08901	Malate dehydrogenase (menaquinone 8 as acceptor)	c00130 + c15500 <=> c00032 + c15499	MALA + Menaquinone 8 <=> Oxaloacetate + Menaquinol 8	1.1.99.16	c	-15.309	peg.2605
rxn08971	NADH dehydrogenase (menaquinone-8 & 0 protons)	c00004 + c00067 + c15500 <=> c00003 + c15499	NADH + H+ + Menaquinone 8 <=> NAD + Menaquinol 8	1.6.5.3	c	-21.529	peg.2354
rxn08975	NADH dehydrogenase (ubiquinone-8 )	c00004 + c00067 + c15560 <=> c00003 + c15561	NADH + H+ + Ubiquinone-8 <=> NAD + Ubiquinol-8	1.6.5.3	c	-17.44	peg.2354
rxn08976	NADH dehydrogenase (demethylmenaquinone-8 & 0 protons)	c00004 + c00067 + c15352 <=> c00003 + c15353	NADH + H+ + 2-Demethylmenaquinone 8 <=> NAD + 2-Demethylmenaquinol 8	1.6.5.3	c	-20.309	peg.2354
rxn09101	phosphatidylglycerol phosphate phosphatase (n-C14:0)	c00001 + c15542 <=> c00009 + c00067 + c15535	H2O + Phosphatidylglycerophosphate didodecanoyl <=> Phosphate + H+ + Phosphatidylglycerol didodecanoyl	|3.1.3.27|	c	-2.317	peg.2606
rxn09102	phosphatidylglycerol phosphate phosphatase (n-C14:0)	c00001 + c15543 <=> c00009 + c00067 + c15536	H2O + Phosphatidylglycerophosphate ditetradecanoyl <=> Phosphate + H+ + Phosphatidylglycerol ditetradecanoyl	|3.1.3.27|	c	-2.317	peg.2606
rxn09103	phosphatidylglycerol phosphate phosphatase (n-C14:1)	c00001 + c15544 <=> c00009 + c00067 + c15537	H2O + Phosphatidylglycerophosphate ditetradec-7-enoyl <=> Phosphate + H+ + Phosphatidylglycerol ditetradec-7-enoyl	|3.1.3.27|	c	-2.317	peg.2606
rxn09104	phosphatidylglycerol phosphate phosphatase (n-C16:0)	c00001 + c15545 <=> c00009 + c00067 + c15538	H2O + Phosphatidylglycerophosphate dihexadecanoyl <=> Phosphate + H+ + Phosphatidylglycerol dihexadecanoyl	|3.1.3.27|	c	-2.317	peg.2606
rxn09105	phosphatidylglycerol phosphate phosphatase (n-C16:1)	c00001 + c15546 <=> c00009 + c00067 + c15539	H2O + Phosphatidylglycerophosphate dihexadec-9-enoyl <=> Phosphate + H+ + Phosphatidylglycerol dihexadec-9-enoyl	|3.1.3.27|	c	-2.317	peg.2606
rxn09106	phosphatidylglycerol phosphate phosphatase (n-C18:0)	c00001 + c15547 <=> c00009 + c00067 + c15540	H2O + Phosphatidylglycerophosphate dioctadecanoyl <=> Phosphate + H+ + Phosphatidylglycerol dioctadecanoyl	|3.1.3.27|	c	-2.317	peg.2606
rxn09107	phosphatidylglycerol phosphate phosphatase (n-C18:1)	c00001 + c15548 <=> c00009 + c00067 + c15541	H2O + Phosphatidylglycerophosphate dioctadec-11-enoyl <=> Phosphate + H+ + Phosphatidylglycerol dioctadec-11-enoyl	|3.1.3.27|	c	-2.317	peg.2606
rxn09108	Phosphatidylglycerol synthase (n-C12:0)	c00080 + c15417 <=> c00046 + c15542	GLYC-3-P + CDP-1,2-didodecanoylglycerol <=> CMP + Phosphatidylglycerophosphate didodecanoyl	|2.7.8.5|	c	-4.5	peg.2163
rxn09109	Phosphatidylglycerol synthase (n-C14:0)	c00080 + c15423 <=> c00046 + c15543	GLYC-3-P + CDP-1,2-ditetradecanoylglycerol <=> CMP + Phosphatidylglycerophosphate ditetradecanoyl	|2.7.8.5|	c	-4.5	peg.2163
rxn09110	Phosphatidylglycerol synthase (n-C14:1)	c00080 + c15422 <=> c00046 + c15544	GLYC-3-P + CDP-1,2-ditetradec-7-enoylglycerol <=> CMP + Phosphatidylglycerophosphate ditetradec-7-enoyl	|2.7.8.5|	c	-4.5	peg.2163
rxn09111	Phosphatidylglycerol synthase (n-C16:0)	c00080 + c15419 <=> c00046 + c15545	GLYC-3-P + CDP-1,2-dihexadecanoylglycerol <=> CMP + Phosphatidylglycerophosphate dihexadecanoyl	|2.7.8.5|	c	-4.5	peg.2163
rxn09112	Phosphatidylglycerol synthase (n-C16:1)	c00080 + c15418 <=> c00046 + c15546	GLYC-3-P + CDP-1,2-dihexadec-9-enoylglycerol <=> CMP + Phosphatidylglycerophosphate dihexadec-9-enoyl	|2.7.8.5|	c	-4.5	peg.2163
rxn09113	Phosphatidylglycerol synthase (n-C18:0)	c00080 + c15421 <=> c00046 + c15547	GLYC-3-P + CDP-1,2-dioctadecanoylglycerol <=> CMP + Phosphatidylglycerophosphate dioctadecanoyl	|2.7.8.5|	c	-4.5	peg.2163
rxn09114	Phosphatidylglycerol synthase (n-C18:1)	c00080 + c15420 <=> c00046 + c15548	GLYC-3-P + CDP-1,2-dioctadec-11-enoylglycerol <=> CMP + Phosphatidylglycerophosphate dioctadec-11-enoyl	|2.7.8.5|	c	-4.5	peg.2163
rxn09123	Phospholipase A1 (phosphatidate, n-C12:0) (periplasm)	c00001 + c15521 <=> c00067 + c01741 + c15350	H2O + 1,2-didodecanoyl-sn-glycerol 3-phosphate <=> H+ + ddca + 2-dodecanoyl-sn-glycerol 3-phosphate	|3.1.1.32|	c	-2.143	peg.1455
rxn09124	Phospholipase A1 (phosphatidate, n-C14:0) (periplasm)	c00001 + c15522 <=> c00067 + c03847 + c15363	H2O + 1,2-ditetradecanoyl-sn-glycerol 3-phosphate <=> H+ + Myristic acid + 2-tetradecanoyl-sn-glycerol 3-phosphate	|3.1.1.32|	c	-2.143	peg.1455
rxn09125	Phospholipase A1 (phosphatidate, n-C14:1) (periplasm)	c00001 + c15523 <=> c00067 + c15298 + c15362	H2O + 1,2-ditetradec-7-enoyl-sn-glycerol 3-phosphate <=> H+ + tetradecenoate + 2-tetradec-7-enoyl-sn-glycerol 3-phosphate	|3.1.1.32|	c	-2.803	peg.1455
rxn09126	Phospholipase A1 (phosphatidate, n-C16:0) (periplasm)	c00001 + c15524 <=> c00067 + c00214 + c15355	H2O + 1,2-dihexadecanoyl-sn-glycerol 3-phosphate <=> H+ + Palmitate + 2-hexadecanoyl-sn-glycerol 3-phosphate	|3.1.1.32|	c	-2.143	peg.1455
rxn09127	Phospholipase A1 (phosphatidate, n-C16:1) (periplasm)	c00001 + c15525 <=> c00067 + c15237 + c15354	H2O + 1,2-dihexadec-9-enoyl-sn-glycerol 3-phosphate <=> H+ + hexadecenoate + 2-hexadec-9-enoyl-sn-glycerol 3-phosphate	|3.1.1.32|	c	-2.143	peg.1455
rxn09128	Phospholipase A1 (phosphatidate, n-C18:0) (periplasm)	c00001 + c15526 <=> c00067 + c01080 + c15358	H2O + 1,2-dioctadecanoyl-sn-glycerol 3-phosphate <=> H+ + Stearate + 2-octadecanoyl-sn-glycerol 3-phosphate	|3.1.1.32|	c	-2.143	peg.1455
rxn09129	Phospholipase A1 (phosphatidate, n-C18:1) (periplasm)	c00001 + c15527 <=> c00067 + c15269 + c15357	H2O + 1,2-dioctadec-11-enoyl-sn-glycerol 3-phosphate <=> H+ + octadecenoate + 2-octadec-11-enoyl-sn-glycerol 3-phosphate	|3.1.1.32|	c	-2.143	peg.1455
rxn09130	Phospholipase A1 (phosphatidylethanolamine, n-C12:0) (periplasm)	c00001 + c15528 <=> c00067 + c01741 + c15336	H2O + phosphatidylethanolamine didodecanoyl <=> H+ + ddca + 2-Acyl-sn-glycero-3-phosphoethanolamine dodecanoyl	|3.1.1.32|	c	-2.143	peg.1455
rxn09131	Phospholipase A1 (phosphatidylethanolamine, n-C14:0) (periplasm)	c00001 + c15529 <=> c00067 + c03847 + c15337	H2O + phosphatidylethanolamine ditetradecanoyl <=> H+ + Myristic acid + 2-Acyl-sn-glycero-3-phosphoethanolamine tetradecanoyl	|3.1.1.32|	c	-2.143	peg.1455
rxn09132	Phospholipase A1 (phosphatidylethanolamine, n-C14:1) (periplasm)	c00001 + c15530 <=> c00067 + c15298 + c15338	H2O + phosphatidylethanolamine ditetradec-7-enoyl <=> H+ + tetradecenoate + 2-Acyl-sn-glycero-3-phosphoethanolamine tetradec-7-enoyl	|3.1.1.32|	c	-2.803	peg.1455
rxn09133	Phospholipase A1 (phosphatidylethanolamine, n-C16:0) (periplasm)	c00001 + c15531 <=> c00067 + c00214 + c15339	H2O + phosphatidylethanolamine dihexadecanoyl <=> H+ + Palmitate + 2-Acyl-sn-glycero-3-phosphoethanolamine (n-C16:0)	|3.1.1.32|	c	-2.143	peg.1455
rxn09134	Phospholipase A1 (phosphatidylethanolamine, n-C16:1) (periplasm)	c00001 + c15532 <=> c00067 + c15237 + c15340	H2O + phosphatidylethanolamine dihexadec-9enoyl <=> H+ + hexadecenoate + 2-Acyl-sn-glycero-3-phosphoethanolamine hexadec-9-enoyl	|3.1.1.32|	c	-2.143	peg.1455
rxn09135	Phospholipase A1 (phosphatidylethanolamine, n-C18:0) (periplasm)	c00001 + c15533 <=> c00067 + c01080 + c15341	H2O + phosphatidylethanolamine dioctadecanoyl <=> H+ + Stearate + 2-Acyl-sn-glycero-3-phosphoethanolamine (n-C18:0)	|3.1.1.32|	c	-2.143	peg.1455
rxn09136	Phospholipase A1 (phosphatidylethanolamine, n-C18:1) (periplasm)	c00001 + c15534 <=> c00067 + c15269 + c15342	H2O + phosphatidylethanolamine dioctadec-11-enoyl <=> H+ + octadecenoate + 2-Acyl-sn-glycero-3-phosphoethanolamine octadec-11-enoyl	|3.1.1.32|	c	-2.143	peg.1455
rxn09137	Phospholipase A1 (phosphatidylglycerol, n-C12:0) (periplasm)	c00001 + c15535 <=> c00067 + c01741 + c15343	H2O + Phosphatidylglycerol didodecanoyl <=> H+ + ddca + 2-Acyl-sn-glycero-3-phosphoglycerol dodecanoyl	|3.1.1.32|	c	-2.143	peg.1455
rxn09138	Phospholipase A1 (phosphatidylglycerol, n-C14:0) (periplasm)	c00001 + c15536 <=> c00067 + c03847 + c15344	H2O + Phosphatidylglycerol ditetradecanoyl <=> H+ + Myristic acid + 2-Acyl-sn-glycero-3-phosphoglycerol tetradecanoyl	|3.1.1.32|	c	-2.143	peg.1455
rxn09139	Phospholipase A1 (phosphatidylglycerol, n-C14:1) (periplasm)	c00001 + c15537 <=> c00067 + c15298 + c15345	H2O + Phosphatidylglycerol ditetradec-7-enoyl <=> H+ + tetradecenoate + 2-Acyl-sn-glycero-3-phosphoglycerol tetradec-7-enoyl	|3.1.1.32|	c	-2.803	peg.1455
rxn09140	Phospholipase A1 (phosphatidylglycerol, n-C16:0) (periplasm)	c00001 + c15538 <=> c00067 + c00214 + c15346	H2O + Phosphatidylglycerol dihexadecanoyl <=> H+ + Palmitate + 2-Acyl-sn-glycero-3-phosphoglycerol hexadecanoyl	|3.1.1.32|	c	-2.143	peg.1455
rxn09141	Phospholipase A1 (phosphatidylglycerol, n-C16:1) (periplasm)	c00001 + c15539 <=> c00067 + c15237 + c15347	H2O + Phosphatidylglycerol dihexadec-9-enoyl <=> H+ + hexadecenoate + 2-Acyl-sn-glycero-3-phosphoglycerol hexadec-9-enoyl	|3.1.1.32|	c	-2.143	peg.1455
rxn09142	Phospholipase A1 (phosphatidylglycerol, n-C18:0) (periplasm)	c00001 + c15540 <=> c00067 + c01080 + c15348	H2O + Phosphatidylglycerol dioctadecanoyl <=> H+ + Stearate + 2-Acyl-sn-glycero-3-phosphoglycerol octadecanoyl	|3.1.1.32|	c	-2.143	peg.1455
rxn09143	Phospholipase A1 (phosphatidylglycerol, n-C18:1) (periplasm)	c00001 + c15541 <=> c00067 + c15269 + c15349	H2O + Phosphatidylglycerol dioctadec-11-enoyl <=> H+ + octadecenoate + 2-Acyl-sn-glycero-3-phosphoglycerol octadec-11-enoyl	|3.1.1.32|	c	-2.143	peg.1455
rxn09144	Phospholipase A2 (phosphatidate, n-C12:0) (periplasm)	c00001 + c15521 <=> c00067 + c01741 + c15325	H2O + 1,2-didodecanoyl-sn-glycerol 3-phosphate <=> H+ + ddca + 1-dodecanoyl-sn-glycerol 3-phosphate	|3.1.1.4|	c	-2.143	peg.1455
rxn09145	Phospholipase A2 (phosphatidate, n-C14:0) (periplasm)	c00001 + c15522 <=> c00067 + c03847 + c15331	H2O + 1,2-ditetradecanoyl-sn-glycerol 3-phosphate <=> H+ + Myristic acid + 1-tetradecanoyl-sn-glycerol 3-phosphate	|3.1.1.4|	c	-2.143	peg.1455
rxn09146	Phospholipase A2 (phosphatidate, n-C14:1) (periplasm)	c00001 + c15523 <=> c00067 + c15298 + c15330	H2O + 1,2-ditetradec-7-enoyl-sn-glycerol 3-phosphate <=> H+ + tetradecenoate + 1-tetradec-7-enoyl-sn-glycerol 3-phosphate	|3.1.1.4|	c	-2.803	peg.1455
rxn09147	Phospholipase A2 (phosphatidate, n-C16:0) (periplasm)	c00001 + c15524 <=> c00067 + c00214 + c15327	H2O + 1,2-dihexadecanoyl-sn-glycerol 3-phosphate <=> H+ + Palmitate + 1-hexadecanoyl-sn-glycerol 3-phosphate	|3.1.1.4|	c	-2.143	peg.1455
rxn09148	Phospholipase A2 (phosphatidate, n-C16:1) (periplasm)	c00001 + c15525 <=> c00067 + c15237 + c15326	H2O + 1,2-dihexadec-9-enoyl-sn-glycerol 3-phosphate <=> H+ + hexadecenoate + 1-hexadec-9-enoyl-sn-glycerol 3-phosphate	|3.1.1.4|	c	-2.143	peg.1455
rxn09149	Phospholipase A2 (phosphatidate, n-C18:0) (periplasm)	c00001 + c15526 <=> c00067 + c01080 + c15329	H2O + 1,2-dioctadecanoyl-sn-glycerol 3-phosphate <=> H+ + Stearate + 1-octadecanoyl-sn-glycerol 3-phosphate	|3.1.1.4|	c	-2.143	peg.1455
rxn09150	Phospholipase A2 (phosphatidate, n-C18:1) (periplasm)	c00001 + c15527 <=> c00067 + c15269 + c15328	H2O + 1,2-dioctadec-11-enoyl-sn-glycerol 3-phosphate <=> H+ + octadecenoate + 1-octadec-11-enoyl-sn-glycerol 3-phosphate	|3.1.1.4|	c	-2.143	peg.1455
rxn09151	Phospholipase A2 (phosphatidylethanolamine, n-C12:0) (periplasm)	c00001 + c15528 <=> c00067 + c01741 + c15313	H2O + phosphatidylethanolamine didodecanoyl <=> H+ + ddca + 1-Acyl-sn-glycero-3-phosphoethanolamine dodecanoyl	|3.1.1.4|	c	-2.143	peg.1455
rxn09152	Phospholipase A2 (phosphatidylethanolamine, n-C14:0) (periplasm)	c00001 + c15529 <=> c00067 + c03847 + c15314	H2O + phosphatidylethanolamine ditetradecanoyl <=> H+ + Myristic acid + 1-Acyl-sn-glycero-3-phosphoethanolamine tetradecanoyl	|3.1.1.4|	c	-2.143	peg.1455
rxn09153	Phospholipase A2 (phosphatidylethanolamine, n-C14:1) (periplasm)	c00001 + c15530 <=> c00067 + c15298 + c15315	H2O + phosphatidylethanolamine ditetradec-7-enoyl <=> H+ + tetradecenoate + 1-Acyl-sn-glycero-3-phosphoethanolamine tetradec-7-enoyl	|3.1.1.4|	c	-3.463	peg.1455
rxn09154	Phospholipase A2 (phosphatidylethanolamine, n-C16:0) (periplasm)	c00001 + c15531 <=> c00067 + c00214 + c15316	H2O + phosphatidylethanolamine dihexadecanoyl <=> H+ + Palmitate + 1-Acyl-sn-glycero-3-phosphoethanolamine hexadecanoyl	|3.1.1.4|	c	-2.143	peg.1455
rxn09155	Phospholipase A2 (phosphatidylethanolamine, n-C16:1) (periplasm)	c00001 + c15532 <=> c00067 + c15237 + c15317	H2O + phosphatidylethanolamine dihexadec-9enoyl <=> H+ + hexadecenoate + 1-Acyl-sn-glycero-3-phosphoethanolamine hexadec-9-enoyl	|3.1.1.4|	c	-2.143	peg.1455
rxn09156	Phospholipase A2 (phosphatidylethanolamine, n-C18:0) (periplasm)	c00001 + c15533 <=> (3) c00067 + c01080 + c12547	H2O + phosphatidylethanolamine dioctadecanoyl <=> 3 H+ + Stearate + L-2-Lysophosphatidylethanolamine	|3.1.1.4|	c	1.157	peg.1455
rxn09157	Phospholipase A2 (phosphatidylethanolamine, n-C18:1) (periplasm)	c00001 + c15534 <=> c00067 + c12547 + c15269	H2O + phosphatidylethanolamine dioctadec-11-enoyl <=> H+ + L-2-Lysophosphatidylethanolamine + octadecenoate	|3.1.1.4|	c	-2.143	peg.1455
rxn09158	Phospholipase A2 (phosphatidylglycerol, n-C12:0) (periplasm)	c00001 + c15535 <=> c00067 + c01741 + c15318	H2O + Phosphatidylglycerol didodecanoyl <=> H+ + ddca + 1-Acyl-sn-glycero-3-phosphoglycerol dodecanoyl	|3.1.1.4|	c	-2.143	peg.1455
rxn09159	Phospholipase A2 (phosphatidylglycerol, n-C14:0) (periplasm)	c00001 + c15536 <=> c00067 + c03847 + c15319	H2O + Phosphatidylglycerol ditetradecanoyl <=> H+ + Myristic acid + 1-Acyl-sn-glycero-3-phosphoglycerol tetradecanoyl	|3.1.1.4|	c	-2.143	peg.1455
rxn09160	Phospholipase A2 (phosphatidylglycerol, n-C14:1) (periplasm)	c00001 + c15537 <=> c00067 + c15298 + c15320	H2O + Phosphatidylglycerol ditetradec-7-enoyl <=> H+ + tetradecenoate + 1-Acyl-sn-glycero-3-phosphoglycerol tetradec-7-enoyl	|3.1.1.4|	c	-3.463	peg.1455
rxn09161	Phospholipase A2 (phosphatidylglycerol, n-C16:0) (periplasm)	c00001 + c15538 <=> c00067 + c00214 + c15321	H2O + Phosphatidylglycerol dihexadecanoyl <=> H+ + Palmitate + 1-Acyl-sn-glycero-3-phosphoglycerol hexadecanoyl	|3.1.1.4|	c	-2.143	peg.1455
rxn09162	Phospholipase A2 (phosphatidylglycerol, n-C16:1) (periplasm)	c00001 + c15539 <=> c00067 + c15237 + c15322	H2O + Phosphatidylglycerol dihexadec-9-enoyl <=> H+ + hexadecenoate + 1-Acyl-sn-glycero-3-phosphoglycerol hexadec-9-enoyl	|3.1.1.4|	c	-2.143	peg.1455
rxn09163	Phospholipase A2 (phosphatidylglycerol, n-C18:0) (periplasm)	c00001 + c15540 <=> c00067 + c01080 + c15323	H2O + Phosphatidylglycerol dioctadecanoyl <=> H+ + Stearate + 1-Acyl-sn-glycero-3-phosphoglycerol octadecanoyl	|3.1.1.4|	c	-2.143	peg.1455
rxn09164	Phospholipase A2 (phosphatidylglycerol, n-C18:1) (periplasm)	c00001 + c15541 <=> c00067 + c15269 + c15324	H2O + Phosphatidylglycerol dioctadec-11-enoyl <=> H+ + octadecenoate + 1-Acyl-sn-glycero-3-phosphoglycerol octadec-11-enoyl	|3.1.1.4|	c	-2.143	peg.1455
rxn09167	pyruvate oxidase	c00001 + c00020 + c15560 <=> c00011 + c00029 + c15561	H2O + Pyruvate + Ubiquinone-8 <=> CO2 + ACET + Ubiquinol-8	1.2.2.2	c	-32.873	peg.1033
rxn09177	phosphopantothenate-cysteine ligase	c00052 + c00084 + c02201 <=> c00012 + c00046 + c02666	CTP + L-Cysteine + D-4-Phosphopantothenate <=> PPi + CMP + (R)-4'-Phosphopantothenoyl-L-cysteine	6.3.2.5	c	-7.78	peg.3008
rxn09188	Proline dehydrogenase	c00015 + c00129 <=> c00982 + c02431	FAD + L-Proline <=> FADH2 + 1-Pyrroline-5-carboxylate	1.5.99.8	c	-5.54	peg.1267
rxn09197	Phosphatidylserine decarboxylase (n-C12:0)	(2) c00067 + c15552 <=> c00011 + c15528	2 H+ + phosphatidylserine didodecanoyl <=> CO2 + phosphatidylethanolamine didodecanoyl	|4.1.1.65|	c	7.45	peg.2552
rxn09198	Phosphatidylserine decarboxylase (n-C14:0)	(2) c00067 + c15553 <=> c00011 + c15529	2 H+ + phosphatidylserine ditetradecanoyl <=> CO2 + phosphatidylethanolamine ditetradecanoyl	|4.1.1.65|	c	7.45	peg.2552
rxn09199	Phosphatidylserine decarboxylase (n-C14:1)	(2) c00067 + c15554 <=> c00011 + c15530	2 H+ + phosphatidylserine ditetradec-7-enoyl <=> CO2 + phosphatidylethanolamine ditetradec-7-enoyl	|4.1.1.65|	c	7.45	peg.2552
rxn09200	Phosphatidylserine decarboxylase (n-C16:0)	(2) c00067 + c15555 <=> c00011 + c15531	2 H+ + phosphatidylserine dihexadecanoyl <=> CO2 + phosphatidylethanolamine dihexadecanoyl	|4.1.1.65|	c	7.45	peg.2552
rxn09201	Phosphatidylserine decarboxylase (n-C16:1)	(2) c00067 + c15556 <=> c00011 + c15532	2 H+ + phosphatidylserine dihexadec-9-enoyl <=> CO2 + phosphatidylethanolamine dihexadec-9enoyl	|4.1.1.65|	c	7.45	peg.2552
rxn09202	Phosphatidylserine decarboxylase (n-C18:0)	(2) c00067 + c15557 <=> c00011 + c15533	2 H+ + phosphatidylserine dioctadecanoyl <=> CO2 + phosphatidylethanolamine dioctadecanoyl	|4.1.1.65|	c	7.45	peg.2552
rxn09203	Phosphatidylserine decarboxylase (n-C18:1)	(2) c00067 + c15558 <=> c00011 + c15534	2 H+ + phosphatidylserine dioctadec-11-enoyl <=> CO2 + phosphatidylethanolamine dioctadec-11-enoyl	|4.1.1.65|	c	7.45	peg.2552
rxn09205	Phosphatidylserine syntase (n-C12:0)	c00054 + c15417 <=> c00046 + c00067 + c15552	Serine + CDP-1,2-didodecanoylglycerol <=> CMP + H+ + phosphatidylserine didodecanoyl	|2.7.8.8|	c	-15.04	peg.522
rxn09206	Phosphatidylserine syntase (n-C14:0)	c00054 + c15423 <=> c00046 + c00067 + c15553	Serine + CDP-1,2-ditetradecanoylglycerol <=> CMP + H+ + phosphatidylserine ditetradecanoyl	|2.7.8.8|	c	-15.04	peg.522
rxn09207	Phosphatidylserine syntase (n-C14:1)	c00054 + c15422 <=> c00046 + c00067 + c15554	Serine + CDP-1,2-ditetradec-7-enoylglycerol <=> CMP + H+ + phosphatidylserine ditetradec-7-enoyl	|2.7.8.8|	c	-15.04	peg.522
rxn09208	Phosphatidylserine syntase (n-C16:0)	c00054 + c15419 <=> c00046 + c00067 + c15555	Serine + CDP-1,2-dihexadecanoylglycerol <=> CMP + H+ + phosphatidylserine dihexadecanoyl	|2.7.8.8|	c	-15.04	peg.522
rxn09209	Phosphatidylserine syntase (n-C16:1)	c00054 + c15418 <=> c00046 + c00067 + c15556	Serine + CDP-1,2-dihexadec-9-enoylglycerol <=> CMP + H+ + phosphatidylserine dihexadec-9-enoyl	|2.7.8.8|	c	-15.04	peg.522
rxn09210	Phosphatidylserine syntase (n-C18:0)	c00054 + c15421 <=> c00046 + c00067 + c15557	Serine + CDP-1,2-dioctadecanoylglycerol <=> CMP + H+ + phosphatidylserine dioctadecanoyl	|2.7.8.8|	c	-15.04	peg.522
rxn09211	Phosphatidylserine syntase (n-C18:1)	c00054 + c15420 <=> c00046 + c00067 + c15558	Serine + CDP-1,2-dioctadec-11-enoylglycerol <=> CMP + H+ + phosphatidylserine dioctadec-11-enoyl	|2.7.8.8|	c	-15.04	peg.522
rxn09240	Sulfate adenyltransferase	c00001 + c00002 + c00038 + c00048 <=> c00009 + c00012 + c00031 + c00193	H2O + ATP + GTP + SLF <=> Phosphate + PPi + GDP + APS	|2.7.7.4|	c	5.753	peg.2576+peg.2577|peg.1707+peg.1708
rxn09272	succinate dehydrogenase (irreversible)	c00036 + c15560 <=> c00106 + c15561	Succinate + Ubiquinone-8 <=> Fumarate + Ubiquinol-8	|1.3.99.1|	c	-2.44	peg.1231+peg.1232+peg.1233+peg.1234
rxn09296	hydrogen peroxide reductase (thioredoxin)	c00025 + c11421 <=> (2) c00001 + c11420	H2O2 + trdrd <=> 2 H2O + trdox		c	-81.776	peg.2449
rxn09310	thiazole phosphate synthesis	c00002 + c00069 + c00084 + c08289 <=> c00001 + c00011 + c00012 + c00018 + c00035 + c02654 + c15378	ATP + Tyrosine + L-Cysteine + 1-deoxy-D-xylulose5-phosphate <=> H2O + CO2 + PPi + AMP + ALA + 4-Methyl-5--2-phosphoethyl-thiazole + 4-Hydroxy-benzylalcohol		c	-37.973	peg.1543+peg.1702+peg.2147+peg.3179+peg.3180|peg.1543+peg.2147+peg.2881+peg.3179+peg.3180
rxn09448	fatty-acid--CoA ligase (octadecenoate)	c00002 + c00010 + c00067 + c15269 <=> c00012 + c00018 + c15274	ATP + CoA + H+ + octadecenoate <=> PPi + AMP + Octadecenoyl-CoA	|6.2.1.3|	c	-4.036	peg.2546|peg.674+peg.675|peg.1479
rxn09449	fatty-acid--CoA ligase (octadecanoate)	c00002 + c00010 + c00067 + c01080 <=> c00012 + c00018 + c00327	ATP + CoA + H+ + Stearate <=> PPi + AMP + strcoa	|6.2.1.3|	c	-2.486	peg.2546|peg.674+peg.675|peg.1479
rxn09450	fatty-acid--CoA ligase (hexadecenoate), peroxisomal	c00002 + c00010 + c00067 + c15237 <=> c00012 + c00018 + c15238	ATP + CoA + H+ + hexadecenoate <=> PPi + AMP + Hexadecenoyl-CoA	|6.2.1.3|	c	-2.486	peg.2546|peg.674+peg.675|peg.1479
rxn09562	guanylate kinase (GMP:dATP)	c00115 + c00126 <=> c00031 + c00177	dATP + GMP <=> GDP + dADP	|2.7.4.8|	c	0	peg.3266
rxn09657	Thiamine transport in via proton symport	c00067[e] + c00305[e] <=> c00067 + c00305	H+[e] + THI[e] <=> H+ + THI		c	0	peg.80
rxn09685	deoxyuridine transport in via proton symport	c00067[e] + c00412[e] <=> c00067 + c00412	H+[e] + Deoxyuridine[e] <=> H+ + Deoxyuridine		c	0	peg.115|peg.1513
rxn09687	deoxyinosine transport in via proton symport	c00067[e] + c03279[e] <=> c00067 + c03279	H+[e] + Deoxyinosine[e] <=> H+ + Deoxyinosine		c	0	peg.115|peg.1513
rxn09688	deoxyguanosine transport in via proton symport	c00067[e] + c00277[e] <=> c00067 + c00277	H+[e] + Deoxyguanosine[e] <=> H+ + Deoxyguanosine		c	0	peg.115|peg.1513
rxn09692	choline transport via proton symport	c00067[e] + c00098[e] <=> c00067 + c00098	H+[e] + Choline[e] <=> H+ + Choline		c	0	peg.232|peg.1001|peg.678|peg.2672
rxn09997	4-amino-5-hydroxymethyl-2-methylpyrimidine synthetase	c00001 + c02140 <=> (0.5) c00007 + c00009 + (2) c00067 + c00229 + c00939	H2O + AIR <=> 0.5 O2 + Phosphate + 2 H+ + Glycolaldehyde + Toxopyrimidine		c	13.2329	peg.979
rxn10010	acyl-CoA dehydrogenase (hexanoyl-CoA)	c00004 + c00067 + c03125 <=> c00003 + c03124	NADH + H+ + (2E)-Hexenoyl-CoA <=> NAD + Hexanoyl-CoA	|1.3.99.3|	c	-16.55	peg.1520
rxn10011	acyl-CoA dehydrogenase (octanoyl-CoA)	c00003 + c01335 <=> c00004 + c00067 + c03130	NAD + Octanoyl-CoA <=> NADH + H+ + (2E)-Octenoyl-CoA	|1.3.99.3|	c	16.55	peg.1520
rxn10012	acyl-CoA dehydrogenase (decanoyl-CoA)	c00003 + c03128 <=> c00004 + c00067 + c03129	NAD + Decanoyl-CoA <=> NADH + H+ + (2E)-Decenoyl-CoA	|1.3.99.3|	c	16.55	peg.1520
rxn10013	acyl-CoA dehydrogenase (dodecanoyl-CoA)	c00003 + c01260 <=> c00004 + c00067 + c02060	NAD + ddcoa <=> NADH + H+ + (2E)-Dodecenoyl-CoA	|1.3.99.3|	c	16.55	peg.1520
rxn10014	acyl-CoA dehydrogenase (tetradecanoyl-CoA)	c00003 + c01695 <=> c00004 + c00067 + c03127	NAD + Myristoyl-CoA <=> NADH + H+ + (2E)-Tetradecenoyl-CoA	|1.3.99.3|	c	16.55	peg.1520
rxn10042	ATP synthase (four protons for one ATP)	c00008 + c00009 + (4) c00067[e] <=> c00001 + c00002 + (3) c00067	ADP + Phosphate + 4 H+[e] <=> H2O + ATP + 3 H+	3.6.3.14	c	6.817	peg.3317+peg.3318+peg.3319+peg.3320+peg.3321+peg.3322+peg.3323+peg.3324+peg.3325
rxn10052	adenylate kinase (Inorganic triphosphate)	c00018 + c00067 + c00421 <=> c00008 + c00012	AMP + H+ + Triphosphate <=> ADP + PPi	|2.7.4.3|	c	10000000	peg.875
rxn10060	NAD kinase (dTTP)	c00003 + c00357 <=> c00006 + c00297	NAD + TTP <=> TPN + dTDP	|2.7.1.23|	c	-4.5	peg.1326
rxn10094	S-adenosylmethione:2-demethylmenaquinone methyltransferase	c00017 + c15352 <=> c00019 + c00067 + c15500	SAM + 2-Demethylmenaquinone 8 <=> S-Adenosylhomocysteine + H+ + Menaquinone 8		c	-19.42	peg.615
rxn10113	cytochrome oxidase bo3 (ubiquinol-8: 2.5 protons)	(0.5) c00007 + (2.5) c00067 + c15561 <=> c00001 + (2.5) c00067[e] + c15560	0.5 O2 + 2.5 H+ + Ubiquinol-8 <=> H2O + 2.5 H+[e] + Ubiquinone-8		c	-36.9469	peg.974+peg.975+peg.976+peg.977|peg.1231|peg.2023+peg.2024
rxn10116	Glucose dehydrogenase (ubiquinone-8 as acceptor)	c00001[e] + c00027[e] + c15560 <=> c00067[e] + c00222[e] + c15561	H2O[e] + Glucose[e] + Ubiquinone-8 <=> H+[e] + GLCN[e] + Ubiquinol-8		c	-24.923	peg.176
rxn10120	Nitrate reductase (Ubiquinol-8)	(2) c00067 + c00209 + c15561 <=> c00001 + (2) c00067[e] + c00075 + c15560	2 H+ + Nitrate + Ubiquinol-8 <=> H2O + 2 H+[e] + Nitrite + Ubiquinone-8	1.7.99.4	c	-17.277	peg.1133|peg.1349+peg.1350+peg.1351+peg.1352
rxn10121	Nitrate reductase (Menaquinol-8)	(2) c00067 + c00209 + c15499 <=> c00001 + (2) c00067[e] + c00075 + c15500	2 H+ + Nitrate + Menaquinol 8 <=> H2O + 2 H+[e] + Nitrite + Menaquinone 8		c	-13.188	peg.1131+peg.1133|peg.1349+peg.1350+peg.1351+peg.1352
rxn10122	NADH dehydrogenase (ubiquinone-8 & 3.5 protons)	c00004 + (4.5) c00067 + c15560 <=> c00003 + (3.5) c00067[e] + c15561	NADH + 4.5 H+ + Ubiquinone-8 <=> NAD + 3.5 H+[e] + Ubiquinol-8	1.6.5.3	c	-17.44	peg.3152+peg.3153+peg.3154+peg.3155+peg.3156+peg.3157+peg.3158+peg.3159+peg.3160+peg.3161+peg.3162+peg.3163+peg.3165
rxn10125	NAD(P) transhydrogenase	c00004 + c00006 + (2) c00067[e] => c00003 + c00005 + (2) c00067	NADH + TPN + 2 H+[e] => NAD + TPNH + 2 H+	1.6.1.1	c	-9.53	peg.2514+peg.2515|peg.1592
rxn10126	succinate dehyrdogenase	c00982 + c15560 <=> c00015 + c15561	FADH2 + Ubiquinone-8 <=> FAD + Ubiquinol-8	|Undetermined|	c	-12.89	peg.1231+peg.1232+peg.1233+peg.1234
rxn10161	Octadecanoate transport via proton symport	c00067[e] + c01080[e] <=> c00067 + c01080	H+[e] + Stearate[e] <=> H+ + Stearate		c	0	peg.3032
rxn10162	Hexadecanoate transport via proton symport	c00067[e] + c00214[e] <=> c00067 + c00214	H+[e] + Palmitate[e] <=> H+ + Palmitate		c	0	peg.3032
rxn10163	Tetradecanoate transport via proton symport	c00067[e] + c03847[e] <=> c00067 + c03847	H+[e] + Myristic acid[e] <=> H+ + Myristic acid		c	0	peg.3032
rxn10174	maltohexaose transport via ABC system	c00001 + c00002 + c01329[e] <=> c00008 + c00009 + c00067 + c01329	H2O + ATP + Maltohexaose[e] <=> ADP + Phosphate + H+ + Maltohexaose		c	-6.817	peg.264+peg.267+peg.268+peg.269+peg.270+peg.272
rxn10180	Pantothenate sodium symporter	c00644[e] + c00971[e] <=> c00644 + c00971	PAN[e] + Na+[e] <=> PAN + Na+		c	0	peg.2403|peg.1266
rxn10181	NMN permease	c00355[e] <=> c00355	NMN[e] <=> NMN		c	0	AUTOCOMPLETION
rxn10199	Peptidoglycan subunit synthesis	c03495 + c15666 <=> c02229 + c15665	Undecaprenyl-diphospho-N-acetylmuramoyl--N-acetylglucosamine-L-ala-D-glu-meso-2-6-diaminopimeloyl-D-ala-D-ala + Peptidoglycan polymer (n-1 subunits) <=> Undecaprenyldiphosphate + Peptidoglycan polymer (n subunits)		c	-1.7	peg.2574|peg.626
rxn10202	palmitoyl-glycerol-3-phosphate O-acyltransferase	c00080 + c00134 <=> c00010 + c15327	GLYC-3-P + Palmitoyl-CoA <=> CoA + 1-hexadecanoyl-sn-glycerol 3-phosphate	|2.3.1.15|	c	-3.614	peg.879|peg.1614+peg.993
rxn10203	myristoyl-glycerol-3-phosphate O-acyltransferase	c00080 + c01695 <=> c00010 + c15331	GLYC-3-P + Myristoyl-CoA <=> CoA + 1-tetradecanoyl-sn-glycerol 3-phosphate	|2.3.1.15|	c	-3.614	peg.879|peg.1614+peg.993
rxn10204	stearoyl-glycerol-3-phosphate O-acyltransferase	c00080 + c00327 <=> c00010 + c15329	GLYC-3-P + strcoa <=> CoA + 1-octadecanoyl-sn-glycerol 3-phosphate	|2.3.1.15|	c	-3.614	peg.879|peg.1614+peg.993
rxn10205	isoheptadecanoyl-glycerol-3-phosphate O-acyltransferase	c00080 + c11432 <=> c00010 + c15671	GLYC-3-P + fa11coa <=> CoA + 1-isoheptadecanoyl-sn-glycerol 3-phosphate	|2.3.1.15|	c	-3.614	peg.879|peg.1614+peg.993
rxn10206	anteisoheptadecanoyl-glycerol-3-phosphate O-acyltransferase	c00080 + c11434 <=> c00010 + c15672	GLYC-3-P + fa12coa <=> CoA + 1-anteisoheptadecanoyl-sn-glycerol 3-phosphate	|2.3.1.15|	c	-3.614	peg.879|peg.1614+peg.993
rxn10207	isotetradecanoyl-glycerol-3-phosphate O-acyltransferase	c00080 + c11435 <=> c00010 + c15673	GLYC-3-P + fa1coa <=> CoA + 1-isotetradecanoyl-sn-glycerol 3-phosphate	|2.3.1.15|	c	-3.614	peg.879|peg.1614+peg.993
rxn10208	isopentadecanoyl-glycerol-3-phosphate O-acyltransferase	c00080 + c11437 <=> c00010 + c15674	GLYC-3-P + fa3coa <=> CoA + 1-isopentadecanoyl-sn-glycerol 3-phosphate	|2.3.1.15|	c	-3.614	peg.879|peg.1614+peg.993
rxn10209	anteisopentadecanoyl-glycerol-3-phosphate O-acyltransferase	c00080 + c11439 <=> c00010 + c15675	GLYC-3-P + fa4coa <=> CoA + 1-anteisopentadecanoyl-sn-glycerol 3-phosphate	|2.3.1.15|	c	-3.614	peg.879|peg.1614+peg.993
rxn10210	isohexadecanoyl-glycerol-3-phosphate O-acyltransferase	c00080 + c11441 <=> c00010 + c15676	GLYC-3-P + fa6coa <=> CoA + 1-isohexadecanoyl-sn-glycerol 3-phosphate	|2.3.1.15|	c	-3.614	peg.879|peg.1614+peg.993
rxn10211	palmitoyl-1-acylglycerol-3-phosphate O-acyltransferase	c00134 + c15327 <=> c00010 + c15524	Palmitoyl-CoA + 1-hexadecanoyl-sn-glycerol 3-phosphate <=> CoA + 1,2-dihexadecanoyl-sn-glycerol 3-phosphate	|2.3.1.51|	c	-3.614	peg.472|peg.3048
rxn10212	myristoyl-1-acylglycerol-3-phosphate O-acyltransferase	c01695 + c15331 <=> c00010 + c15522	Myristoyl-CoA + 1-tetradecanoyl-sn-glycerol 3-phosphate <=> CoA + 1,2-ditetradecanoyl-sn-glycerol 3-phosphate	|2.3.1.51|	c	-3.614	peg.472|peg.3048
rxn10213	stearoyl-1-acylglycerol-3-phosphate O-acyltransferase	c00327 + c15329 <=> c00010 + c15526	strcoa + 1-octadecanoyl-sn-glycerol 3-phosphate <=> CoA + 1,2-dioctadecanoyl-sn-glycerol 3-phosphate	|2.3.1.51|	c	-3.614	peg.472|peg.3048
rxn10214	isoheptadecanoyl-1-acylglycerol-3-phosphate O-acyltransferase	c11432 + c15671 <=> c00010 + c15677	fa11coa + 1-isoheptadecanoyl-sn-glycerol 3-phosphate <=> CoA + 1,2-diisoheptadecanoyl-sn-glycerol 3-phosphate	|2.3.1.51|	c	-3.614	peg.472|peg.3048
rxn10215	anteisoheptadecanoyl-1-acylglycerol-3-phosphate O-acyltransferase	c11434 + c15672 <=> c00010 + c15678	fa12coa + 1-anteisoheptadecanoyl-sn-glycerol 3-phosphate <=> CoA + 1,2-dianteisoheptadecanoyl-sn-glycerol 3-phosphate	|2.3.1.51|	c	-3.614	peg.472|peg.3048
rxn10216	isotetradecanoyl-1-acylglycerol-3-phosphate O-acyltransferase	c11435 + c15673 <=> c00010 + c15679	fa1coa + 1-isotetradecanoyl-sn-glycerol 3-phosphate <=> CoA + 1,2-diisotetradecanoyl-sn-glycerol 3-phosphate	|2.3.1.51|	c	-3.614	peg.472|peg.3048
rxn10217	isopentadecanoyl-1-acylglycerol-3-phosphate O-acyltransferase	c11437 + c15674 <=> c00010 + c15680	fa3coa + 1-isopentadecanoyl-sn-glycerol 3-phosphate <=> CoA + 1,2-diisopentadecanoyl-sn-glycerol 3-phosphate	|2.3.1.51|	c	-3.614	peg.472|peg.3048
rxn10218	anteisopentadecanoyl-1-acylglycerol-3-phosphate O-acyltransferase	c11439 + c15675 <=> c00010 + c15681	fa4coa + 1-anteisopentadecanoyl-sn-glycerol 3-phosphate <=> CoA + 1,2-dianteisopentadecanoyl-sn-glycerol 3-phosphate	|2.3.1.51|	c	-3.614	peg.472|peg.3048
rxn10219	isohexadecanoyl-1-acylglycerol-3-phosphate O-acyltransferase	c11441 + c15676 <=> c00010 + c15682	fa6coa + 1-isohexadecanoyl-sn-glycerol 3-phosphate <=> CoA + 1,2-diisohexadecanoyl-sn-glycerol 3-phosphate	|2.3.1.51|	c	-3.614	peg.472|peg.3048
rxn10220	isoheptadecanoyl-phosphatidate cytidylyltransferase	c00052 + c15677 <=> c00012 + c15683	CTP + 1,2-diisoheptadecanoyl-sn-glycerol 3-phosphate <=> PPi + CDP-1,2-diisoheptadecanoylglycerol	|2.7.7.41|	c	1.07	peg.585
rxn10221	anteisoheptadecanoyl-phosphatidate cytidylyltransferase	c00052 + c15678 <=> c00012 + c15684	CTP + 1,2-dianteisoheptadecanoyl-sn-glycerol 3-phosphate <=> PPi + CDP-1,2-dianteisoheptadecanoylglycerol	|2.7.7.41|	c	1.07	peg.585
rxn10222	isotetradecanoyl-phosphatidate cytidylyltransferase	c00052 + c15679 <=> c00012 + c15685	CTP + 1,2-diisotetradecanoyl-sn-glycerol 3-phosphate <=> PPi + CDP-1,2-diisotetradecanoylglycerol	|2.7.7.41|	c	1.07	peg.585
rxn10223	isopentadecanoyl-phosphatidate cytidylyltransferase	c00052 + c15680 <=> c00012 + c15686	CTP + 1,2-diisopentadecanoyl-sn-glycerol 3-phosphate <=> PPi + CDP-1,2-diisopentadecanoylglycerol	|2.7.7.41|	c	1.07	peg.585
rxn10224	anteisopentadecanoyl-phosphatidate cytidylyltransferase	c00052 + c15681 <=> c00012 + c15687	CTP + 1,2-dianteisopentadecanoyl-sn-glycerol 3-phosphate <=> PPi + CDP-1,2-dianteisopentadecanoylglycerol	|2.7.7.41|	c	1.07	peg.585
rxn10225	isohexadecanoyl-phosphatidate cytidylyltransferase	c00052 + c15682 <=> c00012 + c15688	CTP + 1,2-diisohexadecanoyl-sn-glycerol 3-phosphate <=> PPi + CDP-1,2-diisohexadecanoylglycerol	|2.7.7.41|	c	1.07	peg.585
rxn10226	isoheptadecanoyl-CDPdiacylglycerol-serine O-phosphatidyltransferase	c00054 + c15683 <=> c00046 + c00067 + c15689	Serine + CDP-1,2-diisoheptadecanoylglycerol <=> CMP + H+ + Diisoheptadecanoylphosphatidylserine	|2.7.8.8|	c	-15.04	peg.522
rxn10227	anteisoheptadecanoyl-CDPdiacylglycerol-serine O-phosphatidyltransferase	c00054 + c15684 <=> c00046 + c00067 + c15690	Serine + CDP-1,2-dianteisoheptadecanoylglycerol <=> CMP + H+ + Dianteisoheptadecanoylphosphatidylserine	|2.7.8.8|	c	-15.04	peg.522
rxn10228	isotetradecanoyl-CDPdiacylglycerol-serine O-phosphatidyltransferase	c00054 + c15685 <=> c00046 + c00067 + c15691	Serine + CDP-1,2-diisotetradecanoylglycerol <=> CMP + H+ + Diisotetradecanoylphosphatidylserine	|2.7.8.8|	c	-15.04	peg.522
rxn10229	isopentadecanoyl-CDPdiacylglycerol-serine O-phosphatidyltransferase	c00054 + c15686 <=> c00046 + c00067 + c15692	Serine + CDP-1,2-diisopentadecanoylglycerol <=> CMP + H+ + Diisopentadecanoylphosphatidylserine	|2.7.8.8|	c	-15.04	peg.522
rxn10230	anteisopentadecanoyl-CDPdiacylglycerol-serine O-phosphatidyltransferase	c00054 + c15687 <=> c00046 + c00067 + c15693	Serine + CDP-1,2-dianteisopentadecanoylglycerol <=> CMP + H+ + Dianteisopentadecanoylphosphatidylserine	|2.7.8.8|	c	-15.04	peg.522
rxn10231	isohexadecanoyl-CDPdiacylglycerol-serine O-phosphatidyltransferase	c00054 + c15688 <=> c00046 + c00067 + c15694	Serine + CDP-1,2-diisohexadecanoylglycerol <=> CMP + H+ + Diisohexadecanoylphosphatidylserine	|2.7.8.8|	c	-15.04	peg.522
rxn10232	isoheptadecanoyl-phosphatidylserine decarboxylase	(2) c00067 + c15689 <=> c00011 + c15695	2 H+ + Diisoheptadecanoylphosphatidylserine <=> CO2 + Diisoheptadecanoylphosphatidylethanolamine	|4.1.1.65|	c	7.45	peg.2552
rxn10233	anteisoheptadecanoyl-phosphatidylserine decarboxylase	(2) c00067 + c15690 <=> c00011 + c15696	2 H+ + Dianteisoheptadecanoylphosphatidylserine <=> CO2 + Dianteisoheptadecanoylphosphatidylethanolamine	|4.1.1.65|	c	7.45	peg.2552
rxn10234	isotetradecanoyl-phosphatidylserine decarboxylase	(2) c00067 + c15691 <=> c00011 + c15697	2 H+ + Diisotetradecanoylphosphatidylserine <=> CO2 + Diisotetradecanoylphosphatidylethanolamine	|4.1.1.65|	c	7.45	peg.2552
rxn10235	isopentadecanoyl-phosphatidylserine decarboxylase	(2) c00067 + c15692 <=> c00011 + c15698	2 H+ + Diisopentadecanoylphosphatidylserine <=> CO2 + Diisopentadecanoylphosphatidylethanolamine	|4.1.1.65|	c	7.45	peg.2552
rxn10236	anteisopentadecanoyl-phosphatidylserine decarboxylase	(2) c00067 + c15693 <=> c00011 + c15699	2 H+ + Dianteisopentadecanoylphosphatidylserine <=> CO2 + Dianteisopentadecanoylphosphatidylethanolamine	|4.1.1.65|	c	7.45	peg.2552
rxn10237	isohexadecanoyl-phosphatidylserine decarboxylase	(2) c00067 + c15694 <=> c00011 + c15700	2 H+ + Diisohexadecanoylphosphatidylserine <=> CO2 + Diisohexadecanoylphosphatidylethanolamine	|4.1.1.65|	c	7.45	peg.2552
rxn10253	isoheptadecanoyl-Diacylglycerol kinase	c00002 + c15701 <=> c00008 + c15677	ATP + 1,2-Diisoheptadecanoyl-sn-glycerol <=> ADP + 1,2-diisoheptadecanoyl-sn-glycerol 3-phosphate	|2.7.1.107|	c	-4.5	peg.2956
rxn10254	anteisoheptadecanoyl-Diacylglycerol kinase	c00002 + c15702 <=> c00008 + c15678	ATP + 1,2-Dianteisoheptadecanoyl-sn-glycerol <=> ADP + 1,2-dianteisoheptadecanoyl-sn-glycerol 3-phosphate	|2.7.1.107|	c	-4.5	peg.2956
rxn10255	isotetradecanoyl-Diacylglycerol kinase	c00002 + c15703 <=> c00008 + c15679	ATP + 1,2-Diisotetradecanoyl-sn-glycerol <=> ADP + 1,2-diisotetradecanoyl-sn-glycerol 3-phosphate	|2.7.1.107|	c	-4.5	peg.2956
rxn10256	isopentadecanoyl-Diacylglycerol kinase	c00002 + c15704 <=> c00008 + c15680	ATP + 1,2-Diisopentadecanoyl-sn-glycerol <=> ADP + 1,2-diisopentadecanoyl-sn-glycerol 3-phosphate	|2.7.1.107|	c	-4.5	peg.2956
rxn10257	anteisopentadecanoyl-Diacylglycerol kinase	c00002 + c15705 <=> c00008 + c15681	ATP + 1,2-Dianteisopentadecanoyl-sn-glycerol <=> ADP + 1,2-dianteisopentadecanoyl-sn-glycerol 3-phosphate	|2.7.1.107|	c	-4.5	peg.2956
rxn10258	isohexadecanoyl-Diacylglycerol kinase	c00002 + c15706 <=> c00008 + c15682	ATP + 1,2-Diisohexadecanoyl-sn-glycerol <=> ADP + 1,2-diisohexadecanoyl-sn-glycerol 3-phosphate	|2.7.1.107|	c	-4.5	peg.2956
rxn10259	isoheptadecanoyl-CDPdiacylglycerol:sn-glycerol-3-phosphate 3-phosphatidyltransferase	c00080 + c15683 <=> c00046 + c15716	GLYC-3-P + CDP-1,2-diisoheptadecanoylglycerol <=> CMP + Diisoheptadecanoylphosphatidylglycerophosphate	|2.7.8.5|	c	-4.5	peg.2163
rxn10260	anteisoheptadecanoyl-CDPdiacylglycerol:sn-glycerol-3-phosphate 3-phosphatidyltransferase	c00080 + c15684 <=> c00046 + c15717	GLYC-3-P + CDP-1,2-dianteisoheptadecanoylglycerol <=> CMP + Dianteisoheptadecanoylphosphatidylglycerophosphate	|2.7.8.5|	c	-4.5	peg.2163
rxn10261	isotetradecanoyl-CDPdiacylglycerol:sn-glycerol-3-phosphate 3-phosphatidyltransferase	c00080 + c15685 <=> c00046 + c15718	GLYC-3-P + CDP-1,2-diisotetradecanoylglycerol <=> CMP + Diisotetradecanoylphosphatidylglycerophosphate	|2.7.8.5|	c	-4.5	peg.2163
rxn10262	isopentadecanoyl-CDPdiacylglycerol:sn-glycerol-3-phosphate 3-phosphatidyltransferase	c00080 + c15686 <=> c00046 + c15719	GLYC-3-P + CDP-1,2-diisopentadecanoylglycerol <=> CMP + Diisopentadecanoylphosphatidylglycerophosphate	|2.7.8.5|	c	-4.5	peg.2163
rxn10263	anteisopentadecanoyl-CDPdiacylglycerol:sn-glycerol-3-phosphate 3-phosphatidyltransferase	c00080 + c15687 <=> c00046 + c15720	GLYC-3-P + CDP-1,2-dianteisopentadecanoylglycerol <=> CMP + Dianteisopentadecanoylphosphatidylglycerophosphate	|2.7.8.5|	c	-4.5	peg.2163
rxn10264	isohexadecanoyl-CDPdiacylglycerol:sn-glycerol-3-phosphate 3-phosphatidyltransferase	c00080 + c15688 <=> c00046 + c15721	GLYC-3-P + CDP-1,2-diisohexadecanoylglycerol <=> CMP + Diisohexadecanoylphosphatidylglycerophosphate	|2.7.8.5|	c	-4.5	peg.2163
rxn10265	isoheptadecanoyl-Phosphatidylglycerophosphate phosphohydrolase	c00001 + c15716 <=> c00009 + c00067 + c15722	H2O + Diisoheptadecanoylphosphatidylglycerophosphate <=> Phosphate + H+ + Diisoheptadecanoylphosphatidylglycerol	|3.1.3.27|	c	-2.317	peg.2606
rxn10266	anteisoheptadecanoyl-Phosphatidylglycerophosphate phosphohydrolase	c00001 + c15717 <=> c00009 + c00067 + c15723	H2O + Dianteisoheptadecanoylphosphatidylglycerophosphate <=> Phosphate + H+ + Dianteisoheptadecanoylphosphatidylglycerol	|3.1.3.27|	c	-2.317	peg.2606
rxn10267	isotetradecanoyl-Phosphatidylglycerophosphate phosphohydrolase	c00001 + c15718 <=> c00009 + c00067 + c15724	H2O + Diisotetradecanoylphosphatidylglycerophosphate <=> Phosphate + H+ + Diisotetradecanoylphosphatidylglycerol	|3.1.3.27|	c	-2.317	peg.2606
rxn10268	isopentadecanoyl-Phosphatidylglycerophosphate phosphohydrolase	c00001 + c15719 <=> c00009 + c00067 + c15725	H2O + Diisopentadecanoylphosphatidylglycerophosphate <=> Phosphate + H+ + Diisopentadecanoylphosphatidylglycerol	|3.1.3.27|	c	-2.317	peg.2606
rxn10269	anteisopentadecanoyl-Phosphatidylglycerophosphate phosphohydrolase	c00001 + c15720 <=> c00009 + c00067 + c15726	H2O + Dianteisopentadecanoylphosphatidylglycerophosphate <=> Phosphate + H+ + Dianteisopentadecanoylphosphatidylglycerol	|3.1.3.27|	c	-2.317	peg.2606
rxn10270	isohexadecanoyl-Phosphatidylglycerophosphate phosphohydrolase	c00001 + c15721 <=> c00009 + c00067 + c15727	H2O + Diisohexadecanoylphosphatidylglycerophosphate <=> Phosphate + H+ + Diisohexadecanoylphosphatidylglycerol	|3.1.3.27|	c	-2.317	peg.2606
rxn10334	palmitoyl-cardiolipin synthase	(2) c15538 <=> c00100 + c15791	2 Phosphatidylglycerol dihexadecanoyl <=> GLYC + Palmitoylcardiolipin (B. subtilis)		c	0	peg.1855|peg.880
rxn10335	myristoyl-cardiolipin synthase	(2) c15536 <=> c00100 + c15792	2 Phosphatidylglycerol ditetradecanoyl <=> GLYC + Myristoylcardiolipin (B. subtilis)		c	0	peg.1855|peg.880
rxn10336	stearoyl-cardiolipin synthase	(2) c15540 <=> c00100 + c15793	2 Phosphatidylglycerol dioctadecanoyl <=> GLYC + Stearoylcardiolipin (B. subtilis)		c	0	peg.1855|peg.880
rxn10337	isoheptadecanoyl-cardiolipin synthase	(2) c15722 <=> c00100 + c15794	2 Diisoheptadecanoylphosphatidylglycerol <=> GLYC + Isoheptadecanoylcardiolipin (B. subtilis)		c	0	peg.1855|peg.880
rxn10338	anteisoheptadecanoyl-cardiolipin synthase	(2) c15723 <=> c00100 + c15795	2 Dianteisoheptadecanoylphosphatidylglycerol <=> GLYC + Anteisoheptadecanoylcardiolipin (B. subtilis)		c	0	peg.1855|peg.880
rxn10339	isotetradecanoyl-cardiolipin synthase	(2) c15724 <=> c00100 + c15796	2 Diisotetradecanoylphosphatidylglycerol <=> GLYC + Isotetradecanoylcardiolipin (B. subtilis)		c	0	peg.1855|peg.880
rxn10340	isopentadecanoyl-cardiolipin synthase	(2) c15725 <=> c00100 + c15797	2 Diisopentadecanoylphosphatidylglycerol <=> GLYC + Isopentadecanoylcardiolipin (B. subtilis)		c	0	peg.1855|peg.880
rxn10341	anteisopentadecanoyl-cardiolipin synthase	(2) c15726 <=> c00100 + c15798	2 Dianteisopentadecanoylphosphatidylglycerol <=> GLYC + Anteisopentadecanoylcardiolipin (B. subtilis)		c	0	peg.1855|peg.880
rxn10342	isohexadecanoyl-cardiolipin synthase	(2) c15727 <=> c00100 + c15799	2 Diisohexadecanoylphosphatidylglycerol <=> GLYC + Isohexadecanoylcardiolipin (B. subtilis)		c	0	peg.1855|peg.880
rxn10343	Mercury (Hg+2) ABC transporter	c00001 + c00002 + c00531 <=> c00008 + c00009 + c00067 + c00531[e]	H2O + ATP + Hg2+ <=> ADP + Phosphate + H+ + Hg2+[e]		c	-6.817	peg.3034
rxn10344	Lead (Pb+2) ABC transporter	c00001 + c00002 + c04097 <=> c00008 + c00009 + c00067 + c04097[e]	H2O + ATP + Pb <=> ADP + Phosphate + H+ + Pb[e]		c	-6.817	peg.3034
rxn10447	calcium transport via ABC system	c00001 + c00002 + c00063[e] <=> c00008 + c00009 + c00063 + c00067	H2O + ATP + Ca2+[e] <=> ADP + Phosphate + Ca2+ + H+		c	-6.817	AUTOCOMPLETION
rxn10473	chlorideion transport out via diffusion	c00099[e] <=> c00099	HCl[e] <=> HCl		c	0	peg.3334
rxn10481	Copper transport via ABC system	c00001 + c00002 + c00058[e] <=> c00008 + c00009 + c00058 + c00067	H2O + ATP + Cu+[e] <=> ADP + Phosphate + Cu+ + H+		c	-6.817	peg.3034
rxn10571	magnesium transport via ABC system	c00001 + c00002 + c00254[e] <=> c00008 + c00009 + c00067 + c00254	H2O + ATP + Mg[e] <=> ADP + Phosphate + H+ + Mg		c	-6.817	UNIVERSAL
rxn10770	choline dehydrogenase	c00003 + c00098 <=> c00004 + c00067 + c00447	NAD + Choline <=> NADH + H+ + Betaine aldehyde		c	5.22	peg.2479|peg.1524
rxn10806	cytochrome oxidase bd (menaquinol-8: 2 protons)	(0.5) c00007 + (2) c00067 + c15499 <=> c00001 + (2) c00067[e] + c15500	0.5 O2 + 2 H+ + Menaquinol 8 <=> H2O + 2 H+[e] + Menaquinone 8		c	-32.8579	peg.974+peg.975+peg.976+peg.977|peg.1231
rxn11268	phosphate ABC transporter permease protein	c00012[e] + c00067[e] <=> c00012 + c00067	PPi[e] + H+[e] <=> PPi + H+		c	0	peg.738
rxn11944	Methyltransferase	c00019 + c00067 + c02738 <=> c00017 + c02555	S-Adenosylhomocysteine + H+ + 5-Methyltetrahydropteroyltri-L-glutamate <=> SAM + Tetrahydropteroyltri-L-glutamate	|2.1.1.-|	c	6.74	peg.698
rxn11946	3-demethylubiquinone-9 3-o-methyltransferase	c00017 + c03449 <=> c00019 + c15560	SAM + 2-Octaprenyl-3-methyl-5-hydroxy-6-methoxy-1,4-benzoquinone <=> S-Adenosylhomocysteine + Ubiquinone-8	|2.1.1.64|	c	-3.53	peg.1878
rxn12008	rxn12008	c00012 + c02557 <=> c00113 + c02590	PPi + Farnesylfarnesylgeraniol <=> Isopentenyldiphosphate + all-trans-Heptaprenyl diphosphate		c	13	peg.490|peg.102
rxn12224	2-octaprenyl-6-methoxyphenol hydroxylase	c00007 + c03446 <=> c00001 + c03447	O2 + 2-Octaprenyl-6-methoxyphenol <=> H2O + 2-Octaprenyl-6-methoxy-1,4-benzoquinone		c	-80.8267	peg.26
rxn12510	ATP:pantothenate 4'-phosphotransferase	c00002 + c00644 <=> c00008 + c02201	ATP + PAN <=> ADP + D-4-Phosphopantothenate	2.7.1.33	c	-4.5	peg.423|peg.665
rxn12512	(R)-4'-Phosphopantothenate:L-cysteine ligase	c00002 + c00084 + c02201 <=> c00012 + c00018 + c02666	ATP + L-Cysteine + D-4-Phosphopantothenate <=> PPi + AMP + (R)-4'-Phosphopantothenoyl-L-cysteine	|6.3.2.5|	c	-7.78	peg.3008
rxn12633	aminopeptidase	c00001 + c11593 <=> c00035 + c00041	H2O + ala-L-asp-L <=> ALA + Aspartate		c	-0.463	peg.579|peg.2400|peg.3202|peg.2916|peg.1129|peg.2945|peg.2984|peg.2543
rxn12634	aminopeptidase	c00001 + c11592 <=> c00023 + c00033	H2O + gly-glu-L <=> GLU + Gly		c	-0.463	peg.579|peg.2400|peg.3202|peg.2916|peg.1129|peg.2945|peg.2984|peg.2543
rxn12635	aminopeptidase	c00001 + c11591 <=> c00033 + c00060	H2O + Gly-Met <=> Gly + Methionine		c	-0.463	peg.579|peg.2400|peg.3202|peg.2916|peg.1129|peg.2945|peg.2984|peg.2543
rxn12636	aminopeptidase	c00001 + c00067 + c11590 <=> c00035 + c00060	H2O + H+ + met-L-ala-L <=> ALA + Methionine		c	0.777	peg.579|peg.2400|peg.3202|peg.2916|peg.1129|peg.2945|peg.2984|peg.2543
rxn12637	aminopeptidase	c00001 + c11589 <=> c00033 + c00041	H2O + gly-asp-L <=> Gly + Aspartate		c	-0.463	peg.579|peg.2400|peg.3202|peg.2916|peg.1129|peg.2945|peg.2984|peg.2543
rxn12638	aminopeptidase	c00001 + c11588 <=> c00033 + c00067 + c00129	H2O + gly-pro-L <=> Gly + H+ + L-Proline		c	-9.163	peg.579|peg.2400|peg.3202|peg.2916|peg.1129|peg.2945|peg.2984|peg.2543
rxn12639	aminopeptidase	c00001 + c11587 <=> c00035 + c00053	H2O + Ala-Gln <=> ALA + L-Glutamine		c	-0.463	peg.579|peg.2400|peg.3202|peg.2916|peg.1129|peg.2945|peg.2984|peg.2543
rxn12640	aminopeptidase	c00001 + c11586 <=> c00023 + c00035	H2O + ala-L-glu-L <=> GLU + ALA		c	-0.463	peg.579|peg.2400|peg.3202|peg.2916|peg.1129|peg.2945|peg.2984|peg.2543
rxn12641	aminopeptidase	c00001 + c11585 <=> c00033 + c00035	H2O + L-alanylglycine <=> Gly + ALA		c	-0.463	peg.579|peg.2400|peg.3202|peg.2916|peg.1129|peg.2945|peg.2984|peg.2543
rxn12642	aminopeptidase	c00001 + c11584 <=> c00035 + c00119	H2O + Ala-His <=> ALA + L-Histidine		c	-0.463	peg.579|peg.2400|peg.3202|peg.2916|peg.1129|peg.2945|peg.2984|peg.2543
rxn12643	aminopeptidase	c00001 + c11583 <=> c00035 + c00107	H2O + Ala-Leu <=> ALA + L-Leucine		c	-2.273	peg.579|peg.2400|peg.3202|peg.2916|peg.1129|peg.2945|peg.2984|peg.2543
rxn12644	aminopeptidase	c00001 + c11582 <=> c00035 + c00161	H2O + ala-L-Thr-L <=> ALA + threonine		c	-0.463	peg.579|peg.2400|peg.3202|peg.2916|peg.1129|peg.2945|peg.2984|peg.2543
rxn12645	aminopeptidase	c00001 + c11581 <=> c00033 + c00132	H2O + gly-asn-L <=> Gly + L-Asparagine		c	-0.463	peg.579|peg.2400|peg.3202|peg.2916|peg.1129|peg.2945|peg.2984|peg.2543
rxn12646	aminopeptidase	c00001 + c11580 <=> c00033 + c00053	H2O + Gly-Gln <=> Gly + L-Glutamine		c	-0.463	peg.579|peg.2400|peg.3202|peg.2916|peg.1129|peg.2945|peg.2984|peg.2543
rxn12822	L-Glutamate:ferredoxin oxidoreductase (transaminating)	(2) c00023 + (2) c11621 <=> c00024 + c00053 + (2) c00067 + (2) c11620	2 GLU + 2 Oxidizedferredoxin <=> 2-Oxoglutarate + L-Glutamine + 2 H+ + 2 Reducedferredoxin	|1.4.7.1|	c	10000000	peg.1322
rxn12844	Gly-Cys aminopeptidase	c00001 + c15603 <=> c00033 + c00084	H2O + Gly-Cys <=> Gly + L-Cysteine	|3.4.11.2|	c	10000000	peg.579|peg.2400|peg.3202|peg.2916|peg.1129|peg.2945|peg.2984|peg.2543
rxn12845	Gly-Leu aminopeptidase	c00001 + c15604 <=> c00033 + c00107	H2O + Gly-Leu <=> Gly + L-Leucine	|3.4.11.2|	c	10000000	peg.579|peg.2400|peg.3202|peg.2916|peg.1129|peg.2945|peg.2984|peg.2543
rxn12846	Gly-Phe aminopeptidase	c00001 + c15605 <=> c00033 + c00066	H2O + Gly-Phe <=> Gly + L-Phenylalanine	|3.4.11.2|	c	10000000	peg.579|peg.2400|peg.3202|peg.2916|peg.1129|peg.2945|peg.2984|peg.2543
rxn12847	Gly-Try aminopeptidase	c00001 + c15606 <=> c00033 + c00069	H2O + Gly-Tyr <=> Gly + Tyrosine	|3.4.11.2|	c	10000000	peg.579|peg.2400|peg.3202|peg.2916|peg.1129|peg.2945|peg.2984|peg.2543
rxn12848	Gly-Cys ABC transporters	c00001 + c00002 + c15603[e] <=> c00008 + c00009 + c15603	H2O + ATP + Gly-Cys[e] <=> ADP + Phosphate + Gly-Cys	|3.A.1.5|	c	2.713	peg.218+peg.219+peg.221|peg.1890+peg.1891+peg.1892+peg.1894|peg.3027+peg.3028+peg.3029|peg.1970+peg.1971
rxn12849	Gly-Leu ABC transporters	c00001 + c00002 + c15604[e] <=> c00008 + c00009 + c15604	H2O + ATP + Gly-Leu[e] <=> ADP + Phosphate + Gly-Leu	|3.A.1.5|	c	2.713	peg.218+peg.219+peg.221|peg.1890+peg.1891+peg.1892+peg.1894|peg.3027+peg.3028+peg.3029|peg.1970+peg.1971
rxn12850	Gly-Phe ABC transporters	c00001 + c00002 + c15605[e] <=> c00008 + c00009 + c15605	H2O + ATP + Gly-Phe[e] <=> ADP + Phosphate + Gly-Phe	|3.A.1.5|	c	2.713	peg.218+peg.219+peg.221|peg.1890+peg.1891+peg.1892+peg.1894|peg.3027+peg.3028+peg.3029|peg.1970+peg.1971
rxn12851	Gly-Try ABC transporters	c00001 + c00002 + c15606[e] <=> c00008 + c00009 + c15606	H2O + ATP + Gly-Tyr[e] <=> ADP + Phosphate + Gly-Tyr	|3.A.1.5|	c	2.713	peg.218+peg.219+peg.221|peg.1890+peg.1891+peg.1892+peg.1894|peg.3027+peg.3028+peg.3029|peg.1970+peg.1971
